# Supplementary material for: Endosymbionts Reduce Microbiome Diversity and Modify Host Metabolism and Fecundity in the Planthopper Sogatella furcifera
Source: mSystems. 2022 Mar 30;7(2):e01516-21. doi: 10.1128/msystems.01516-21 (PMC9040572; doi:10.1128/msystems.01516-21)
Supplement: DATA SET S1 [file msystems.01516-21-sd001.xlsx]

## Sheet: Correlation data (C-vs-U)
DATA SET S1 Pairwise differential microbe-metabolite correlation based on Spearman correlation analysis for C/U, CW/U and CW/C comparisons in S. furcifera. U, uninfected S. furcifera line; C, Cardinium single-infected S. furcifera line; CW, Cardinium and Wolbachia co-infected S. furcifera line.
Phylum	Genus	Genus up/down	MetaboliteClass	Metabolite	Metabolite up/down	R-value	P-value
Proteobacteria	Xanthobacter	down	Allyl-type 1,3-dipolar organic compounds	11-nitro-1-undecene	down	0.905	5.3e-05
Actinobacteria	Streptomyces	down	Allyl-type 1,3-dipolar organic compounds	11-nitro-1-undecene	down	0.905	5.3e-05
Proteobacteria	Stenotrophomonas	down	Allyl-type 1,3-dipolar organic compounds	11-nitro-1-undecene	down	0.905	5.3e-05
Proteobacteria	Starkeya	down	Allyl-type 1,3-dipolar organic compounds	11-nitro-1-undecene	down	0.905	5.3e-05
Proteobacteria	Sphingobium	down	Allyl-type 1,3-dipolar organic compounds	11-nitro-1-undecene	down	0.905	5.3e-05
Actinobacteria	Rhodococcus	down	Allyl-type 1,3-dipolar organic compounds	11-nitro-1-undecene	down	0.905	5.3e-05
Proteobacteria	Pseudoxanthomonas	down	Allyl-type 1,3-dipolar organic compounds	11-nitro-1-undecene	down	0.905	5.3e-05
Proteobacteria	Phyllobacterium	down	Allyl-type 1,3-dipolar organic compounds	11-nitro-1-undecene	down	0.905	5.3e-05
Proteobacteria	Panacagrimonas	down	Allyl-type 1,3-dipolar organic compounds	11-nitro-1-undecene	down	0.905	5.3e-05
Proteobacteria	Novispirillum	down	Allyl-type 1,3-dipolar organic compounds	11-nitro-1-undecene	down	0.905	5.3e-05
Actinobacteria	Microcella	down	Allyl-type 1,3-dipolar organic compounds	11-nitro-1-undecene	down	0.905	5.3e-05
Proteobacteria	Kaistia	down	Allyl-type 1,3-dipolar organic compounds	11-nitro-1-undecene	down	0.905	5.3e-05
Proteobacteria	Gemmobacter	down	Allyl-type 1,3-dipolar organic compounds	11-nitro-1-undecene	down	0.905	5.3e-05
Proteobacteria	Enhydrobacter	down	Allyl-type 1,3-dipolar organic compounds	11-nitro-1-undecene	down	0.905	5.3e-05
Proteobacteria	Blastomonas	down	Allyl-type 1,3-dipolar organic compounds	11-nitro-1-undecene	down	0.905	5.3e-05
Proteobacteria	Achromobacter	down	Allyl-type 1,3-dipolar organic compounds	11-nitro-1-undecene	down	0.905	5.3e-05
Proteobacteria	Delftia	down	Others	2-(2-carboxyethyl)-2,5,7,8-tetramethyl-3,4-dihydro-2h-chromen-6-yl hexopyranosiduronic acid_2	up	-0.905	5.3e-05
Actinobacteria	Brevibacterium	down	Others	2-(2-carboxyethyl)-2,5,7,8-tetramethyl-3,4-dihydro-2h-chromen-6-yl hexopyranosiduronic acid_2	up	-0.905	5.3e-05
Proteobacteria	Azonexus	down	Others	2-(2-carboxyethyl)-2,5,7,8-tetramethyl-3,4-dihydro-2h-chromen-6-yl hexopyranosiduronic acid_2	up	-0.905	5.3e-05
Proteobacteria	Shinella	down	Organooxygen compounds	4-hydroxy-8-(beta-d-talopyranosyloxy)-2-quinolinecarboxylic acid	down	0.919	2.4e-05
Proteobacteria	Caulobacter	down	Organooxygen compounds	4-hydroxy-8-(beta-d-talopyranosyloxy)-2-quinolinecarboxylic acid	down	0.919	2.4e-05
Firmicutes	Bacillus	down	Organooxygen compounds	4-hydroxy-8-(beta-d-talopyranosyloxy)-2-quinolinecarboxylic acid	down	0.919	2.4e-05
Proteobacteria	Rhodobacter	down	Others	9,12-octadecadienal	down	0.919	2.4e-05
Proteobacteria	Shinella	down	Others	9,12-octadecadienal	down	0.905	5.3e-05
Actinobacteria	Corynebacterium 1	down	Others	9,12-octadecadienal	down	0.905	5.3e-05
Proteobacteria	Caulobacter	down	Others	9,12-octadecadienal	down	0.905	5.3e-05
Firmicutes	Bacillus	down	Others	9,12-octadecadienal	down	0.905	5.3e-05
Proteobacteria	Labrys	up	Others	9,12-octadecadienal	down	-0.905	5.3e-05
Proteobacteria	Bradyrhizobium	up	Others	9,12-octadecadienal	down	-0.905	5.3e-05
Verrucomicrobia	Terrimicrobium	down	Carboxylic acids and derivatives	Gly-lys	up	-0.905	5.3e-05
Proteobacteria	Methylophilus	down	Carboxylic acids and derivatives	Gly-lys	up	-0.905	5.3e-05
Bacteroidetes	Flavobacterium	down	Carboxylic acids and derivatives	Gly-lys	up	-0.905	5.3e-05
Bacteroidetes	Filimonas	down	Carboxylic acids and derivatives	Gly-lys	up	-0.905	5.3e-05
Bacteroidetes	Emticicia	down	Carboxylic acids and derivatives	Gly-lys	up	-0.905	5.3e-05
Proteobacteria	Comamonas	down	Carboxylic acids and derivatives	Gly-lys	up	-0.905	5.3e-05
Proteobacteria	Cellvibrio	down	Carboxylic acids and derivatives	Gly-lys	up	-0.905	5.3e-05
Proteobacteria	Aureimonas	down	Carboxylic acids and derivatives	Gly-lys	up	-0.905	5.3e-05
Firmicutes	Anoxybacillus	down	Carboxylic acids and derivatives	Gly-lys	up	-0.905	5.3e-05
Firmicutes	Staphylococcus	down	Carboxylic acids and derivatives	Gly-lys	up	-0.919	2.4e-05
Proteobacteria	Ramlibacter	down	Carboxylic acids and derivatives	Gly-lys	up	-0.919	2.4e-05
Actinobacteria	Nocardioides	down	Carboxylic acids and derivatives	Gly-lys	up	-0.919	2.4e-05
Actinobacteria	Leucobacter	down	Carboxylic acids and derivatives	Gly-lys	up	-0.919	2.4e-05
Proteobacteria	Derxia	down	Carboxylic acids and derivatives	Gly-lys	up	-0.919	2.4e-05
Proteobacteria	Bdellovibrio	down	Carboxylic acids and derivatives	Gly-lys	up	-0.919	2.4e-05
Proteobacteria	Mesorhizobium		Carboxylic acids and derivatives	Gly-lys	up	-0.933	9.6e-06
Proteobacteria	Curvibacter		Carboxylic acids and derivatives	Gly-lys	up	-0.933	9.6e-06
Proteobacteria	Labrys	up	Amino acids	L-phenylalanine	up	0.905	5.3e-05
Proteobacteria	Bradyrhizobium	up	Amino acids	L-phenylalanine	up	0.905	5.3e-05
Proteobacteria	Shinella	down	Amino acids	L-phenylalanine	up	-0.905	5.3e-05
Actinobacteria	Corynebacterium 1	down	Amino acids	L-phenylalanine	up	-0.905	5.3e-05
Proteobacteria	Caulobacter	down	Amino acids	L-phenylalanine	up	-0.905	5.3e-05
Firmicutes	Bacillus	down	Amino acids	L-phenylalanine	up	-0.905	5.3e-05
Proteobacteria	Rhodobacter	down	Amino acids	L-phenylalanine	up	-0.919	2.4e-05
Firmicutes	Staphylococcus	down	Carboxylic acids and derivatives	Lys-gln	up	-0.919	2.4e-05
Proteobacteria	Ramlibacter	down	Carboxylic acids and derivatives	Lys-gln	up	-0.919	2.4e-05
Actinobacteria	Nocardioides	down	Carboxylic acids and derivatives	Lys-gln	up	-0.919	2.4e-05
Proteobacteria	Mesorhizobium	down	Carboxylic acids and derivatives	Lys-gln	up	-0.919	2.4e-05
Actinobacteria	Leucobacter	down	Carboxylic acids and derivatives	Lys-gln	up	-0.919	2.4e-05
Proteobacteria	Derxia	down	Carboxylic acids and derivatives	Lys-gln	up	-0.919	2.4e-05
Proteobacteria	Curvibacter	down	Carboxylic acids and derivatives	Lys-gln	up	-0.919	2.4e-05
Proteobacteria	Bdellovibrio	down	Carboxylic acids and derivatives	Lys-gln	up	-0.919	2.4e-05
Proteobacteria	Zavarzinia	down	Carboxylic acids and derivatives	Lys-gln	up	-0.947	3e-06
Proteobacteria	Vulcaniibacterium	down	Carboxylic acids and derivatives	Lys-gln	up	-0.947	3e-06
Verrucomicrobia	Terrimicrobium	down	Carboxylic acids and derivatives	Lys-gln	up	-0.947	3e-06
Bacteroidetes	Taibaiella	down	Carboxylic acids and derivatives	Lys-gln	up	-0.947	3e-06
Bacteroidetes	Sphingobacterium	down	Carboxylic acids and derivatives	Lys-gln	up	-0.947	3e-06
Bacteroidetes	Runella	down	Carboxylic acids and derivatives	Lys-gln	up	-0.947	3e-06
Proteobacteria	Rhodovarius	down	Carboxylic acids and derivatives	Lys-gln	up	-0.947	3e-06
Proteobacteria	Rhizobacter	down	Carboxylic acids and derivatives	Lys-gln	up	-0.947	3e-06
Proteobacteria	Rheinheimera	down	Carboxylic acids and derivatives	Lys-gln	up	-0.947	3e-06
Proteobacteria	Pseudorhodoferax	down	Carboxylic acids and derivatives	Lys-gln	up	-0.947	3e-06
Proteobacteria	Pseudacidovorax	down	Carboxylic acids and derivatives	Lys-gln	up	-0.947	3e-06
Verrucomicrobia	Prosthecobacter	down	Carboxylic acids and derivatives	Lys-gln	up	-0.947	3e-06
Bacteroidetes	Pedobacter	down	Carboxylic acids and derivatives	Lys-gln	up	-0.947	3e-06
Proteobacteria	Ochrobactrum	down	Carboxylic acids and derivatives	Lys-gln	up	-0.947	3e-06
Bacteroidetes	Nubsella	down	Carboxylic acids and derivatives	Lys-gln	up	-0.947	3e-06
Actinobacteria	Nesterenkonia	down	Carboxylic acids and derivatives	Lys-gln	up	-0.947	3e-06
Proteobacteria	Mitsuaria	down	Carboxylic acids and derivatives	Lys-gln	up	-0.947	3e-06
Proteobacteria	Microvirga	down	Carboxylic acids and derivatives	Lys-gln	up	-0.947	3e-06
Proteobacteria	Methylophilus	down	Carboxylic acids and derivatives	Lys-gln	up	-0.947	3e-06
Actinobacteria	Marmoricola	down	Carboxylic acids and derivatives	Lys-gln	up	-0.947	3e-06
Proteobacteria	Limnobacter	down	Carboxylic acids and derivatives	Lys-gln	up	-0.947	3e-06
Proteobacteria	Ideonella	down	Carboxylic acids and derivatives	Lys-gln	up	-0.947	3e-06
Proteobacteria	Hydrocarboniphaga	down	Carboxylic acids and derivatives	Lys-gln	up	-0.947	3e-06
Bacteroidetes	Flavobacterium	down	Carboxylic acids and derivatives	Lys-gln	up	-0.947	3e-06
Bacteroidetes	Filimonas	down	Carboxylic acids and derivatives	Lys-gln	up	-0.947	3e-06
Bacteroidetes	Emticicia	down	Carboxylic acids and derivatives	Lys-gln	up	-0.947	3e-06
Bacteroidetes	Dyadobacter	down	Carboxylic acids and derivatives	Lys-gln	up	-0.947	3e-06
Proteobacteria	Comamonas	down	Carboxylic acids and derivatives	Lys-gln	up	-0.947	3e-06
Bacteroidetes	Chryseobacterium	down	Carboxylic acids and derivatives	Lys-gln	up	-0.947	3e-06
Proteobacteria	Cellvibrio	down	Carboxylic acids and derivatives	Lys-gln	up	-0.947	3e-06
Proteobacteria	Bosea	down	Carboxylic acids and derivatives	Lys-gln	up	-0.947	3e-06
Proteobacteria	Bacteriovorax	down	Carboxylic acids and derivatives	Lys-gln	up	-0.947	3e-06
Proteobacteria	Azospirillum	down	Carboxylic acids and derivatives	Lys-gln	up	-0.947	3e-06
Proteobacteria	Aureimonas	down	Carboxylic acids and derivatives	Lys-gln	up	-0.947	3e-06
Firmicutes	Anoxybacillus	down	Carboxylic acids and derivatives	Lys-gln	up	-0.947	3e-06
Proteobacteria	Amaricoccus	down	Carboxylic acids and derivatives	Lys-gln	up	-0.947	3e-06
Proteobacteria	Allorhizobium-Neorhizobium-Pararhizobium-Rhizobium	down	Carboxylic acids and derivatives	Lys-gln	up	-0.947	3e-06
Proteobacteria	Acinetobacter	down	Carboxylic acids and derivatives	Lys-gln	up	-0.947	3e-06
Proteobacteria	Acidovorax	down	Carboxylic acids and derivatives	Lys-gln	up	-0.947	3e-06
Verrucomicrobia	Terrimicrobium	down	Carboxylic acids and derivatives	Meprobamate	up	-0.905	5.3e-05
Proteobacteria	Methylophilus	down	Carboxylic acids and derivatives	Meprobamate	up	-0.905	5.3e-05
Bacteroidetes	Flavobacterium	down	Carboxylic acids and derivatives	Meprobamate	up	-0.905	5.3e-05
Bacteroidetes	Filimonas	down	Carboxylic acids and derivatives	Meprobamate	up	-0.905	5.3e-05
Bacteroidetes	Emticicia	down	Carboxylic acids and derivatives	Meprobamate	up	-0.905	5.3e-05
Proteobacteria	Comamonas	down	Carboxylic acids and derivatives	Meprobamate	up	-0.905	5.3e-05
Proteobacteria	Cellvibrio	down	Carboxylic acids and derivatives	Meprobamate	up	-0.905	5.3e-05
Proteobacteria	Aureimonas	down	Carboxylic acids and derivatives	Meprobamate	up	-0.905	5.3e-05
Firmicutes	Anoxybacillus	down	Carboxylic acids and derivatives	Meprobamate	up	-0.905	5.3e-05
Bacteroidetes	Candidatus Cardinium	up	Phenols	N-acetyldopamine	up	0.905	5.3e-05
Proteobacteria	Pseudomonas	down	Phenols	N-acetyldopamine	up	-0.905	5.3e-05
Proteobacteria	Azoarcus	down	Phenols	N-acetyldopamine	up	-0.905	5.3e-05
Proteobacteria	Brevundimonas	down	Phenols	N-acetyldopamine	up	-0.919	2.4e-05
Proteobacteria	Variovorax	down	Carboxylic acids and derivatives	Phenylacetylglycine	up	-0.933	9.6e-06
Actinobacteria	Saccharopolyspora	down	Carboxylic acids and derivatives	Phenylacetylglycine	up	-0.933	9.6e-06
Actinobacteria	Pseudonocardia	down	Carboxylic acids and derivatives	Phenylacetylglycine	up	-0.933	9.6e-06
Proteobacteria	Perlucidibaca	down	Carboxylic acids and derivatives	Phenylacetylglycine	up	-0.933	9.6e-06
Bacteroidetes	Haliscomenobacter	down	Carboxylic acids and derivatives	Phenylacetylglycine	up	-0.933	9.6e-06
Proteobacteria	Brevundimonas	down	Carboxylic acids and derivatives	Phenylacetylglycine	up	-0.989	1e-09
Proteobacteria	Xanthobacter	down	Benzothiazines	Thioproperazine	up	-0.905	5.3e-05
Actinobacteria	Streptomyces	down	Benzothiazines	Thioproperazine	up	-0.905	5.3e-05
Proteobacteria	Stenotrophomonas	down	Benzothiazines	Thioproperazine	up	-0.905	5.3e-05
Proteobacteria	Starkeya	down	Benzothiazines	Thioproperazine	up	-0.905	5.3e-05
Proteobacteria	Sphingobium	down	Benzothiazines	Thioproperazine	up	-0.905	5.3e-05
Actinobacteria	Rhodococcus	down	Benzothiazines	Thioproperazine	up	-0.905	5.3e-05
Proteobacteria	Pseudoxanthomonas	down	Benzothiazines	Thioproperazine	up	-0.905	5.3e-05
Proteobacteria	Phyllobacterium	down	Benzothiazines	Thioproperazine	up	-0.905	5.3e-05
Proteobacteria	Panacagrimonas	down	Benzothiazines	Thioproperazine	up	-0.905	5.3e-05
Proteobacteria	Novispirillum	down	Benzothiazines	Thioproperazine	up	-0.905	5.3e-05
Actinobacteria	Microcella	down	Benzothiazines	Thioproperazine	up	-0.905	5.3e-05
Proteobacteria	Kaistia	down	Benzothiazines	Thioproperazine	up	-0.905	5.3e-05
Proteobacteria	Gemmobacter	down	Benzothiazines	Thioproperazine	up	-0.905	5.3e-05
Proteobacteria	Enhydrobacter	down	Benzothiazines	Thioproperazine	up	-0.905	5.3e-05
Proteobacteria	Blastomonas	down	Benzothiazines	Thioproperazine	up	-0.905	5.3e-05
Proteobacteria	Achromobacter	down	Benzothiazines	Thioproperazine	up	-0.905	5.3e-05
Firmicutes	Streptococcus	down	Carboxylic acids and derivatives	Tyrosyltyrosine	up	-0.905	5.3e-05
Proteobacteria	Sphingopyxis	down	Carboxylic acids and derivatives	Tyrosyltyrosine	up	-0.905	5.3e-05
Firmicutes	Romboutsia	down	Carboxylic acids and derivatives	Tyrosyltyrosine	up	-0.905	5.3e-05
Bacteroidetes	Chitinophaga	down	Carboxylic acids and derivatives	Tyrosyltyrosine	up	-0.905	5.3e-05
Proteobacteria	Zoogloea	down	Carboxylic acids and derivatives	Tyrosyltyrosine	up	-0.947	3e-06
Proteobacteria	Thermomonas	down	Carboxylic acids and derivatives	Tyrosyltyrosine	up	-0.947	3e-06
Proteobacteria	Solimonas	down	Carboxylic acids and derivatives	Tyrosyltyrosine	up	-0.947	3e-06
Proteobacteria	Phreatobacter	down	Carboxylic acids and derivatives	Tyrosyltyrosine	up	-0.947	3e-06
Proteobacteria	Pedomicrobium	down	Carboxylic acids and derivatives	Tyrosyltyrosine	up	-0.947	3e-06
Actinobacteria	Knoellia	down	Carboxylic acids and derivatives	Tyrosyltyrosine	up	-0.947	3e-06
Proteobacteria	Elstera	down	Carboxylic acids and derivatives	Tyrosyltyrosine	up	-0.947	3e-06
Proteobacteria	Duganella	down	Carboxylic acids and derivatives	Tyrosyltyrosine	up	-0.947	3e-06
Proteobacteria	Dokdonella	down	Carboxylic acids and derivatives	Tyrosyltyrosine	up	-0.947	3e-06
Proteobacteria	Devosia	down	Carboxylic acids and derivatives	Tyrosyltyrosine	up	-0.947	3e-06
Cyanobacteria	Desmonostoc PCC-7422	down	Carboxylic acids and derivatives	Tyrosyltyrosine	up	-0.947	3e-06
Proteobacteria	Cupriavidus	down	Carboxylic acids and derivatives	Tyrosyltyrosine	up	-0.947	3e-06
Proteobacteria	Azorhizobium	down	Carboxylic acids and derivatives	Tyrosyltyrosine	up	-0.947	3e-06
Proteobacteria	Aliihoeflea	down	Carboxylic acids and derivatives	Tyrosyltyrosine	up	-0.947	3e-06
Verrucomicrobia	Verrucomicrobium	down	Others	Valpromide_1	up	-0.919	2.4e-05
Actinobacteria	Mycobacterium	down	Others	Valpromide_1	up	-0.919	2.4e-05
Proteobacteria	Halomonas	down	Others	Valpromide_1	up	-0.919	2.4e-05

## Sheet: Correlation data (CW-vs-U)
DATA SET S1 Pairwise differential microbe-metabolite correlation based on Spearman correlation analysis for C/U, CW/U and CW/C comparisons in S. furcifera. U, uninfected S. furcifera line; C, Cardinium single-infected S. furcifera line; CW, Cardinium and Wolbachia co-infected S. furcifera line.
Phylum	Genus	Genus up/down	MetaboliteClass	Metabolite	Metabolite up/down	R-value	R-value
Proteobacteria	Aliihoeflea	down	Glycerophospholipids	2-linoleoyl-sn-glycero-3-phosphoethanolamine	down	0.933	9.6e-06
Proteobacteria	Azoarcus	down	Glycerophospholipids	2-linoleoyl-sn-glycero-3-phosphoethanolamine	down	0.933	9.6e-06
Proteobacteria	Herbaspirillum	down	Glycerophospholipids	2-linoleoyl-sn-glycero-3-phosphoethanolamine	down	0.933	9.6e-06
Proteobacteria	Pandoraea	down	Glycerophospholipids	2-linoleoyl-sn-glycero-3-phosphoethanolamine	down	0.933	9.6e-06
Bacteroidetes	Sediminibacterium	down	Glycerophospholipids	2-linoleoyl-sn-glycero-3-phosphoethanolamine	down	0.919	2.4e-05
Actinobacteria	Knoellia	down	Nucleosides [Fig]	Deoxyadenosine	down	0.919	2.4e-05
Firmicutes	Clostridium sensu stricto 1	down	Nucleosides [Fig]	Deoxyadenosine	down	0.919	2.4e-05
Firmicutes	Enterococcus	down	Nucleosides [Fig]	Deoxyadenosine	down	0.919	2.4e-05
Firmicutes	Romboutsia	down	Nucleosides [Fig]	Deoxyadenosine	down	0.919	2.4e-05
Proteobacteria	Cupriavidus	down	Nucleosides [Fig]	Deoxyadenosine	down	0.919	2.4e-05
Proteobacteria	Devosia	down	Nucleosides [Fig]	Deoxyadenosine	down	0.919	2.4e-05
Proteobacteria	Dokdonella	down	Nucleosides [Fig]	Deoxyadenosine	down	0.919	2.4e-05
Proteobacteria	Duganella	down	Nucleosides [Fig]	Deoxyadenosine	down	0.919	2.4e-05
Proteobacteria	Elstera	down	Nucleosides [Fig]	Deoxyadenosine	down	0.919	2.4e-05
Proteobacteria	Kluyvera	down	Nucleosides [Fig]	Deoxyadenosine	down	0.919	2.4e-05
Proteobacteria	Pseudomonas	down	Nucleosides [Fig]	Deoxyadenosine	down	0.919	2.4e-05
Proteobacteria	Solimonas	down	Nucleosides [Fig]	Deoxyadenosine	down	0.919	2.4e-05
Proteobacteria	Thermomonas	down	Nucleosides [Fig]	Deoxyadenosine	down	0.919	2.4e-05
Proteobacteria	Zoogloea	down	Nucleosides [Fig]	Deoxyadenosine	down	0.919	2.4e-05
Actinobacteria	Microcella	down	Indoles and derivatives	2-indolylformic acid	down	0.905	5.3e-05
Proteobacteria	Enterobacter	down	Glycerophospholipids	2-linoleoyl-sn-glycero-3-phosphoethanolamine	down	0.905	5.3e-05
Proteobacteria	Pelomonas	down	Glycerophospholipids	2-linoleoyl-sn-glycero-3-phosphoethanolamine	down	0.905	5.3e-05
Actinobacteria	Microcella	down	Organooxygen compounds	4-(2-aminophenyl)-2,4-dioxobutanoic acid	down	0.905	5.3e-05
Proteobacteria	Novosphingobium	down	Organooxygen compounds	4-(2-aminophenyl)-2,4-dioxobutanoic acid	down	0.905	5.3e-05
Proteobacteria	Wolbachia	up	Fatty Acyls	Mfcd00133175	up	0.947	3e-06
Proteobacteria	Wolbachia	up	Others	(+/-)-methoprene	up	0.933	9.6e-06
Proteobacteria	Wolbachia	up	Fatty Acyls	16-heptadecyne-1,2,4-triol	up	0.919	2.4e-05
Proteobacteria	Wolbachia	up	null	Arecoline	up	0.919	2.4e-05
Proteobacteria	Wolbachia	up	Others	Dihydrofarnesol	up	0.919	2.4e-05
Proteobacteria	Wolbachia	up	Carboxylic acids and derivatives	Phe-asn	up	0.905	5.3e-05
Proteobacteria	Enterobacter	down	Fatty Acyls	2,4-dihydroxyheptadec-16-enyl acetate	up	-0.905	5.3e-05
Proteobacteria	Pelomonas	down	Fatty Acyls	2,4-dihydroxyheptadec-16-enyl acetate	up	-0.905	5.3e-05
Bacteroidetes	Emticicia	down	Quinolines and derivatives	4-hydroxy-2-quinolinecarboxylic acid	up	-0.905	5.3e-05
Bacteroidetes	Filimonas	down	Quinolines and derivatives	4-hydroxy-2-quinolinecarboxylic acid	up	-0.905	5.3e-05
Bacteroidetes	Flavobacterium	down	Quinolines and derivatives	4-hydroxy-2-quinolinecarboxylic acid	up	-0.905	5.3e-05
Firmicutes	Anoxybacillus	down	Quinolines and derivatives	4-hydroxy-2-quinolinecarboxylic acid	up	-0.905	5.3e-05
Proteobacteria	Aquabacterium	down	Quinolines and derivatives	4-hydroxy-2-quinolinecarboxylic acid	up	-0.905	5.3e-05
Proteobacteria	Mesorhizobium	down	Quinolines and derivatives	4-hydroxy-2-quinolinecarboxylic acid	up	-0.905	5.3e-05
Verrucomicrobia	Terrimicrobium	down	Quinolines and derivatives	4-hydroxy-2-quinolinecarboxylic acid	up	-0.905	5.3e-05
Verrucomicrobia	Verrucomicrobium	down	Quinolines and derivatives	4-hydroxy-2-quinolinecarboxylic acid	up	-0.905	5.3e-05
Actinobacteria	Bifidobacterium	down	null	Arecoline	up	-0.905	5.3e-05
Actinobacteria	Knoellia	down	null	Arecoline	up	-0.905	5.3e-05
Bacteroidetes	Fluviicola	down	null	Arecoline	up	-0.905	5.3e-05
Firmicutes	Clostridium sensu stricto 1	down	null	Arecoline	up	-0.905	5.3e-05
Firmicutes	Enterococcus	down	null	Arecoline	up	-0.905	5.3e-05
Firmicutes	Lactobacillus	down	null	Arecoline	up	-0.905	5.3e-05
Firmicutes	Romboutsia	down	null	Arecoline	up	-0.905	5.3e-05
Firmicutes	Roseburia	down	null	Arecoline	up	-0.905	5.3e-05
Firmicutes	Veillonella	down	null	Arecoline	up	-0.905	5.3e-05
Proteobacteria	Aeromonas	down	null	Arecoline	up	-0.905	5.3e-05
Proteobacteria	Cupriavidus	down	null	Arecoline	up	-0.905	5.3e-05
Proteobacteria	Devosia	down	null	Arecoline	up	-0.905	5.3e-05
Proteobacteria	Dokdonella	down	null	Arecoline	up	-0.905	5.3e-05
Proteobacteria	Duganella	down	null	Arecoline	up	-0.905	5.3e-05
Proteobacteria	Elstera	down	null	Arecoline	up	-0.905	5.3e-05
Proteobacteria	Escherichia-Shigella	down	null	Arecoline	up	-0.905	5.3e-05
Proteobacteria	Kluyvera	down	null	Arecoline	up	-0.905	5.3e-05
Proteobacteria	Pseudomonas	down	null	Arecoline	up	-0.905	5.3e-05
Proteobacteria	Solimonas	down	null	Arecoline	up	-0.905	5.3e-05
Proteobacteria	Sphingopyxis	down	null	Arecoline	up	-0.905	5.3e-05
Proteobacteria	Thermomonas	down	null	Arecoline	up	-0.905	5.3e-05
Proteobacteria	Zoogloea	down	null	Arecoline	up	-0.905	5.3e-05
Actinobacteria	Mycobacterium	down	Carboxylic acids and derivatives	Arg-asn	up	-0.905	5.3e-05
Proteobacteria	Enterobacter	down	Others	Dihydrofarnesol	up	-0.905	5.3e-05
Proteobacteria	Pelomonas	down	Others	Dihydrofarnesol	up	-0.905	5.3e-05
Proteobacteria	Aureimonas	down	Carboxylic acids and derivatives	Meprobamate	up	-0.905	5.3e-05
Actinobacteria	Bifidobacterium	down	Fatty Acyls	Mfcd00133175	up	-0.905	5.3e-05
Bacteroidetes	Fluviicola	down	Fatty Acyls	Mfcd00133175	up	-0.905	5.3e-05
Firmicutes	Lactobacillus	down	Fatty Acyls	Mfcd00133175	up	-0.905	5.3e-05
Firmicutes	Roseburia	down	Fatty Acyls	Mfcd00133175	up	-0.905	5.3e-05
Firmicutes	Veillonella	down	Fatty Acyls	Mfcd00133175	up	-0.905	5.3e-05
Proteobacteria	Aeromonas	down	Fatty Acyls	Mfcd00133175	up	-0.905	5.3e-05
Proteobacteria	Escherichia-Shigella	down	Fatty Acyls	Mfcd00133175	up	-0.905	5.3e-05
Proteobacteria	Sphingopyxis	down	Fatty Acyls	Mfcd00133175	up	-0.905	5.3e-05
Proteobacteria	Aliihoeflea	down	Carboxylic acids and derivatives	Phe-asn	up	-0.905	5.3e-05
Proteobacteria	Azoarcus	down	Carboxylic acids and derivatives	Phe-asn	up	-0.905	5.3e-05
Proteobacteria	Herbaspirillum	down	Carboxylic acids and derivatives	Phe-asn	up	-0.905	5.3e-05
Proteobacteria	Pandoraea	down	Carboxylic acids and derivatives	Phe-asn	up	-0.905	5.3e-05
Proteobacteria	Aliihoeflea	down	Fatty Acyls	2,4-dihydroxyheptadec-16-enyl acetate	up	-0.919	2.4e-05
Proteobacteria	Azoarcus	down	Fatty Acyls	2,4-dihydroxyheptadec-16-enyl acetate	up	-0.919	2.4e-05
Proteobacteria	Herbaspirillum	down	Fatty Acyls	2,4-dihydroxyheptadec-16-enyl acetate	up	-0.919	2.4e-05
Proteobacteria	Pandoraea	down	Fatty Acyls	2,4-dihydroxyheptadec-16-enyl acetate	up	-0.919	2.4e-05
Proteobacteria	Aliihoeflea	down	Fatty Acyls	3-oxopalmitic acid	up	-0.919	2.4e-05
Proteobacteria	Azoarcus	down	Fatty Acyls	3-oxopalmitic acid	up	-0.919	2.4e-05
Proteobacteria	Herbaspirillum	down	Fatty Acyls	3-oxopalmitic acid	up	-0.919	2.4e-05
Proteobacteria	Pandoraea	down	Fatty Acyls	3-oxopalmitic acid	up	-0.919	2.4e-05
Proteobacteria	Aliihoeflea	down	null	Arecoline	up	-0.919	2.4e-05
Proteobacteria	Azoarcus	down	null	Arecoline	up	-0.919	2.4e-05
Proteobacteria	Herbaspirillum	down	null	Arecoline	up	-0.919	2.4e-05
Proteobacteria	Pandoraea	down	null	Arecoline	up	-0.919	2.4e-05
Actinobacteria	Mycobacterium	down	Carboxylic acids and derivatives	Epsilon-(gamma-glutamyl)-lysine	up	-0.919	2.4e-05
Bacteroidetes	Emticicia	down	Carboxylic acids and derivatives	Epsilon-(gamma-glutamyl)-lysine	up	-0.919	2.4e-05
Bacteroidetes	Filimonas	down	Carboxylic acids and derivatives	Epsilon-(gamma-glutamyl)-lysine	up	-0.919	2.4e-05
Bacteroidetes	Flavobacterium	down	Carboxylic acids and derivatives	Epsilon-(gamma-glutamyl)-lysine	up	-0.919	2.4e-05
Firmicutes	Anoxybacillus	down	Carboxylic acids and derivatives	Epsilon-(gamma-glutamyl)-lysine	up	-0.919	2.4e-05
Proteobacteria	Aquabacterium	down	Carboxylic acids and derivatives	Epsilon-(gamma-glutamyl)-lysine	up	-0.919	2.4e-05
Proteobacteria	Mesorhizobium	down	Carboxylic acids and derivatives	Epsilon-(gamma-glutamyl)-lysine	up	-0.919	2.4e-05
Verrucomicrobia	Terrimicrobium	down	Carboxylic acids and derivatives	Epsilon-(gamma-glutamyl)-lysine	up	-0.919	2.4e-05
Verrucomicrobia	Verrucomicrobium	down	Carboxylic acids and derivatives	Epsilon-(gamma-glutamyl)-lysine	up	-0.919	2.4e-05
Proteobacteria	Aliihoeflea	down	Fatty Acyls	Mfcd00133175	up	-0.919	2.4e-05
Proteobacteria	Azoarcus	down	Fatty Acyls	Mfcd00133175	up	-0.919	2.4e-05
Proteobacteria	Herbaspirillum	down	Fatty Acyls	Mfcd00133175	up	-0.919	2.4e-05
Proteobacteria	Pandoraea	down	Fatty Acyls	Mfcd00133175	up	-0.919	2.4e-05
Proteobacteria	Novosphingobium	down	Others	Timonacic	up	-0.919	2.4e-05
Firmicutes	Streptococcus	down	Others	(+/-)-methoprene	up	-0.933	9.6e-06
Proteobacteria	Aliihoeflea	down	Others	(+/-)-methoprene	up	-0.933	9.6e-06
Proteobacteria	Azoarcus	down	Others	(+/-)-methoprene	up	-0.933	9.6e-06
Proteobacteria	Herbaspirillum	down	Others	(+/-)-methoprene	up	-0.933	9.6e-06
Proteobacteria	Pandoraea	down	Others	(+/-)-methoprene	up	-0.933	9.6e-06
Actinobacteria	Brachybacterium	down	Purine nucleosides	8-hydroxy-deoxyguanosine_1	up	-0.933	9.6e-06
Actinobacteria	Microcella	down	Purine nucleosides	8-hydroxy-deoxyguanosine_1	up	-0.933	9.6e-06
Actinobacteria	Patulibacter	down	Purine nucleosides	8-hydroxy-deoxyguanosine_1	up	-0.933	9.6e-06
Actinobacteria	Saccharopolyspora	down	Purine nucleosides	8-hydroxy-deoxyguanosine_1	up	-0.933	9.6e-06
Actinobacteria	Streptomyces	down	Purine nucleosides	8-hydroxy-deoxyguanosine_1	up	-0.933	9.6e-06
Bacteroidetes	Haliscomenobacter	down	Purine nucleosides	8-hydroxy-deoxyguanosine_1	up	-0.933	9.6e-06
Bacteroidetes	Sediminibacterium	down	Purine nucleosides	8-hydroxy-deoxyguanosine_1	up	-0.933	9.6e-06
Bacteroidetes	Siphonobacter	down	Purine nucleosides	8-hydroxy-deoxyguanosine_1	up	-0.933	9.6e-06
Proteobacteria	Blastomonas	down	Purine nucleosides	8-hydroxy-deoxyguanosine_1	up	-0.933	9.6e-06
Proteobacteria	Bordetella	down	Purine nucleosides	8-hydroxy-deoxyguanosine_1	up	-0.933	9.6e-06
Proteobacteria	Enhydrobacter	down	Purine nucleosides	8-hydroxy-deoxyguanosine_1	up	-0.933	9.6e-06
Proteobacteria	Gemmobacter	down	Purine nucleosides	8-hydroxy-deoxyguanosine_1	up	-0.933	9.6e-06
Proteobacteria	Massilia	down	Purine nucleosides	8-hydroxy-deoxyguanosine_1	up	-0.933	9.6e-06
Proteobacteria	Methyloversatilis	down	Purine nucleosides	8-hydroxy-deoxyguanosine_1	up	-0.933	9.6e-06
Proteobacteria	Novispirillum	down	Purine nucleosides	8-hydroxy-deoxyguanosine_1	up	-0.933	9.6e-06
Proteobacteria	Perlucidibaca	down	Purine nucleosides	8-hydroxy-deoxyguanosine_1	up	-0.933	9.6e-06
Proteobacteria	Phyllobacterium	down	Purine nucleosides	8-hydroxy-deoxyguanosine_1	up	-0.933	9.6e-06
Proteobacteria	Pseudoxanthomonas	down	Purine nucleosides	8-hydroxy-deoxyguanosine_1	up	-0.933	9.6e-06
Proteobacteria	Starkeya	down	Purine nucleosides	8-hydroxy-deoxyguanosine_1	up	-0.933	9.6e-06
Proteobacteria	Xanthobacter	down	Purine nucleosides	8-hydroxy-deoxyguanosine_1	up	-0.933	9.6e-06
Proteobacteria	Aliihoeflea	down	Others	Dihydrofarnesol	up	-0.933	9.6e-06
Proteobacteria	Azoarcus	down	Others	Dihydrofarnesol	up	-0.933	9.6e-06
Proteobacteria	Herbaspirillum	down	Others	Dihydrofarnesol	up	-0.933	9.6e-06
Proteobacteria	Pandoraea	down	Others	Dihydrofarnesol	up	-0.933	9.6e-06
Proteobacteria	Aliihoeflea	down	Fatty Acyls	16-heptadecyne-1,2,4-triol	up	-0.947	3e-06
Proteobacteria	Azoarcus	down	Fatty Acyls	16-heptadecyne-1,2,4-triol	up	-0.947	3e-06
Proteobacteria	Enterobacter	down	Fatty Acyls	16-heptadecyne-1,2,4-triol	up	-0.947	3e-06
Proteobacteria	Herbaspirillum	down	Fatty Acyls	16-heptadecyne-1,2,4-triol	up	-0.947	3e-06
Proteobacteria	Pandoraea	down	Fatty Acyls	16-heptadecyne-1,2,4-triol	up	-0.947	3e-06
Proteobacteria	Pelomonas	down	Fatty Acyls	16-heptadecyne-1,2,4-triol	up	-0.947	3e-06
Actinobacteria	Brevibacterium	down	Carboxylic acids and derivatives	Epsilon-(gamma-glutamyl)-lysine	up	-0.947	3e-06
Actinobacteria	Clavibacter	down	Carboxylic acids and derivatives	Epsilon-(gamma-glutamyl)-lysine	up	-0.947	3e-06
Actinobacteria	Glutamicibacter	down	Carboxylic acids and derivatives	Epsilon-(gamma-glutamyl)-lysine	up	-0.947	3e-06
Actinobacteria	Leucobacter	down	Carboxylic acids and derivatives	Epsilon-(gamma-glutamyl)-lysine	up	-0.947	3e-06
Actinobacteria	Marmoricola	down	Carboxylic acids and derivatives	Epsilon-(gamma-glutamyl)-lysine	up	-0.947	3e-06
Actinobacteria	Microbacterium	down	Carboxylic acids and derivatives	Epsilon-(gamma-glutamyl)-lysine	up	-0.947	3e-06
Actinobacteria	Nocardioides	down	Carboxylic acids and derivatives	Epsilon-(gamma-glutamyl)-lysine	up	-0.947	3e-06
Actinobacteria	norank	down	Carboxylic acids and derivatives	Epsilon-(gamma-glutamyl)-lysine	up	-0.947	3e-06
Bacteroidetes	Chryseobacterium	down	Carboxylic acids and derivatives	Epsilon-(gamma-glutamyl)-lysine	up	-0.947	3e-06
Bacteroidetes	Nubsella	down	Carboxylic acids and derivatives	Epsilon-(gamma-glutamyl)-lysine	up	-0.947	3e-06
Bacteroidetes	Pedobacter	down	Carboxylic acids and derivatives	Epsilon-(gamma-glutamyl)-lysine	up	-0.947	3e-06
Proteobacteria	Acidovorax	down	Carboxylic acids and derivatives	Epsilon-(gamma-glutamyl)-lysine	up	-0.947	3e-06
Proteobacteria	Allorhizobium-Neorhizobium-Pararhizobium-Rhizobium	down	Carboxylic acids and derivatives	Epsilon-(gamma-glutamyl)-lysine	up	-0.947	3e-06
Proteobacteria	Asticcacaulis	down	Carboxylic acids and derivatives	Epsilon-(gamma-glutamyl)-lysine	up	-0.947	3e-06
Proteobacteria	Azonexus	down	Carboxylic acids and derivatives	Epsilon-(gamma-glutamyl)-lysine	up	-0.947	3e-06
Proteobacteria	Azospirillum	down	Carboxylic acids and derivatives	Epsilon-(gamma-glutamyl)-lysine	up	-0.947	3e-06
Proteobacteria	Bdellovibrio	down	Carboxylic acids and derivatives	Epsilon-(gamma-glutamyl)-lysine	up	-0.947	3e-06
Proteobacteria	Caulobacter	down	Carboxylic acids and derivatives	Epsilon-(gamma-glutamyl)-lysine	up	-0.947	3e-06
Proteobacteria	Delftia	down	Carboxylic acids and derivatives	Epsilon-(gamma-glutamyl)-lysine	up	-0.947	3e-06
Proteobacteria	Derxia	down	Carboxylic acids and derivatives	Epsilon-(gamma-glutamyl)-lysine	up	-0.947	3e-06
Proteobacteria	Hydrocarboniphaga	down	Carboxylic acids and derivatives	Epsilon-(gamma-glutamyl)-lysine	up	-0.947	3e-06
Proteobacteria	Ideonella	down	Carboxylic acids and derivatives	Epsilon-(gamma-glutamyl)-lysine	up	-0.947	3e-06
Proteobacteria	Microvirga	down	Carboxylic acids and derivatives	Epsilon-(gamma-glutamyl)-lysine	up	-0.947	3e-06
Proteobacteria	Mitsuaria	down	Carboxylic acids and derivatives	Epsilon-(gamma-glutamyl)-lysine	up	-0.947	3e-06
Proteobacteria	Nevskia	down	Carboxylic acids and derivatives	Epsilon-(gamma-glutamyl)-lysine	up	-0.947	3e-06
Proteobacteria	Ochrobactrum	down	Carboxylic acids and derivatives	Epsilon-(gamma-glutamyl)-lysine	up	-0.947	3e-06
Proteobacteria	Ramlibacter	down	Carboxylic acids and derivatives	Epsilon-(gamma-glutamyl)-lysine	up	-0.947	3e-06
Proteobacteria	Rheinheimera	down	Carboxylic acids and derivatives	Epsilon-(gamma-glutamyl)-lysine	up	-0.947	3e-06
Proteobacteria	Rhizobacter	down	Carboxylic acids and derivatives	Epsilon-(gamma-glutamyl)-lysine	up	-0.947	3e-06
Proteobacteria	Shinella	down	Carboxylic acids and derivatives	Epsilon-(gamma-glutamyl)-lysine	up	-0.947	3e-06
Proteobacteria	Vulcaniibacterium	down	Carboxylic acids and derivatives	Epsilon-(gamma-glutamyl)-lysine	up	-0.947	3e-06
Verrucomicrobia	Prosthecobacter	down	Carboxylic acids and derivatives	Epsilon-(gamma-glutamyl)-lysine	up	-0.947	3e-06
Firmicutes	Bacillus	down	Organooxygen compounds	4-hydroxy-8-(beta-d-talopyranosyloxy)-2-quinolinecarboxylic acid	down	0.919	2.4e-05
Proteobacteria	Cellvibrio	down	Organooxygen compounds	4-hydroxy-8-(beta-d-talopyranosyloxy)-2-quinolinecarboxylic acid	down	0.919	2.4e-05
Bacteroidetes	Sediminibacterium	down	Others	13-hydroxy-9e,11e-octadecadienoic acid	up	-0.919	2.4e-05

## Sheet: Correlation data (CW-vs-C)
DATA SET S1 Pairwise differential microbe-metabolite correlation based on Spearman correlation analysis for C/U, CW/U and CW/C comparisons in S. furcifera. U, uninfected S. furcifera line; C, Cardinium single-infected S. furcifera line; CW, Cardinium and Wolbachia co-infected S. furcifera line.
Phylum	Genus	Genus up/down	MetaboliteClass	Metabolite	Metabolite up/down	R-value	P-value
Bacteroidetes	Candidatus Cardinium	down	Others	O-acetylcarnitine	down	0.933	9.6e-06
Proteobacteria	Pelomonas	down	Others	O-acetylcarnitine	down	0.905	5.3e-05
Proteobacteria	Shinella	up	Others	O-acetylcarnitine	down	-0.905	5.3e-05
Firmicutes	Bacillus	up	Others	O-acetylcarnitine	down	-0.933	9.6e-06
Proteobacteria	Rhodobacter	up	Others	O-acetylcarnitine	down	-0.933	9.6e-06
Proteobacteria	Ideonella	down	Others	Methyl alpha-aspartylphenylalaninate	down	0.933	9.6e-06
Proteobacteria	Nevskia	down	Others	Methyl alpha-aspartylphenylalaninate	down	0.933	9.6e-06
Proteobacteria	Stenotrophomonas	down	Others	Methyl alpha-aspartylphenylalaninate	down	0.933	9.6e-06
Proteobacteria	Labrys	down	Amino acids	L-phenylalanine	down	0.933	9.6e-06
Firmicutes	Bacillus	up	Others	Ethopabate	up	0.905	5.3e-05
Proteobacteria	Rhodobacter	up	Others	Ethopabate	up	0.905	5.3e-05
Bacteroidetes	Candidatus Cardinium	down	Others	Ethopabate	up	-0.905	5.3e-05
Proteobacteria	Shinella	up	Others	Estrane	up	0.933	9.6e-06
Proteobacteria	Pelomonas	down	Others	Estrane	up	-0.933	9.6e-06
Firmicutes	Bacillus	up	Others	Dihydrofarnesol	up	0.905	5.3e-05
Proteobacteria	Rhodobacter	up	Others	Dihydrofarnesol	up	0.905	5.3e-05
Bacteroidetes	Candidatus Cardinium	down	Others	Dihydrofarnesol	up	-0.905	5.3e-05
Proteobacteria	Labrys	down	Others	Dihydrofarnesol	up	-0.933	9.6e-06
Proteobacteria	Pelomonas	down	Nucleotides [Fig]	Deoxyguanosine monophosphate	down	0.947	3e-06
Proteobacteria	Bradyrhizobium	down	Nucleotides [Fig]	Deoxyguanosine monophosphate	down	0.919	2.4e-05
Proteobacteria	Curvibacter	down	Nucleotides [Fig]	Deoxyguanosine monophosphate	down	0.905	5.3e-05
Proteobacteria	Shinella	up	Nucleotides [Fig]	Deoxyguanosine monophosphate	down	-0.947	3e-06
Proteobacteria	Shinella	up	Carboxylic acids and derivatives	Cyclo(leucylprolyl)	up	0.933	9.6e-06
Proteobacteria	Pelomonas	down	Carboxylic acids and derivatives	Cyclo(leucylprolyl)	up	-0.933	9.6e-06
Proteobacteria	Labrys	down	Cinnamic acids and derivatives	Cinnamic acid	down	0.933	9.6e-06
Proteobacteria	Stenotrophomonas	down	Carboxylic acids and derivatives	Asp-leu	down	0.905	5.3e-05
Proteobacteria	Pelomonas	down	Neurotransmitters [Fig]	Acetylcholine	down	0.905	5.3e-05
Proteobacteria	Shinella	up	Neurotransmitters [Fig]	Acetylcholine	down	-0.905	5.3e-05
Proteobacteria	Amaricoccus	up	Indoles and derivatives	1,2,3,4-tetrahydro-beta-carboline-3-carboxylic acid	up	0.905	5.3e-05
Proteobacteria	Wolbachia	up	Indoles and derivatives	1,2,3,4-tetrahydro-beta-carboline-3-carboxylic acid	up	0.905	5.3e-05
Proteobacteria	Pandoraea	down	Indoles and derivatives	1,2,3,4-tetrahydro-beta-carboline-3-carboxylic acid	up	-0.905	5.3e-05
Firmicutes	Bacillus	up	Carboxylic acids and derivatives	(2s)-3-(1h-imidazol-4-yl)-2-({[(3s,4s,5r)-2,3,4-trihydroxy-5-(hydroxymethyl)tetrahydro-2-furanyl]methyl}amino)propanoic acid (non-preferred name)	up	0.933	9.6e-06
Proteobacteria	Rhodobacter	up	Carboxylic acids and derivatives	(2s)-3-(1h-imidazol-4-yl)-2-({[(3s,4s,5r)-2,3,4-trihydroxy-5-(hydroxymethyl)tetrahydro-2-furanyl]methyl}amino)propanoic acid (non-preferred name)	up	0.933	9.6e-06
Proteobacteria	Bradyrhizobium	down	Carboxylic acids and derivatives	(2s)-3-(1h-imidazol-4-yl)-2-({[(3s,4s,5r)-2,3,4-trihydroxy-5-(hydroxymethyl)tetrahydro-2-furanyl]methyl}amino)propanoic acid (non-preferred name)	up	-0.905	5.3e-05
Bacteroidetes	Candidatus Cardinium	down	Carboxylic acids and derivatives	(2s)-3-(1h-imidazol-4-yl)-2-({[(3s,4s,5r)-2,3,4-trihydroxy-5-(hydroxymethyl)tetrahydro-2-furanyl]methyl}amino)propanoic acid (non-preferred name)	up	-0.933	9.6e-06
