# Supplementary material for: Endosymbionts Reduce Microbiome Diversity and Modify Host Metabolism and Fecundity in the Planthopper Sogatella furcifera
Source: mSystems. 2022 Mar 30;7(2):e01516-21. doi: 10.1128/msystems.01516-21 (PMC9040572; doi:10.1128/msystems.01516-21)
Supplement: DATA SET S2 [file msystems.01516-21-sd002.xlsx]

## Sheet: Metabolite profile - POS
DATA SET S2 Metabolite profile for all samples in the three S. furcifera lines. POS, positive ion mode; NEG, negative ion mode. U, uninfected S. furcifera line; C, Cardinium single-infected S. furcifera line; CW, Cardinium and Wolbachia co-infected S. furcifera line.
No.	Metabolite ID	Name	Formula	Molecular Weight	Actual RT	KEGG ID	ID	HMDB ID	Mass Error(Da)	Mass Error(ppm)	BGI Library Match Score	mzCloud Library Match Score	Identification Level	Super Class	Class	Sub Class	Family	Pathway	QC_1	QC_2	QC_3	QC_4	QC_5	QC_6	QC_7	QC_8	QC_9	U_1	U_2	U_3	U_4	U_5	U_6	C_1	C_2	C_3	C_4	C_5	C_6	CW_1	CW_2	CW_3	CW_4	CW_5	CW_6
1	0.622_129.0788	Pipecolate	C6 H11 N O2	129.079	0.622	C00408	BGI478	HMDB0000716	-0.0002	-1.4167	89.9	86.1	level1	Alkaloids	Alkaloids derived from lysine	Piperidine alkaloids	Alkaloids	map00310 Lysine degradation; map01100 Metabolic pathways;	2.92278e+08	2.92147e+08	2.96635e+08	3.0469e+08	3.04707e+08	2.92558e+08	2.58723e+08	2.81287e+08	2.67985e+08	2.33996e+08	2.56508e+08	4.74468e+08	2.91298e+08	4.70154e+08	3.34874e+08	5.28556e+08	4.18104e+08	2.55984e+08	2.3533e+08	2.56544e+08	2.67224e+08	3.0056e+08	2.72607e+08	2.96981e+08	2.40437e+08	2.87218e+08	3.89232e+08
2	0.661_155.0695	L-histidine	C6 H9 N3 O2	155.07	0.661	C00135	BGI17	HMDB0000177	0	-0.1337	95	92.2	level1	Peptides	Amino acids	Common amino acids [Fig]	Amino acids	map00340 Histidine metabolism; map00410 beta-Alanine metabolism; map00970 Aminoacyl-tRNA biosynthesis; map01100 Metabolic pathways; map01230 Biosynthesis of amino acids; map02010 ABC transporters;	8.45682e+08	8.28192e+08	8.38143e+08	9.58198e+08	8.40412e+08	6.35702e+08	6.42517e+08	6.5339e+08	7.45949e+08	6.33978e+08	6.35187e+08	1.21762e+09	1.06188e+09	1.2297e+09	7.08448e+08	1.11683e+09	7.6032e+08	1.5049e+09	7.08e+08	5.81043e+08	6.24715e+08	8.42518e+08	6.12797e+08	6.75148e+08	5.52757e+08	7.55099e+08	2.38595e+08
3	0.679_174.1118	L-arginine	C6 H14 N4 O2	174.112	0.679	C00062	BGI343	HMDB0000517	0.0001	0.5761	96.2	93.4	level1	Peptides	Amino acids	Common amino acids [Fig]	Amino acids	map00220 Arginine biosynthesis; map00330 Arginine and proline metabolism; map00472 D-Arginine and D-ornithine metabolism; map00970 Aminoacyl-tRNA biosynthesis; map01100 Metabolic pathways; map01230 Biosynthesis of amino acids; map02010 ABC transporters; map04150 mTOR signaling pathway;	1.37961e+09	1.1055e+09	1.38702e+09	1.19483e+09	1.43936e+09	1.17794e+09	8.19552e+08	9.45839e+08	9.05675e+08	1.01766e+09	1.27994e+09	2.95411e+09	1.03834e+09	3.12782e+09	1.52129e+09	1.97528e+09	1.42969e+09	3.06698e+09	1.01099e+09	1.44714e+09	1.1923e+09	1.075e+09	1.07149e+09	1.26488e+09	1.39203e+09	9.67122e+08	6.37832e+08
4	0.681_103.0997	Choline	C5 H13 N O	103.1	0.681	C00114	MReference-886	HMDB0000097	0	0.2588	-	92	level1	Organic nitrogen compounds	Organonitrogen compounds	Quaternary ammonium salts	Quaternary ammonium salts	map00260 Glycine, serine and threonine metabolism; map00564 Glycerophospholipid metabolism; map01100 Metabolic pathways; map02010 ABC transporters;	1.51125e+09	1.64287e+09	1.47062e+09	1.63248e+09	1.56794e+09	1.34592e+09	1.27754e+09	1.31948e+09	1.18368e+09	1.45302e+09	1.26874e+09	1.80377e+09	1.33906e+09	2.29972e+09	1.35346e+09	2.19226e+09	1.60955e+09	2.40267e+09	1.35721e+09	1.32583e+09	1.40012e+09	1.28639e+09	1.0728e+09	1.08799e+09	1.26912e+09	1.11048e+09	2.03036e+09
5	0.69_222.0674	L-cystathionine	C7 H14 N2 O4 S	222.067	0.69	C02291	BGI350	HMDB0000099	-0.0001	-0.3372	95.3	94.9	level1	Organic acids and derivatives	Carboxylic acids and derivatives	Amino acids, peptides, and analogues	Amino acids, peptides, and analogues	map00260 Glycine, serine and threonine metabolism; map00270 Cysteine and methionine metabolism; map01100 Metabolic pathways; map01230 Biosynthesis of amino acids;	3.40878e+07	3.30754e+07	3.42791e+07	2.85701e+07	3.32331e+07	3.27835e+07	3.00377e+07	2.82115e+07	3.07435e+07	2.92854e+07	2.62112e+07	6.97588e+07	3.21272e+07	9.37218e+07	2.94284e+07	1.05319e+08	4.0035e+07	1.65742e+08	3.0867e+07	2.65645e+07	2.66384e+07	2.34278e+07	2.53578e+07	2.70731e+07	3.18079e+07	3.5674e+07	7.49713e+07
6	0.695_105.0426	L-serine	C3 H7 N O3	105.043	0.695	C00065	BGI378	HMDB0000187	0	-0.076	84.9	83.4	level1	Peptides	Amino acids	Common amino acids [Fig]	Amino acids	map00260 Glycine, serine and threonine metabolism; map00270 Cysteine and methionine metabolism; map00600 Sphingolipid metabolism; map00630 Glyoxylate and dicarboxylate metabolism; map00920 Sulfur metabolism; map00970 Aminoacyl-tRNA biosynthesis; map01100 Metabolic pathways; map01200 Carbon metabolism; map01230 Biosynthesis of amino acids; map02010 ABC transporters;	4.64629e+07	4.70878e+07	4.67796e+07	4.67148e+07	4.80084e+07	3.93509e+07	3.62071e+07	3.39909e+07	3.44519e+07	3.80335e+07	3.58738e+07	1.05583e+08	4.66507e+07	1.04737e+08	4.81547e+07	1.05674e+08	4.74374e+07	1.20387e+08	4.15991e+07	4.12121e+07	4.50104e+07	4.38439e+07	3.43839e+07	4.04602e+07	3.91475e+07	4.30633e+07	9.83294e+07
7	0.696_132.0535	L-asparagine	C4 H8 N2 O3	132.054	0.696	C00152	BGI344	HMDB0000168	0	-0.1596	97.9	95.3	level1	Peptides	Amino acids	Common amino acids [Fig]	Amino acids	map00250 Alanine, aspartate and glutamate metabolism; map00970 Aminoacyl-tRNA biosynthesis; map01100 Metabolic pathways; map01230 Biosynthesis of amino acids;	7.12045e+07	6.79281e+07	6.75536e+07	6.59016e+07	6.64967e+07	6.17886e+07	5.93009e+07	5.78853e+07	5.92533e+07	9.6794e+07	1.36739e+08	4.0152e+08	1.81432e+08	2.8145e+08	1.70758e+08	1.01594e+08	4.51663e+07	1.40022e+08	2.90366e+07	2.65773e+07	3.08425e+07	2.37018e+07	2.17155e+07	1.34229e+07	1.90488e+07	1.75289e+07	3.06843e+07
8	0.704_146.0692	L-glutamine	C5 H10 N2 O3	146.069	0.704	C00064	BGI357	HMDB0000641	0	0.0396	93.8	90.6	level1	Peptides	Amino acids	Common amino acids [Fig]	Amino acids	map00220 Arginine biosynthesis; map00230 Purine metabolism; map00240 Pyrimidine metabolism; map00250 Alanine, aspartate and glutamate metabolism; map00471 D-Glutamine and D-glutamate metabolism; map00630 Glyoxylate and dicarboxylate metabolism; map00910 Nitrogen metabolism; map00970 Aminoacyl-tRNA biosynthesis; map01100 Metabolic pathways; map01230 Biosynthesis of amino acids; map02010 ABC transp…	5.69522e+08	5.56072e+08	5.63876e+08	5.28672e+08	5.23836e+08	4.91988e+08	4.96535e+08	4.78098e+08	4.83115e+08	4.25485e+08	4.11571e+08	8.40925e+08	3.76709e+08	7.00288e+08	5.76198e+08	1.33241e+09	6.67351e+08	1.27667e+09	3.78383e+08	4.8232e+08	6.5471e+08	5.54873e+08	5.38335e+08	4.6072e+08	5.12007e+08	4.46387e+08	5.96492e+08
9	0.706_125.0147	Taurine	C2 H7 N O3 S	125.015	0.706	C00245	MReference-654	HMDB0000251	0	0.3565	44	95.5	level1	Organic acids and derivatives	Organic sulfonic acids and derivatives	Organosulfonic acids and derivatives	Organic acids	map00430 Taurine and hypotaurine metabolism; map00920 Sulfur metabolism; map01100 Metabolic pathways; map02010 ABC transporters; map04080 Neuroactive ligand-receptor interaction;	1.54552e+08	1.49859e+08	1.42029e+08	1.33991e+08	1.45394e+08	1.35774e+08	1.34559e+08	1.25339e+08	1.20844e+08	1.20989e+08	1.11787e+08	3.92956e+08	1.55211e+08	3.96689e+08	1.58693e+08	3.13262e+08	1.61176e+08	3.94982e+08	1.88339e+08	1.61008e+08	1.38293e+08	1.25583e+08	1.23405e+08	1.24107e+08	8.65399e+07	1.11012e+08	2.75058e+08
10	0.71_119.0583	L-threonine	C4 H9 N O3	119.058	0.71	C00188	BGI380	HMDB0000167	0	0.26	93.4	93	level1	Peptides	Amino acids	Common amino acids [Fig]	Amino acids	map00260 Glycine, serine and threonine metabolism; map00290 Valine, leucine and isoleucine biosynthesis; map00860 Porphyrin and chlorophyll metabolism; map00970 Aminoacyl-tRNA biosynthesis; map01100 Metabolic pathways; map01230 Biosynthesis of amino acids; map02010 ABC transporters;	8.82142e+07	8.73398e+07	8.29274e+07	8.52254e+07	8.71615e+07	7.52488e+07	6.84268e+07	6.91327e+07	6.87574e+07	7.22999e+07	6.82984e+07	1.4176e+08	8.30712e+07	1.30067e+08	8.83414e+07	1.5019e+08	9.91352e+07	1.65908e+08	8.57458e+07	7.00472e+07	7.32708e+07	9.16762e+07	6.91732e+07	7.05648e+07	7.11303e+07	7.70614e+07	1.235e+08
11	0.714_147.0531	L-glutamic acid	C5 H9 N O4	147.053	0.714	C00025	MReference-470	HMDB0000148	0	-0.0809	71.5	92.3	level1	Peptides	Amino acids	Common amino acids [Fig]	Amino acids	map00220 Arginine biosynthesis; map00250 Alanine, aspartate and glutamate metabolism; map00330 Arginine and proline metabolism; map00340 Histidine metabolism; map00430 Taurine and hypotaurine metabolism; map00471 D-Glutamine and D-glutamate metabolism; map00480 Glutathione metabolism; map00630 Glyoxylate and dicarboxylate metabolism; map00650 Butanoate metabolism; map00860 Porphyrin and chlorophy…	1.08896e+09	1.0517e+09	1.0808e+09	1.04362e+09	1.03029e+09	1.00138e+09	9.3823e+08	9.00281e+08	8.84381e+08	6.98024e+08	8.34416e+08	1.81015e+09	8.74247e+08	1.37783e+09	1.21059e+09	2.46749e+09	1.26268e+09	2.11946e+09	7.28664e+08	8.19907e+08	1.08308e+09	1.14538e+09	9.51399e+08	1.0666e+09	1.21701e+09	1.03163e+09	1.34214e+09
12	0.724_175.0958	L-citrulline	C6 H13 N3 O3	175.096	0.724	C00327	BGI349	HMDB0000904	0.0001	0.4271	81	74.5	level1	Peptides	Amino acids	Other amino acids [Fig]	Amino acids	map00220 Arginine biosynthesis; map01100 Metabolic pathways; map01230 Biosynthesis of amino acids;	1.80426e+07	1.75441e+07	1.73414e+07	1.676e+07	1.76129e+07	1.67119e+07	1.50204e+07	5.84601e+06	1.52546e+07	1.69252e+07	1.54182e+07	2.2221e+07	1.66031e+07	2.12325e+07	1.28552e+07	4.38318e+07	1.92483e+07	2.56659e+07	1.05372e+07	2.02506e+07	2.15084e+07	2.0866e+07	1.38906e+07	1.61719e+07	1.93985e+07	1.7381e+07	2.27147e+07
13	0.727_182.0791	Mannitol	C6 H14 O6	182.079	0.727	C00392	BGI393	HMDB0000765	0.0001	0.4988	97	93.9	level1	Carbohydrates	Monosaccharides	Sugar alcohols [Fig]	Carbohydrates	map00051 Fructose and mannose metabolism; map02010 ABC transporters;	8.92449e+07	9.00962e+07	7.05685e+07	6.76596e+07	7.24071e+07	8.83661e+07	6.30263e+07	7.76688e+07	7.51745e+07	7.68839e+07	5.44649e+07	1.29509e+08	8.2773e+07	1.41236e+08	7.09009e+07	1.43394e+08	8.16948e+07	1.57429e+08	6.50139e+07	1.01489e+08	8.156e+07	7.65142e+07	5.93388e+07	6.68486e+07	8.15316e+07	7.5126e+07	1.50468e+08
14	0.735_137.0478	Trigonelline	C7 H7 N O2	137.048	0.735	C01004	MReference-806	HMDB0000875	0.0001	0.8223	47.6	85.1	level1	Alkaloids	Alkaloids derived from nicotinic acid	Pyridine alkaloids	Alkaloids	map00760 Nicotinate and nicotinamide metabolism;	1.23018e+07	1.11131e+07	1.21484e+07	1.19879e+07	1.10874e+07	7.11272e+06	1.02756e+07	6.74197e+06	8.34466e+06	4.96318e+06	6.01511e+06	2.3392e+07	1.37549e+07	1.67104e+07	9.09489e+06	1.28694e+07	1.26353e+07	2.53988e+07	1.12688e+07	4.18403e+06	1.09388e+07	1.60111e+07	9.20427e+06	1.2712e+07	1.24553e+07	1.64916e+07	1.95686e+07
15	0.739_221.09	N-acetyl-d-galactosamine	C8 H15 N O6	221.09	0.739	C01132	MReference-2560	NA	0.0001	0.2377	65.6	71.8	level1	Carbohydrates	Monosaccharides	Amino sugars [Fig]	Carbohydrates	map00052 Galactose metabolism;	4.86485e+07	4.67521e+07	4.28081e+07	4.7012e+07	4.81074e+07	4.51802e+07	4.92736e+07	4.80567e+07	4.8755e+07	6.13865e+07	4.99239e+07	1.00749e+08	3.70242e+07	7.19212e+07	4.27993e+07	9.2225e+07	5.13371e+07	7.58566e+07	5.38661e+07	5.79011e+07	6.11075e+07	5.33162e+07	3.09352e+07	5.27619e+07	4.81223e+07	5.42752e+07	7.99615e+07
16	0.75_115.0634	L-proline	C5 H9 N O2	115.063	0.75	C16435	BGI376	NA	0.0001	0.7994	93.1	89.9	level1	NA	NA	NA	NA	NULL	2.71291e+09	2.69629e+09	2.48919e+09	2.46416e+09	2.50421e+09	2.15963e+09	2.13528e+09	2.20033e+09	2.04148e+09	2.38704e+09	1.7331e+09	2.85713e+09	2.51882e+09	2.83292e+09	2.11123e+09	2.79867e+09	2.41601e+09	4.24771e+09	3.18802e+09	2.76342e+09	2.4327e+09	2.12394e+09	1.45104e+09	2.05759e+09	1.8311e+09	2.26509e+09	2.66048e+09
17	0.756_203.1158	O-acetylcarnitine	C9 H17 N O4	203.116	0.756	C02571	BGI603	NA	0.0001	0.4224	94.5	91.1	level1	NA	NA	NA	NA	NA	4.90389e+08	4.74235e+08	4.79586e+08	4.49736e+08	5.0009e+08	4.8062e+08	4.88172e+08	4.52699e+08	4.6973e+08	6.07123e+08	5.10862e+08	6.97016e+08	6.38132e+08	8.32869e+08	5.90988e+08	6.15758e+08	4.15728e+08	5.65562e+08	5.54156e+08	5.33472e+08	4.46474e+08	3.92483e+08	2.83398e+08	4.59751e+08	3.83517e+08	3.68025e+08	4.45439e+08
18	0.764_151.0497	Guanine	C5 H5 N5 O	151.05	0.764	C00242	MReference-436	HMDB0000132	0.0003	1.8866	-	83.4	level1	Nucleic acids	Bases [Fig]	Purines	Nucleic acids	map00230 Purine metabolism; map01100 Metabolic pathways;	1.5053e+07	1.35829e+07	2.02448e+07	1.28935e+07	1.38684e+07	1.62254e+07	1.80646e+07	2.05083e+07	2.2934e+07	1.43377e+07	1.02776e+07	824288	1.38757e+07	1.18888e+06	1.32309e+07	805508	1.54069e+07	1.3916e+06	7.62715e+06	7.96703e+06	1.64431e+07	2.51158e+07	2.25498e+07	1.07351e+07	1.83106e+07	2.16681e+07	573938
19	0.925_135.0546	Adenine	C5 H5 N5	135.055	0.925	C00147	MReference-296	HMDB0000034	0.0001	0.8078	-	85.7	level1	Nucleic acids	Bases [Fig]	Purines	Nucleic acids	map00230 Purine metabolism; map01100 Metabolic pathways;	4.70549e+07	4.33825e+07	4.3126e+07	5.22837e+07	4.66598e+07	4.25305e+07	4.1366e+07	4.17224e+07	4.12776e+07	5.36079e+07	3.58992e+07	5.46432e+07	5.1748e+07	4.14543e+07	5.69719e+07	5.35314e+07	5.01646e+07	6.46936e+07	6.04483e+07	4.65993e+07	4.40778e+07	3.94197e+07	2.84264e+07	3.87511e+07	3.16107e+07	4.04714e+07	4.19551e+07
20	0.99_347.0626	Deoxyguanosine monophosphate	C10 H14 N5 O7 P	347.063	0.99	C00362	BGI218	HMDB0001044	-0.0005	-1.3671	95.7	92.7	level1	Nucleic acids	Nucleotides [Fig]	Deoxyribonucleotides	Nucleic acids	map00230 Purine metabolism; map01100 Metabolic pathways;	3.18125e+08	3.32657e+08	3.84262e+08	3.25581e+08	3.08416e+08	3.8254e+08	3.26214e+08	3.38907e+08	3.96222e+08	3.86226e+08	3.02007e+08	4.57765e+08	3.63016e+08	4.6566e+08	3.04717e+08	4.55406e+08	4.25091e+08	5.72456e+08	4.73819e+08	3.66102e+08	4.44398e+08	2.60409e+08	2.69303e+08	3.1957e+08	2.78389e+08	2.75172e+08	3.79131e+08
21	1.015_149.0513	L-methionine	C5 H11 N O2 S	149.051	1.015	C00073	BGI369	HMDB0000696	0.0002	1.5926	95.3	93.1	level1	Peptides	Amino acids	Common amino acids [Fig]	Amino acids	map00270 Cysteine and methionine metabolism; map00970 Aminoacyl-tRNA biosynthesis; map01100 Metabolic pathways; map01210 2-Oxocarboxylic acid metabolism; map01230 Biosynthesis of amino acids;	4.56115e+08	5.05942e+08	3.08723e+08	3.16305e+08	3.20842e+08	3.67907e+08	4.01244e+08	2.83881e+08	4.31219e+08	3.96031e+08	3.96801e+08	4.63413e+08	2.82896e+08	5.04151e+08	4.03109e+08	7.31522e+08	6.0948e+08	5.09614e+08	5.38075e+08	5.84293e+08	3.71499e+08	3.17049e+08	2.37759e+08	4.71307e+08	3.32894e+08	1.76283e+08	6.06964e+08
22	1.062_363.0577	Guanosine 5'-monophosphate	C10 H14 N5 O8 P	363.058	1.062	C00144	BGI302	HMDB0001397	-0.0003	-0.8717	87.5	-	level1	Nucleic acids	Nucleotides [Fig]	Ribonucleotides	Nucleic acids	map00230 Purine metabolism; map01100 Metabolic pathways;	1.5661e+07	1.25823e+07	1.54643e+07	1.25571e+07	1.26584e+07	1.41137e+07	1.62683e+07	1.41837e+07	1.53605e+07	1.69699e+07	1.17005e+07	1.47266e+07	1.58392e+07	1.58235e+07	1.3604e+07	1.90079e+07	1.68663e+07	1.69849e+07	1.72899e+07	1.69031e+07	1.37969e+07	1.42598e+07	1.2388e+07	1.76719e+07	1.27414e+07	1.09549e+07	1.43453e+07
23	1.078_197.0691	L-dopa	C9 H11 N O4	197.069	1.078	C00355	MReference-14	HMDB0000181	0.0003	1.3754	-	90.6	level1	Peptides	Amino acids	Other amino acids [Fig]	Amino acids	map00350 Tyrosine metabolism; map01100 Metabolic pathways;	1.55599e+07	1.52951e+07	1.54803e+07	1.72456e+07	1.86561e+07	1.59394e+07	1.58574e+07	1.57449e+07	1.74067e+07	1.16798e+07	3.9199e+06	8.52084e+06	1.25424e+07	1.29909e+07	5.94162e+06	3.45134e+07	3.20324e+07	3.43895e+07	2.0626e+07	2.31401e+07	3.00717e+07	1.77672e+07	9.65576e+06	1.49062e+07	1.19681e+07	1.29501e+07	1.26921e+07
24	1.121_136.0388	Hypoxanthine	C5 H4 N4 O	136.039	1.121	C00262	MReference-441	HMDB0000157	0.0003	2.263	-	90.4	level1	Alkaloids	Others	Purine alkaloids	Alkaloids	map00230 Purine metabolism; map01100 Metabolic pathways;	3.0233e+08	3.94447e+08	5.56838e+08	3.77723e+08	3.90436e+08	2.7381e+08	4.12229e+08	3.35836e+08	4.22472e+08	3.69787e+08	5.12165e+08	1.18148e+08	4.58189e+08	2.28995e+08	3.24591e+08	3.07301e+08	6.7696e+08	3.90834e+08	4.12562e+08	4.70891e+08	4.43939e+08	4.3032e+08	4.18927e+08	5.11349e+08	3.71681e+08	4.68552e+08	3.42403e+08
25	1.294_129.0426	Pyroglutamate	C5 H7 N O3	129.043	1.294	C01879	BGI491	HMDB0000267	0	-0.037	93	89.7	level1	Peptides	Amino acids	Other amino acids [Fig]	Amino acids	map00480 Glutathione metabolism; map01100 Metabolic pathways;	1.11753e+08	1.12628e+08	1.11739e+08	1.80846e+08	1.2088e+08	1.17573e+08	1.02024e+08	1.07677e+08	1.11231e+08	1.05659e+08	1.18679e+08	1.73e+08	1.04778e+08	1.44645e+08	1.33365e+08	1.72786e+08	1.39762e+08	3.02335e+08	1.25594e+08	1.25167e+08	1.60245e+08	1.22317e+08	1.28846e+08	1.20986e+08	1.2269e+08	1.26502e+08	1.84806e+08
26	1.38_189.0641	N-acetyl-l-glutamate	C7 H11 N O5	189.064	1.38	C00624	BGI420	NA	0.0003	1.7612	88	-	level1	NA	NA	NA	NA	map00220 Arginine biosynthesis; map01100 Metabolic pathways; map01210 2-Oxocarboxylic acid metabolism; map01230 Biosynthesis of amino acids;	5.9917e+06	6.42892e+06	1.06539e+07	9.54621e+06	1.0625e+07	8.76323e+06	6.43037e+06	8.25006e+06	5.88531e+06	6.52067e+06	7.87513e+06	1.14363e+07	7.36481e+06	1.25213e+07	6.99252e+06	9.06559e+06	1.42512e+07	9.92963e+06	1.02173e+07	9.66747e+06	1.57981e+07	5.5493e+06	4.60565e+06	5.04136e+06	6.39266e+06	5.504e+06	9.77274e+06
27	1.39_244.0697	Uridine	C9 H12 N2 O6	244.07	1.39	C00299	BGI558	HMDB0000296	0.0001	0.5754	86.4	-	level1	Nucleic acids	Nucleosides [Fig]	Ribonucleosides	Nucleic acids	map00240 Pyrimidine metabolism; map01100 Metabolic pathways;	4.60765e+06	4.57121e+06	4.28576e+06	5.75964e+06	7.064e+06	5.00266e+06	4.49911e+06	4.53915e+06	6.91991e+06	7.13192e+06	4.33975e+06	7.84788e+06	5.32812e+06	6.87965e+06	2.71403e+06	9.73141e+06	6.32354e+06	1.7675e+07	5.19754e+06	6.99811e+06	6.03969e+06	5.841e+06	6.07573e+06	4.82188e+06	5.49017e+06	9.49802e+06	9.94468e+06
28	1.708_131.0949	L-isoleucine	C6 H13 N O2	131.095	1.708	C00407	BGI366	HMDB0000172	0.0002	1.7882	97.5	93.2	level1	Peptides	Amino acids	Common amino acids [Fig]	Amino acids	map00280 Valine, leucine and isoleucine degradation; map00290 Valine, leucine and isoleucine biosynthesis; map00970 Aminoacyl-tRNA biosynthesis; map01100 Metabolic pathways; map01210 2-Oxocarboxylic acid metabolism; map01230 Biosynthesis of amino acids; map02010 ABC transporters;	1.41192e+09	1.44113e+09	1.58188e+09	1.54017e+09	1.4736e+09	1.51709e+09	1.44518e+09	1.94964e+09	1.41623e+09	1.38251e+09	1.3954e+09	5.78906e+08	1.33251e+09	6.13857e+08	1.42691e+09	8.15951e+08	1.88565e+09	7.61279e+08	1.53408e+09	1.42416e+09	1.83805e+09	1.55412e+09	1.24328e+09	1.84809e+09	1.52592e+09	1.53368e+09	5.82504e+08
29	1.856_131.0949	Leucine	C6 H13 N O2	131.095	1.856	C00123	BGI355	HMDB0000687	0.0002	1.7908	96.3	93.7	level1	Peptides	Amino acids	Common amino acids [Fig]	Amino acids	map00280 Valine, leucine and isoleucine degradation; map00290 Valine, leucine and isoleucine biosynthesis; map00970 Aminoacyl-tRNA biosynthesis; map01100 Metabolic pathways; map01210 2-Oxocarboxylic acid metabolism; map01230 Biosynthesis of amino acids; map02010 ABC transporters; map04150 mTOR signaling pathway;	7.04255e+08	6.5285e+08	6.86316e+08	6.53245e+08	6.36924e+08	6.15037e+08	5.61302e+08	5.32675e+08	6.90913e+08	4.78758e+08	6.23495e+08	1.25653e+09	6.11141e+08	1.3902e+09	7.29573e+08	1.98481e+09	8.73138e+08	1.48566e+09	8.01485e+08	7.75572e+08	6.05877e+08	7.75839e+08	5.81768e+08	6.6635e+08	5.72153e+08	6.82544e+08	1.7385e+09
30	1.96_267.0969	Adenosine	C10 H13 N5 O4	267.097	1.96	C00212	MReference-297	HMDB0000050	0.0001	0.4942	91.4	94.1	level1	Nucleic acids	Nucleosides [Fig]	Ribonucleosides	Nucleic acids	map00230 Purine metabolism; map01100 Metabolic pathways; map04080 Neuroactive ligand-receptor interaction;	1.89753e+08	1.74467e+08	1.80104e+08	1.96216e+08	2.31903e+08	1.89231e+08	2.10256e+08	2.35245e+08	2.38005e+08	1.959e+08	1.75199e+08	4.18688e+08	2.29359e+08	5.9418e+08	1.99751e+08	3.09193e+08	2.22312e+08	4.25212e+08	2.77994e+08	2.13239e+08	2.47756e+08	2.02275e+08	1.53196e+08	1.76864e+08	1.82016e+08	1.77572e+08	1.75042e+08
31	2.139_251.1021	Deoxyadenosine	C10 H13 N5 O3	251.102	2.139	C00559	BGI213	HMDB0000101	0.0003	1.1773	95.4	90	level1	Nucleic acids	Nucleosides [Fig]	Deoxyribonucleosides	Nucleic acids	map00230 Purine metabolism; map01100 Metabolic pathways;	3.79598e+06	4.07501e+06	4.43187e+06	3.89214e+06	3.91696e+06	4.26707e+06	3.79021e+06	3.87991e+06	4.13359e+06	4.68509e+06	6.94822e+06	7.62357e+06	5.21009e+06	5.31714e+06	8.9845e+06	3.81068e+06	3.93021e+06	5.56897e+06	4.99248e+06	4.08352e+06	4.11979e+06	3.72865e+06	2.92733e+06	3.36257e+06	4.44916e+06	3.18088e+06	4.46356e+06
32	2.162_268.081	Inosine	C10 H12 N4 O5	268.081	2.162	C00294	MReference-1234	HMDB0000195	0.0003	0.947	86.9	91.6	level1	Nucleosides, nucleotides, and analogues	Purine nucleosides	null	Purines and derivatives	map00230 Purine metabolism; map01100 Metabolic pathways;	1.55837e+08	1.80677e+08	1.54096e+08	1.58221e+08	1.72403e+08	1.61156e+08	1.83108e+08	2.22575e+08	2.0146e+08	1.69333e+08	2.26105e+08	3.00406e+08	1.6363e+08	2.61283e+08	1.78534e+08	2.73898e+08	1.37472e+08	2.04532e+08	1.8307e+08	1.74166e+08	2.85394e+08	1.45716e+08	1.57353e+08	1.32127e+08	1.91915e+08	1.64446e+08	2.91293e+08
33	2.327_267.0968	2'-deoxyguanosine	C10 H13 N5 O4	267.097	2.327	C00330	BGI64	HMDB0000085	0.0001	0.2435	85.1	64	level1	Nucleic acids	Nucleosides [Fig]	Deoxyribonucleosides	Nucleic acids	map00230 Purine metabolism; map01100 Metabolic pathways;	6.39459e+06	7.12307e+06	9.28661e+06	6.02645e+06	7.9934e+06	6.97596e+06	6.09794e+06	7.71382e+06	8.28358e+06	5.77616e+06	5.19068e+06	7.06869e+06	4.83958e+06	783574	4.45274e+06	6.18464e+06	9.26762e+06	8.05786e+06	6.24574e+06	5.47623e+06	6.13762e+06	1.17164e+07	9.55722e+06	9.8308e+06	8.46222e+06	1.80011e+07	9.31468e+06
34	2.529_284.0757	Xanthosine	C10 H12 N4 O6	284.076	2.529	C01762	BGI568	HMDB0000299	0	-0.0142	94.2	-	level1	Alkaloids	Others	Purine alkaloids	Alkaloids	map00230 Purine metabolism; map00232 Caffeine metabolism; map01100 Metabolic pathways;	5.52871e+06	5.73645e+06	9.13518e+06	9.24105e+06	1.01514e+07	6.20185e+06	9.71272e+06	8.40994e+06	6.85476e+06	5.56489e+06	3.10418e+06	4.9843e+06	6.10686e+06	4.25522e+06	4.47113e+06	1.64282e+07	1.51523e+07	1.51072e+07	1.4615e+07	2.23295e+07	1.11197e+07	4.32205e+06	3.05348e+06	6.53696e+06	5.55739e+06	3.48181e+06	6.64082e+06
35	2.565_208.0851	L-kynurenine	C10 H12 N2 O3	208.085	2.565	C00328	BGI19	HMDB0000684	0.0003	1.3771	97	90.4	level1	Organic oxygen compounds	Organooxygen compounds	Carbonyl compounds	Carbonyl compounds	map00380 Tryptophan metabolism; map01100 Metabolic pathways;	1.19043e+06	1.26859e+06	1.21242e+06	1.24574e+06	1.23388e+06	1.27397e+06	1.28249e+06	1.20829e+06	1.32689e+06	685639	914429	2.52821e+06	845544	1.33058e+06	2.89569e+06	750770	801336	1.06661e+06	1.29791e+06	705553	893501	4.74579e+06	785438	1.60844e+06	3.64262e+06	1.69952e+06	2.39294e+06
36	2.798_165.0793	L-phenylalanine	C9 H11 N O2	165.079	2.798	C00079	MReference-8	HMDB0000159	0.0003	1.9575	-	93.8	level1	Peptides	Amino acids	Common amino acids [Fig]	Amino acids	map00360 Phenylalanine metabolism; map00400 Phenylalanine, tyrosine and tryptophan biosynthesis; map00970 Aminoacyl-tRNA biosynthesis; map01100 Metabolic pathways; map01210 2-Oxocarboxylic acid metabolism; map01230 Biosynthesis of amino acids; map02010 ABC transporters;	1.71033e+09	1.49249e+09	1.53277e+09	1.66756e+09	1.60597e+09	1.28136e+09	1.54822e+09	1.52285e+09	1.47459e+09	1.21168e+09	1.48836e+09	1.48626e+09	1.53845e+09	1.58561e+09	1.54603e+09	2.39284e+09	1.82275e+09	2.10237e+09	1.74623e+09	1.74864e+09	2.1205e+09	1.66321e+09	1.32494e+09	1.85628e+09	1.57639e+09	1.63859e+09	2.01232e+09
37	3.09_157.0742	N-acetylproline	C7 H11 N O3	157.074	3.09	null	BGI621	HMDB0094701	0.0003	1.9347	88.3	37.9	level1	Organic acids and derivatives	Carboxylic acids and derivatives	Amino acids, peptides, and analogues	Amino acids, peptides, and analogues	NA	2.16066e+06	2.20864e+06	2.16368e+06	2.3571e+06	2.2113e+06	2.40609e+06	2.57633e+06	2.25883e+06	2.11394e+06	2.48825e+06	3.89559e+06	1.91789e+06	2.78167e+06	2.56506e+06	4.03995e+06	1.38311e+06	2.02436e+06	2.07506e+06	1.76651e+06	1.73847e+06	1.23228e+06	2.53647e+06	2.73557e+06	2.41275e+06	1.58617e+06	3.79037e+06	2.63958e+06
38	3.142_219.1109	Pantothenic acid	C9 H17 N O5	219.111	3.142	C00864	BGI462	HMDB0000210	0.0002	0.8745	96.2	35.6	level1	Vitamins and Cofactors	Vitamins	Water-soluble vitamins [Fig]	Vitamins	map00410 beta-Alanine metabolism; map00770 Pantothenate and CoA biosynthesis; map01100 Metabolic pathways;	3.87738e+08	4.13123e+08	3.94641e+08	3.97992e+08	3.90161e+08	4.29431e+08	4.24127e+08	4.23828e+08	4.1046e+08	2.9707e+08	4.21262e+08	3.1118e+08	3.59818e+08	3.6463e+08	4.03531e+08	4.6803e+08	5.15522e+08	4.20876e+08	5.37215e+08	4.55923e+08	5.12758e+08	4.54808e+08	4.11602e+08	4.7375e+08	4.61536e+08	4.86345e+08	4.61948e+08
39	3.546_297.0895	5'-methylthioadenosine	C11 H15 N5 O3 S	297.089	3.546	C00170	BGI135	HMDB0001173	0	-0.096	95.8	95.3	level1	Nucleosides, nucleotides, and analogues	5'-deoxyribonucleosides	5'-deoxy-5'-thionucleosides	Nucleic acids and analogues	map00270 Cysteine and methionine metabolism; map01100 Metabolic pathways;	1.49319e+07	1.47115e+07	1.46418e+07	1.51952e+07	1.52303e+07	1.54984e+07	1.60524e+07	1.61815e+07	1.62296e+07	1.50416e+07	2.4994e+07	1.22696e+07	1.88021e+07	1.70368e+07	1.61013e+07	1.25935e+07	1.75201e+07	1.2969e+07	1.77616e+07	1.70446e+07	1.74454e+07	1.84203e+07	1.95394e+07	1.6996e+07	2.00622e+07	1.83801e+07	1.60256e+07
40	3.688_205.0378	Xanthurenic acid	C10 H7 N O4	205.038	3.688	C02470	BGI570	HMDB0000881	0.0003	1.3656	93.6	88.7	level1	Organoheterocyclic compounds	Quinolines and derivatives	Quinoline carboxylic acids	Quinoline carboxylic acids	map00380 Tryptophan metabolism;	3.77266e+07	3.44976e+07	3.39147e+07	4.09078e+07	4.12738e+07	3.96936e+07	4.24358e+07	4.13959e+07	4.02974e+07	4.58675e+07	3.08816e+07	3.28034e+07	5.2292e+07	3.70423e+07	4.50379e+07	2.69111e+07	4.94548e+07	3.13318e+07	7.68347e+07	5.00631e+07	5.10218e+07	2.66819e+07	1.75766e+07	2.71873e+07	2.4801e+07	2.39018e+07	2.4971e+07
41	3.895_189.0429	4-hydroxy-2-quinolinecarboxylic acid	C10 H7 N O3	189.043	3.895	C01717	BGI117	HMDB0000715	0.0003	1.7302	95.4	89.2	level1	Organoheterocyclic compounds	Quinolines and derivatives	Quinoline carboxylic acids	Quinoline carboxylic acids	map00380 Tryptophan metabolism; map01100 Metabolic pathways;	5.72097e+07	5.63727e+07	5.72788e+07	5.85304e+07	5.97235e+07	6.0184e+07	6.26539e+07	6.2079e+07	6.0913e+07	3.31409e+07	4.15354e+07	3.37005e+07	3.95938e+07	2.30056e+07	6.18927e+07	4.63994e+07	9.54478e+07	5.82087e+07	7.61713e+07	6.04172e+07	8.03198e+07	7.38386e+07	8.84449e+07	9.03938e+07	7.80182e+07	1.09675e+08	8.80623e+07
42	4.335_218.1058	N-acetylserotonin	C12 H14 N2 O2	218.106	4.335	C00978	BGI426	HMDB0001238	0.0002	1.0676	87.8	84.6	level1	Organoheterocyclic compounds	Indoles and derivatives	Hydroxyindoles	Indole and derivatives	map00380 Tryptophan metabolism; map01100 Metabolic pathways;	697749	770270	673367	740950	706735	704865	681960	661180	700619	436800	827114	408559	732366	502306	638089	409163	986619	825746	534450	602200	665390	1.08047e+06	941643	1.0755e+06	807388	1.29634e+06	595747
43	4.93_214.1319	Dethiobiotin	C10 H18 N2 O3	214.132	4.93	C01909	BGI223	NA	0.0002	0.7364	90.1	32.7	level1	NA	NA	NA	NA	map00780 Biotin metabolism; map01100 Metabolic pathways;	3.05387e+07	3.03913e+07	2.97744e+07	3.13553e+07	2.97469e+07	3.10889e+07	3.04796e+07	3.05939e+07	3.06422e+07	2.66637e+07	2.97382e+07	2.38731e+07	3.02924e+07	2.77009e+07	3.01295e+07	2.78489e+07	3.35465e+07	2.99862e+07	3.83994e+07	3.30868e+07	3.8726e+07	3.32283e+07	2.99803e+07	3.14963e+07	3.03813e+07	3.55304e+07	2.82135e+07
44	5.01_207.0898	N-acetyl-l-phenylalanine	C11 H13 N O3	207.09	5.01	C03519	BGI422	HMDB0000512	0.0003	1.3759	94.9	-	level1	Organic acids and derivatives	Carboxylic acids and derivatives	Amino acids, peptides, and analogues	Amino acids, peptides, and analogues	map00360 Phenylalanine metabolism;	2.66802e+06	2.72861e+06	2.58229e+06	2.5783e+06	2.61124e+06	2.51305e+06	2.53405e+06	2.52958e+06	2.48982e+06	2.61838e+06	3.16706e+06	2.07389e+06	2.989e+06	2.39077e+06	3.05115e+06	2.33207e+06	2.93159e+06	2.50755e+06	3.54476e+06	2.84034e+06	2.86858e+06	2.47502e+06	2.21235e+06	2.36812e+06	2.39661e+06	3.00119e+06	2.38002e+06
45	5.289_175.0636	Indole-3-acetic acid	C10 H9 N O2	175.064	5.289	C00954	BGI323	HMDB0000197	0.0003	1.8151	85.8	82.3	level1	Alkaloids	Alkaloids derived from tryptophan and anthranilic acid	Indole alkaloids	Alkaloids	map00380 Tryptophan metabolism; map01100 Metabolic pathways;	813804	819749	826200	765408	819135	717773	747038	731789	755164	887741	1.96009e+06	1.48259e+06	861486	1.44154e+06	1.61615e+06	831203	1.00276e+06	1.33757e+06	616927	905672	663469	799181	817285	1.00897e+06	690553	839047	1.80905e+06
46	5.848_188.1052	Azelaic acid	C9 H16 O4	188.105	5.848	C08261	BGI162	HMDB0000784	0.0003	1.5941	73.9	-	level1	FA Fatty acyls	FA01 Fatty Acids and Conjugates	FA0117 Dicarboxylic acids	Fatty acyls[FA]	NULL	2.64903e+06	3.41488e+06	2.95186e+06	3.01279e+06	3.24949e+06	2.95375e+06	3.20771e+06	3.41942e+06	3.28364e+06	3.30986e+06	3.3901e+06	1.42431e+07	2.82295e+06	7.60041e+06	3.42151e+06	5.19071e+06	4.57225e+06	6.80198e+06	2.88584e+06	5.31749e+06	2.75978e+06	2.67843e+06	2.61515e+06	2.36091e+06	2.50676e+06	3.21248e+06	7.99814e+06
47	0.619_146.1055	Dl-lysine	C6 H14 N2 O2	146.106	0.619	C16440	MReference-482	HMDB0142894	0	-0.1621	86.5	89.9	level2	Organic acids and derivatives	Carboxylic acids and derivatives	Amino acids, peptides, and analogues	Amino acids, peptides, and analogues	NULL	3.05471e+08	3.05394e+08	3.09078e+08	3.1619e+08	3.17436e+08	3.03406e+08	2.68411e+08	2.92526e+08	2.79844e+08	2.42801e+08	2.66656e+08	4.90336e+08	3.01644e+08	4.83804e+08	3.47982e+08	5.49419e+08	4.36295e+08	2.7243e+08	2.49346e+08	2.68306e+08	2.7883e+08	3.11658e+08	2.83741e+08	3.09093e+08	2.50641e+08	2.99395e+08	3.97503e+08
48	0.7_161.1051	L(-)-carnitine	C7 H15 N O3	161.105	0.7	D02176	MReference-1837	NA	-0.0001	-0.3211	-	95.7	level2	NA	NA	NA	NA	NA	1.37098e+08	1.60523e+08	1.18194e+08	1.52164e+08	1.63932e+08	1.13301e+08	1.079e+08	7.46822e+07	1.42568e+08	1.12032e+08	1.49477e+08	2.43173e+08	1.19776e+08	2.64244e+08	1.3122e+08	2.63629e+08	1.53607e+08	3.00288e+08	1.45146e+08	1.23284e+08	1.29876e+08	1.02913e+08	8.72015e+07	1.12006e+08	9.17914e+07	1.11911e+08	1.89297e+08
49	0.701_89.0477	Β-alanine	C3 H7 N O2	89.0477	0.701	C00099	MReference-599	HMDB0000056	0	0.0263	46.3	94.9	level2	Peptides	Amino acids	Other amino acids [Fig]	Amino acids	map00240 Pyrimidine metabolism; map00410 beta-Alanine metabolism; map00640 Propanoate metabolism; map00770 Pantothenate and CoA biosynthesis; map01100 Metabolic pathways; map04080 Neuroactive ligand-receptor interaction;	7.45504e+08	7.04827e+08	6.91008e+08	6.62444e+08	6.80219e+08	5.88436e+08	5.19746e+08	5.16041e+08	5.26199e+08	6.26154e+08	5.19079e+08	9.1768e+08	6.46206e+08	8.21066e+08	7.04456e+08	8.65042e+08	6.45291e+08	1.07968e+09	7.02599e+08	6.74644e+08	6.33662e+08	6.42653e+08	4.5298e+08	5.40586e+08	4.98561e+08	5.84707e+08	7.99623e+08
50	0.71_129.0425	L-pyroglutamic acid	C5 H7 N O3	129.042	0.71	C01879	MReference-1831	HMDB0000267	-0.0001	-0.8852	88.9	90.7	level2	Peptides	Amino acids	Other amino acids [Fig]	Amino acids	map00480 Glutathione metabolism; map01100 Metabolic pathways;	5.61966e+08	5.48771e+08	5.57435e+08	5.22892e+08	5.17427e+08	4.86001e+08	4.90529e+08	4.72741e+08	4.77212e+08	4.20677e+08	4.07088e+08	8.37659e+08	3.73169e+08	6.96752e+08	5.70954e+08	1.32412e+09	6.60259e+08	1.27027e+09	3.7471e+08	4.76371e+08	6.45466e+08	5.4933e+08	5.32353e+08	4.57171e+08	5.07017e+08	4.4203e+08	5.93082e+08
51	0.721_165.0461	L-methionine sulfoxide	C5 H11 N O3 S	165.046	0.721	C02989	MReference-2246	NA	0.0001	0.7265	-	94	level2	NA	NA	NA	NA	map00270 Cysteine and methionine metabolism;	5.89952e+08	6.01668e+08	5.47808e+08	5.35174e+08	5.88039e+08	5.24432e+08	5.25132e+08	5.11261e+08	4.9441e+08	5.81128e+08	6.98568e+08	8.95451e+08	5.66316e+08	1.1387e+09	6.76931e+08	4.821e+08	5.46386e+08	7.40783e+08	6.53034e+08	4.13421e+08	4.41906e+08	5.77613e+08	5.89863e+08	5.27342e+08	6.11809e+08	7.61654e+08	8.7247e+08
52	0.763_663.1087	Nicotinamide adenine dinucleotide (nad+)	C21 H27 N7 O14 P2	663.109	0.763	C00003	MReference-873	HMDB0000902	-0.0004	-0.6679	-	94.6	level2	Vitamins and Cofactors	Cofactors	Coenzymes [Fig]	Cofactors	map00190 Oxidative phosphorylation; map00730 Thiamine metabolism; map00760 Nicotinate and nicotinamide metabolism; map00983 Drug metabolism - other enzymes; map01100 Metabolic pathways;	4.18124e+06	3.81137e+06	4.179e+06	4.05084e+06	3.64829e+06	4.0271e+06	3.77153e+06	3.64641e+06	4.23673e+06	3.74608e+06	2.23983e+06	4.57502e+06	3.67377e+06	5.62324e+06	3.44331e+06	6.63358e+06	4.00632e+06	7.11779e+06	5.64409e+06	5.32189e+06	5.09739e+06	3.98692e+06	3.86099e+06	3.75058e+06	3.14828e+06	3.69432e+06	4.31937e+06
53	0.778_117.079	Valine	C5 H11 N O2	117.079	0.778	C00183	MReference-772	HMDB0000883	0.0001	0.6473	-	91.9	level2	Peptides	Amino acids	Common amino acids [Fig]	Amino acids	map00280 Valine, leucine and isoleucine degradation; map00290 Valine, leucine and isoleucine biosynthesis; map00311 Penicillin and cephalosporin biosynthesis; map00770 Pantothenate and CoA biosynthesis; map00970 Aminoacyl-tRNA biosynthesis; map01100 Metabolic pathways; map01210 2-Oxocarboxylic acid metabolism; map01230 Biosynthesis of amino acids; map02010 ABC transporters;	6.31838e+08	6.11049e+08	6.34173e+08	4.94435e+08	5.26233e+08	5.14195e+08	5.41976e+08	5.40048e+08	5.11738e+08	5.66746e+08	4.95502e+08	3.75268e+07	4.31011e+08	3.75707e+07	7.20031e+08	7.39123e+08	6.44617e+08	8.1665e+08	6.51375e+08	5.77304e+08	5.25432e+08	6.57107e+08	4.57194e+08	5.79146e+08	5.7335e+08	6.77193e+08	6.25504e+08
54	0.846_181.0743	L-tyrosine	C9 H11 N O3	181.074	0.846	C01536	BGI384	NA	0.0004	2.0611	97.2	96.1	level2	NA	NA	NA	NA	NULL	7.62282e+07	8.55915e+07	8.24173e+07	7.78822e+07	7.95882e+07	8.59677e+07	7.36856e+07	6.4666e+07	6.65409e+07	5.79894e+07	1.60547e+07	4.34098e+06	4.81383e+07	2.12966e+06	4.15223e+07	250046	1.11837e+08	700696	7.22112e+07	1.38404e+08	1.40063e+08	7.22286e+07	3.28265e+07	6.80418e+07	8.57793e+07	7.97452e+07	1.62871e+06
55	0.991_129.0789	Pipecolic acid	C6 H11 N O2	129.079	0.991	C00408	MReference-548	HMDB0000716	-0.0001	-0.8303	84.1	85.4	level2	Alkaloids	Alkaloids derived from lysine	Piperidine alkaloids	Alkaloids	map00310 Lysine degradation; map01100 Metabolic pathways;	2.7312e+07	2.85794e+07	2.60491e+07	2.74309e+07	2.89294e+07	2.54643e+07	2.57133e+07	2.51577e+07	2.77759e+07	2.20556e+07	2.06655e+07	4.09141e+07	2.46825e+07	3.83291e+07	2.30644e+07	4.33933e+07	2.95194e+07	5.58204e+07	2.72411e+07	3.34169e+07	2.67721e+07	3.69892e+07	2.39903e+07	2.36212e+07	3.9812e+07	2.67922e+07	7.1539e+07
56	0.998_541.0614	Cyclic adp-ribose	C15 H21 N5 O13 P2	541.061	0.998	C13050	MReference-1716	NA	0.0003	0.5344	-	92.8	level2	NA	NA	NA	NA	NA	6.57224e+06	6.12412e+06	6.64877e+06	7.52195e+06	8.0306e+06	7.64089e+06	5.60668e+06	8.16249e+06	1.13469e+07	4.61393e+06	5.62813e+06	9.13657e+06	8.79106e+06	9.89437e+06	7.72765e+06	7.63989e+06	1.0224e+07	1.02989e+07	1.24707e+07	5.14836e+06	7.95944e+06	7.7327e+06	7.90282e+06	5.0947e+06	4.90325e+06	7.12169e+06	8.67187e+06
57	1_112.0275	Uracil	C4 H4 N2 O2	112.028	1	C00106	MReference-2531	HMDB0000300	0.0002	1.6741	-	85.3	level2	Nucleic acids	Bases [Fig]	Pyrimidines	Nucleic acids	map00240 Pyrimidine metabolism; map00410 beta-Alanine metabolism; map00770 Pantothenate and CoA biosynthesis; map01100 Metabolic pathways;	4.89026e+07	7.54343e+07	5.79709e+07	4.77988e+07	7.43097e+07	5.00082e+07	5.70755e+07	5.34051e+07	6.28351e+07	5.85533e+07	6.12753e+07	8.84551e+07	6.68904e+07	1.20348e+07	5.95548e+07	2.75851e+07	5.89951e+07	1.65006e+08	6.67652e+07	5.88572e+07	6.5068e+07	6.93255e+07	5.39887e+07	7.65025e+07	5.66578e+07	7.62608e+07	8.8783e+07
58	1.054_123.0323	Nicotinic acid	C6 H5 N O2	123.032	1.054	C00253	MReference-519	HMDB0001488	0.0003	2.1069	-	91.5	level2	Vitamins and Cofactors	Vitamins	Water-soluble vitamins [Fig]	Vitamins	map00760 Nicotinate and nicotinamide metabolism; map01100 Metabolic pathways;	5.8219e+08	5.84535e+08	7.89341e+08	7.59545e+08	7.11363e+08	4.90919e+08	4.3385e+08	6.5313e+08	5.72233e+08	6.03067e+08	5.15868e+08	4.63378e+08	7.36053e+08	4.91622e+08	6.16915e+08	5.00675e+08	3.85294e+08	5.01134e+08	5.85728e+08	5.45946e+08	6.26136e+08	5.34057e+08	5.67333e+08	3.68901e+08	5.70759e+08	6.2405e+08	5.22069e+08
59	1.058_168.0286	Uric acid	C5 H4 N4 O3	168.029	1.058	C00366	MReference-753	HMDB0000289	0.0003	1.639	-	93.1	level2	Organoheterocyclic compounds	Imidazopyrimidines	Purines and purine derivatives	Purines and derivatives	map00230 Purine metabolism; map01100 Metabolic pathways;	4.48515e+08	4.20579e+08	4.08763e+08	4.31075e+08	4.10598e+08	4.64997e+08	4.31638e+08	4.46464e+08	4.51543e+08	2.52069e+08	4.60596e+08	5.59532e+08	4.15448e+08	5.86903e+08	4.29109e+08	6.53901e+08	5.1588e+08	8.16413e+08	4.8793e+08	2.74578e+08	4.06178e+08	5.82574e+08	4.14805e+08	3.7963e+08	4.34861e+08	4.83633e+08	6.45992e+08
60	1.383_164.0477	2-hydroxycinnamic acid	C9 H8 O3	164.048	1.383	C01772	MReference-168	HMDB0002641	0.0004	2.1412	73.9	92.5	level2	Phenylpropanoids	Monolignols	Others	Phenylpropanoids	map00360 Phenylalanine metabolism;	2.40211e+08	1.62532e+08	1.71211e+08	2.04152e+08	2.05794e+08	1.65187e+08	3.14694e+08	2.19701e+08	2.83957e+08	1.5682e+08	6.53276e+07	1.89853e+08	1.09908e+08	4.00698e+08	9.15857e+07	4.50693e+08	2.56414e+08	4.81853e+08	4.05384e+08	2.9164e+08	3.17317e+08	3.29999e+08	1.35979e+08	2.00346e+08	2.15256e+08	2.71582e+08	2.87243e+08
61	1.391_122.037	4-hydroxybenzaldehyde	C7 H6 O2	122.037	1.391	C00633	BGI119	HMDB0011718	0.0002	1.9017	67.3	64.9	level2	Organic oxygen compounds	Organooxygen compounds	Carbonyl compounds	Carbonyl compounds	map01100 Metabolic pathways;	7.60283e+06	7.78705e+06	7.57942e+06	7.84032e+06	7.75861e+06	8.2253e+06	8.73164e+06	8.18075e+06	9.26621e+06	6.93407e+06	3.25104e+06	8.73886e+06	5.38906e+06	1.22938e+07	4.31283e+06	1.50234e+07	1.28594e+07	1.43129e+07	1.49733e+07	1.29401e+07	1.45757e+07	9.0557e+06	4.56312e+06	5.98752e+06	9.80479e+06	7.52406e+06	1.36089e+07
62	1.592_237.0864	Biopterin	C9 H11 N5 O3	237.086	1.592	C06313	MReference-268	NA	0.0002	0.6862	-	94.4	level2	NA	NA	NA	NA	NULL	1.03088e+07	1.01037e+07	7.68426e+06	8.25538e+06	7.14163e+06	1.46185e+07	8.27564e+06	1.08827e+07	8.31936e+06	7.02006e+06	1.18244e+07	1.24533e+07	6.39594e+06	1.42747e+07	6.11091e+06	2.75244e+07	1.18458e+07	1.18742e+07	5.83378e+06	1.18135e+07	9.24922e+06	6.16758e+06	1.00511e+07	1.06465e+07	6.76567e+06	7.21428e+06	9.48495e+06
63	1.937_217.1316	Propionylcarnitine	C10 H19 N O4	217.132	1.937	C03017	MReference-884	HMDB0000824	0.0002	1.0865	-	90.7	level2	FA Fatty acyls	FA07 Fatty esters	FA0707 Fatty acyl carnitines	Fatty acyls[FA]	NULL	3.20096e+06	3.08324e+06	3.44729e+06	3.91108e+06	3.43318e+06	2.8574e+06	2.56995e+06	2.82444e+06	2.80295e+06	5.03384e+06	7.40783e+06	1.39658e+07	7.98213e+06	7.87523e+06	5.6138e+06	4.7352e+06	2.54033e+06	3.8834e+06	1.99973e+06	2.154e+06	2.55618e+06	2.54195e+06	4.1696e+06	4.89042e+06	3.15217e+06	4.75498e+06	3.69393e+06
64	10.004_358.3082	1-stearoylglycerol	C21 H42 O4	358.308	10.004	D01947	MReference-939	NA	-0.0001	-0.2114	-	88.3	level2	NA	NA	NA	NA	NA	6.07707e+07	4.11955e+07	5.20012e+07	4.28207e+07	4.89223e+07	5.24628e+07	4.55803e+07	4.51893e+07	5.65534e+07	4.00593e+07	4.46951e+07	7.12675e+07	7.31688e+07	2.15384e+07	3.00806e+07	5.87755e+07	3.67019e+07	1.30239e+08	4.29535e+07	3.45223e+07	3.93463e+07	6.41402e+07	6.50289e+07	5.9135e+07	4.88815e+07	5.70973e+07	6.24344e+07
65	10.028_282.2559	Oleate	C18 H34 O2	282.256	10.028	C00712	BGI445	HMDB0000207	0.0001	0.2227	74	-	level2	Lipids	Fatty acids [Fig]	Unsaturated fatty acids	Fatty acyls[FA]	map00061 Fatty acid biosynthesis; map01040 Biosynthesis of unsaturated fatty acids;	4.23604e+07	4.71379e+07	4.44987e+07	4.66899e+07	3.8189e+07	4.00655e+07	4.13506e+07	3.83889e+07	3.87918e+07	5.3697e+07	3.84165e+07	5.05803e+07	4.02353e+07	4.15596e+07	2.58741e+07	4.80601e+07	4.66647e+07	4.98313e+07	3.98001e+07	4.87959e+07	3.90238e+07	5.95695e+07	5.38977e+07	5.8441e+07	5.65346e+07	5.94436e+07	4.96127e+07
66	10.183_218.1673	Nootkatone	C15 H22 O	218.167	10.183	C17914	MReference-842	NA	0.0002	0.9646	-	67.9	level2	NA	NA	NA	NA	NULL	349907	436490	420590	449062	385618	618053	772646	647526	626094	3.58329e+06	1.60814e+06	743946	639092	208497	135310	172263	845471	162764	248836	1.78094e+06	1.04773e+06	3.79783e+06	2.74368e+06	4.39392e+06	2.69006e+06	1.28654e+06	1.24488e+06
67	2.657_165.0654	1-methylguanine	C6 H7 N5 O	165.065	2.657	null	MReference-104	HMDB0003282	0.0003	1.9569	-	86.3	level2	Organoheterocyclic compounds	Imidazopyrimidines	Purines and purine derivatives	Purines and derivatives	NA	1.76143e+06	1.87151e+06	1.85418e+06	1.84315e+06	2.19092e+06	2.05074e+06	2.01335e+06	2.65128e+06	2.11297e+06	1.90139e+06	2.96401e+06	1.75883e+06	1.33724e+06	2.03995e+06	2.85585e+06	2.34173e+06	2.84254e+06	1.91504e+06	1.56823e+06	1.91817e+06	2.38562e+06	2.88409e+06	3.33588e+06	3.84426e+06	3.42378e+06	4.47646e+06	3.56001e+06
68	2.76_214.1317	Valylproline	C10 H18 N2 O3	214.132	2.76	NA	MReference-773	NA	0	0.0058	9.5	91.6	level2	NA	NA	NA	NA	NA	1.0598e+07	1.10705e+07	1.08393e+07	1.1071e+07	1.1289e+07	1.10443e+07	1.09837e+07	1.09047e+07	9.61798e+06	7.8588e+06	9.47831e+06	6.63035e+06	8.98173e+06	6.27112e+06	7.79509e+06	9.98102e+06	1.67182e+07	8.99442e+06	1.24663e+07	1.28976e+07	1.47827e+07	1.44834e+07	1.24116e+07	1.14917e+07	1.40815e+07	2.22783e+07	7.3828e+06
69	2.796_126.0431	Thymine	C5 H6 N2 O2	126.043	2.796	C00178	MReference-677	HMDB0000262	0.0002	1.4618	59	78.3	level2	Nucleic acids	Bases [Fig]	Pyrimidines	Nucleic acids	map00240 Pyrimidine metabolism; map01100 Metabolic pathways;	8.22799e+06	7.37847e+06	7.6475e+06	8.59212e+06	7.68695e+06	7.37359e+06	7.83265e+06	7.13731e+06	5.74551e+06	5.52207e+06	5.06316e+06	9.76854e+06	4.88711e+06	6.32955e+06	3.4167e+06	1.83909e+07	9.55633e+06	9.81066e+06	3.64263e+06	5.22155e+06	6.88732e+06	1.24132e+07	1.21076e+07	8.95028e+06	9.47656e+06	1.6261e+07	1.80586e+07
70	3.105_228.1475	Prolylleucine	C11 H20 N2 O3	228.148	3.105	NA	MReference-559	NA	0.0001	0.657	-	85.9	level2	NA	NA	NA	NA	NA	5.60978e+06	5.54295e+06	5.3835e+06	5.18861e+06	5.38894e+06	5.13705e+06	5.40549e+06	5.59005e+06	5.40369e+06	3.76178e+06	5.91486e+06	2.90787e+06	4.48893e+06	3.142e+06	4.98101e+06	5.92456e+06	8.03091e+06	4.06424e+06	7.3216e+06	5.47294e+06	6.8323e+06	5.94766e+06	5.3e+06	6.03237e+06	6.23122e+06	7.22434e+06	4.64495e+06
71	3.148_188.1164	Glycyl-l-leucine	C8 H16 N2 O3	188.116	3.148	C02155	MReference-430	HMDB0000759	0.0003	1.7645	8.6	94.6	level2	Organic acids and derivatives	Carboxylic acids and derivatives	Amino acids, peptides, and analogues	Amino acids, peptides, and analogues	NULL	3.5753e+07	3.67567e+07	3.54346e+07	3.67048e+07	3.6151e+07	3.76846e+07	3.81449e+07	3.80979e+07	3.72259e+07	2.57219e+07	3.87783e+07	2.67056e+07	3.23251e+07	2.47539e+07	4.02342e+07	4.54874e+07	5.21099e+07	2.90407e+07	4.28795e+07	3.76829e+07	4.58186e+07	4.47544e+07	3.93918e+07	4.55002e+07	4.70248e+07	5.24453e+07	3.5238e+07
72	3.373_228.1475	Leucylproline	C11 H20 N2 O3	228.148	3.373	null	MReference-468	HMDB0011175	0.0001	0.6559	-	89	level2	Organic acids and derivatives	Carboxylic acids and derivatives	Amino acids, peptides, and analogues	Amino acids, peptides, and analogues	NA	7.99178e+07	6.22621e+07	6.72521e+07	9.07953e+07	8.86802e+07	8.53818e+07	9.1238e+07	8.57516e+07	8.65721e+07	6.3691e+07	6.05911e+07	4.23171e+07	8.1664e+07	3.63014e+07	5.46653e+07	8.49312e+07	1.1733e+08	6.98345e+07	1.01196e+08	9.34396e+07	1.1373e+08	1.19546e+08	5.3131e+07	1.02586e+08	1.10183e+08	1.49623e+08	3.42935e+07
73	3.4_129.058	Quinoline	C9 H7 N	129.058	3.4	C06413	MReference-8753	HMDB0033731	0.0001	0.8241	-	79.5	level2	Organoheterocyclic compounds	Quinolines and derivatives	null	Quinolines and derivatives	NULL	1.33341e+07	1.30299e+07	1.31316e+07	1.38926e+07	1.26546e+07	1.27417e+07	1.33876e+07	1.27251e+07	1.28875e+07	1.27281e+07	1.63837e+07	1.66016e+07	1.363e+07	2.06827e+07	1.44503e+07	1.39354e+07	1.60479e+07	1.9603e+07	1.3285e+07	1.00349e+07	1.42798e+07	1.45231e+07	1.34655e+07	1.34833e+07	1.09049e+07	1.56882e+07	1.37845e+07
74	3.401_143.0737	6-methylquinoline	C10 H9 N	143.074	3.401	null	MReference-2933	HMDB0033115	0.0003	1.7526	-	70.4	level2	Organoheterocyclic compounds	Quinolines and derivatives	null	Quinolines and derivatives	NA	1.43922e+07	1.44671e+07	1.51784e+07	1.49126e+07	1.44307e+07	1.4321e+07	1.4395e+07	1.44411e+07	1.43211e+07	1.48744e+07	1.89301e+07	1.0936e+07	1.3183e+07	1.52388e+07	1.47068e+07	1.14882e+07	1.85615e+07	1.46499e+07	1.49744e+07	1.10712e+07	1.73945e+07	1.53893e+07	1.61483e+07	1.67088e+07	1.1788e+07	1.81794e+07	1.05107e+07
75	3.401_145.053	8-hydroxyquinoline	C9 H7 N O	145.053	3.401	C19434	MReference-2633	NA	0.0002	1.6706	-	86	level2	NA	NA	NA	NA	NULL	3.38706e+07	3.51244e+07	3.56908e+07	3.64516e+07	3.39336e+07	3.47485e+07	3.45216e+07	3.48349e+07	3.44748e+07	3.44655e+07	4.47583e+07	2.81105e+07	3.17357e+07	3.80901e+07	3.49435e+07	2.75681e+07	4.39765e+07	3.73448e+07	3.63901e+07	2.62653e+07	4.02271e+07	3.93927e+07	3.78175e+07	3.74095e+07	2.82553e+07	4.4748e+07	2.67681e+07
76	3.401_204.0901	Dl-tryptophan	C11 H12 N2 O2	204.09	3.401	C00806	MReference-415	HMDB0030396	0.0003	1.2675	89.8	97	level2	Organoheterocyclic compounds	Indoles and derivatives	Indolyl carboxylic acids and derivatives	Indole and derivatives	NULL	2.94036e+09	3.01213e+09	2.98329e+09	3.06319e+09	2.9154e+09	2.97424e+09	2.98079e+09	2.96482e+09	2.95858e+09	2.98791e+09	3.86865e+09	2.15561e+09	2.77504e+09	3.15839e+09	3.07034e+09	2.37059e+09	3.82965e+09	3.21975e+09	3.08645e+09	2.24612e+09	3.53361e+09	3.3701e+09	3.27782e+09	3.25095e+09	2.45689e+09	3.86472e+09	2.24928e+09
77	3.402_159.0687	Indole-3-acetaldehyde	C10 H9 N O	159.069	3.402	C00637	BGI320	HMDB0001190	0.0003	1.5891	62.7	-	level2	Organoheterocyclic compounds	Indoles and derivatives	Indoles	Indoles	map00380 Tryptophan metabolism; map01100 Metabolic pathways;	5.31688e+06	5.76807e+06	5.74795e+06	5.95752e+06	5.78219e+06	6.67105e+06	6.52177e+06	6.56605e+06	6.18969e+06	5.73616e+06	8.21665e+06	6.31701e+06	6.04622e+06	8.41282e+06	6.55113e+06	5.6967e+06	6.86545e+06	8.35501e+06	6.3683e+06	4.28008e+06	7.22253e+06	6.73629e+06	6.71107e+06	5.96258e+06	5.05686e+06	7.25955e+06	5.67398e+06
78	3.404_220.0847	L-5-hydroxytryptophan	C11 H12 N2 O3	220.085	3.404	C01017	MReference-1540	NA	-0.0001	-0.6211	40.2	69	level2	NA	NA	NA	NA	NULL	2.84168e+06	2.78231e+06	2.66276e+06	3.04723e+06	2.59109e+06	2.96081e+06	2.98184e+06	3.00917e+06	2.98475e+06	2.71558e+06	3.89054e+06	2.55313e+06	2.74287e+06	3.55338e+06	2.90041e+06	2.67757e+06	3.71885e+06	3.21023e+06	3.00125e+06	2.46219e+06	3.39254e+06	3.01714e+06	3.44995e+06	3.10904e+06	2.45269e+06	3.52187e+06	2.58692e+06
79	3.412_187.0636	Indole-3-acrylic acid	C11 H9 N O2	187.064	3.412	NA	MReference-449	NA	0.0003	1.6041	-	94.7	level2	NA	NA	NA	NA	NA	2.91404e+09	2.98557e+09	2.95741e+09	3.03699e+09	2.88927e+09	2.94867e+09	2.95396e+09	2.93887e+09	2.9336e+09	2.95979e+09	3.82747e+09	2.14162e+09	2.75303e+09	3.13487e+09	3.04265e+09	2.35553e+09	3.79031e+09	3.19773e+09	3.0625e+09	2.23036e+09	3.49816e+09	3.33833e+09	3.24552e+09	3.22128e+09	2.43749e+09	3.82515e+09	2.23481e+09
80	3.42_136.0527	3-methoxybenzaldehyde	C8 H8 O2	136.053	3.42	null	MReference-6560	HMDB0031459	0.0003	1.9499	54.3	75.4	level2	Benzenoids	Benzene and substituted derivatives	Benzoyl derivatives	Benzene and derivatives	NA	6.864e+06	7.53351e+06	7.13699e+06	7.61787e+06	6.70141e+06	7.14096e+06	6.52936e+06	6.95308e+06	6.83356e+06	6.46196e+06	4.91361e+06	6.64973e+06	6.1511e+06	7.31259e+06	5.7302e+06	8.98279e+06	8.19393e+06	1.04707e+07	9.40896e+06	9.83869e+06	6.70061e+06	7.15093e+06	6.27371e+06	7.25596e+06	8.15271e+06	8.74428e+06	9.39731e+06
81	3.42_195.0899	N-acetyldopamine	C10 H13 N O3	195.09	3.42	null	MReference-401	HMDB0041943	0.0003	1.7839	-	89.6	level2	Benzenoids	Phenols	Benzenediols	Phenols and derivatives	NA	4.17694e+07	4.45652e+07	4.34557e+07	4.3679e+07	4.28676e+07	4.18047e+07	4.14764e+07	4.02462e+07	4.0795e+07	3.84544e+07	3.15423e+07	3.84044e+07	3.67496e+07	4.12865e+07	3.02764e+07	5.52406e+07	4.593e+07	5.56914e+07	5.53221e+07	5.56358e+07	4.39931e+07	4.33426e+07	3.72473e+07	4.14727e+07	4.33271e+07	4.68242e+07	5.52517e+07
82	3.799_151.0636	2-phenylglycine	C8 H9 N O2	151.064	3.799	null	MReference-118	HMDB0002210	0.0003	1.8265	50.4	86	level2	Organic acids and derivatives	Carboxylic acids and derivatives	Amino acids, peptides, and analogues	Amino acids, peptides, and analogues	NA	4.62257e+06	4.78556e+06	4.61379e+06	4.79484e+06	4.86434e+06	4.74893e+06	4.50663e+06	4.64667e+06	4.59306e+06	2.15756e+06	1.89859e+06	2.31996e+06	2.04016e+06	1.75935e+06	1.96584e+06	2.83356e+06	3.8344e+06	1.56138e+06	3.67486e+06	3.64011e+06	2.85996e+06	2.24969e+06	2.91591e+06	3.23665e+06	2.22949e+06	3.14417e+06	2.02325e+06
83	4.912_205.0742	Indole-3-lactic acid	C11 H11 N O3	205.074	4.912	C02043	MReference-450	HMDB0000671	0.0003	1.2359	-	86.5	level2	Organoheterocyclic compounds	Indoles and derivatives	Indolyl carboxylic acids and derivatives	Indole and derivatives	NULL	6.43421e+06	6.56568e+06	6.58515e+06	6.60022e+06	6.27457e+06	6.20704e+06	6.1317e+06	5.98494e+06	6.13341e+06	6.62972e+06	4.82653e+06	3.46902e+06	6.48655e+06	4.75394e+06	4.36828e+06	3.84836e+06	8.16146e+06	8.8859e+06	1.11662e+07	7.4752e+06	7.91053e+06	6.45128e+06	4.19546e+06	6.62003e+06	4.12539e+06	6.18799e+06	6.4772e+06
84	6.188_152.1204	Pulegone	C10 H16 O	152.12	6.188	C09893	MReference-1258	HMDB0035604	0.0003	1.7133	-	63.5	level2	Lipids and lipid-like molecules	Prenol lipids	Monoterpenoids	Terpenoids	NA	3.48409e+06	3.59174e+06	3.69335e+06	3.52849e+06	3.64039e+06	3.91207e+06	3.61302e+06	3.79877e+06	3.90717e+06	5.66915e+06	6.0637e+06	3.71307e+06	3.98726e+06	3.1607e+06	5.7467e+06	4.212e+06	1.50418e+06	2.68272e+06	3.76341e+06	1.23332e+06	3.53525e+06	687277	1.61367e+07	3.71626e+06	406553	5.01947e+06	3.00555e+06
85	7.424_120.0576	Acetophenone	C8 H8 O	120.058	7.424	C07113	MReference-2744	HMDB0033910	0.0001	0.9611	-	74.9	level2	Organic oxygen compounds	Organooxygen compounds	Carbonyl compounds	Carbonyl compounds	NA	1.49319e+07	1.56312e+07	1.54067e+07	1.52836e+07	1.51996e+07	1.41827e+07	1.46269e+07	1.46065e+07	1.45672e+07	1.59095e+07	1.40188e+07	1.46836e+07	1.55632e+07	1.6307e+07	1.74575e+07	1.75695e+07	1.87823e+07	1.81877e+07	1.72115e+07	1.65145e+07	1.65504e+07	1.37873e+07	1.36274e+07	1.61006e+07	1.6033e+07	1.38093e+07	1.4299e+07
86	7.425_134.0734	4-ethylbenzaldehyde	C9 H10 O	134.073	7.425	null	MReference-6570	HMDB0032024	0.0002	1.4582	-	79.6	level2	Benzenoids	Benzene and substituted derivatives	Benzoyl derivatives	Benzene and derivatives	NA	2.74562e+07	2.74247e+07	2.69737e+07	2.79796e+07	2.82151e+07	2.83066e+07	2.97135e+07	2.84527e+07	2.79798e+07	2.87765e+07	2.56696e+07	2.70012e+07	2.87143e+07	2.99447e+07	3.41539e+07	3.33129e+07	3.59891e+07	3.14223e+07	3.45699e+07	3.36496e+07	3.17281e+07	2.59387e+07	2.8636e+07	3.21153e+07	3.11734e+07	2.72373e+07	2.54943e+07
87	7.671_330.2195	17α-hydroxyprogesterone	C21 H30 O3	330.219	7.671	C01176	MReference-287	HMDB0000374	0	-0.0844	-	97.1	level2	Hormones and transmitters	Steroid hormones	Progestagens	Hormones and transmitters	map01100 Metabolic pathways;	5.07733e+07	5.32935e+07	5.65165e+07	5.89758e+07	6.25663e+07	5.74143e+07	6.22494e+07	6.94282e+07	6.78072e+07	1.44473e+07	8.97898e+06	8.42675e+07	1.07495e+07	4.6931e+07	1.4447e+07	2.17286e+07	2.51082e+07	6.31504e+07	7.77618e+06	3.29647e+07	6.86505e+06	1.03396e+07	5.7951e+06	6.05249e+06	7.60313e+06	1.24865e+07	4.76919e+07
88	7.697_234.1621	Polygodial	C15 H22 O2	234.162	7.697	C09712	MReference-5861	NA	0.0001	0.6256	-	74.5	level2	Terpenoids	Sesquiterpenoids (C15)	Farnesenes	Terpenoids	NULL	1.08555e+06	934749	1.21118e+06	1.02929e+06	927381	1.04351e+06	1.11764e+06	1.08971e+06	1.19871e+06	1.31759e+06	1.35837e+06	850024	936521	843383	1.14267e+06	938310	707714	723803	1.2966e+06	648217	1.29508e+06	353576	4.52854e+06	1.22483e+06	198759	1.13275e+06	1.00412e+06
89	7.819_166.0633	Apocynin	C9 H10 O3	166.063	7.819	C11380	MReference-5847	NA	0.0003	1.869	-	71.3	level2	PK Polyketides	PK12 Flavonoids	PK1202 Flavans, Flavanols and Leucoanthocyanidins	Polyketides[PK]	NULL	3.34207e+06	3.51157e+06	3.65114e+06	3.42419e+06	4.10149e+06	3.82075e+06	4.24218e+06	4.94215e+06	4.62568e+06	2.30795e+07	3.52485e+07	1.92207e+07	3.37124e+07	2.32593e+07	3.83557e+07	2.28568e+07	2.95643e+07	1.89193e+07	3.94104e+07	2.45784e+07	2.93825e+07	2.7351e+07	2.4019e+07	2.61213e+07	3.57012e+07	3.18332e+07	1.83065e+07
90	7.948_148.0891	Cuminaldehyde	C10 H12 O	148.089	7.948	C06577	MReference-359	HMDB0002214	0.0003	1.7352	-	75.6	level2	Terpenoids	Monoterpenoids (C10)	Cyclic monoterpenes	Terpenoids	NA	1.63254e+07	1.63142e+07	1.63796e+07	1.5994e+07	1.64064e+07	1.76946e+07	1.79209e+07	1.78411e+07	1.73428e+07	1.71453e+07	1.56915e+07	1.37002e+07	1.70939e+07	1.61703e+07	1.87087e+07	1.70508e+07	2.18894e+07	1.61278e+07	2.0294e+07	2.08971e+07	1.80565e+07	1.50629e+07	1.61034e+07	1.89047e+07	1.87288e+07	1.40046e+07	1.45006e+07
91	8.215_152.1203	Citral	C10 H16 O	152.12	8.215	C01499	MReference-6586	NA	0.0002	1.2712	-	78	level2	Terpenoids	Monoterpenoids (C10)	Linear monoterpenes	Terpenoids	NA	3.141e+06	3.43861e+06	3.27134e+06	4.02291e+06	3.95859e+06	4.96855e+06	5.0087e+06	4.60647e+06	4.26464e+06	1.12453e+06	1.48501e+06	1.66208e+06	643529	1.78998e+06	1.36704e+06	2.70666e+06	1.27832e+06	1.27863e+06	1.42293e+06	1.16479e+06	1.06731e+06	1.01518e+06	973388	1.02239e+06	1.54016e+06	1.26016e+06	991368
92	8.799_254.2247	Palmitoleic acid	C16 H30 O2	254.225	8.799	C08362	BGI461	HMDB0003229	0.0001	0.2982	96.4	96	level2	Lipids	Fatty acids [Fig]	Unsaturated fatty acids	Fatty acyls[FA]	map00061 Fatty acid biosynthesis;	2.9274e+07	2.96268e+07	2.99465e+07	2.97708e+07	2.96337e+07	3.17249e+07	3.23997e+07	3.08411e+07	3.07084e+07	3.63649e+07	3.74921e+07	2.97185e+07	3.08485e+07	2.69023e+07	2.77768e+07	2.80637e+07	3.63299e+07	2.51536e+07	2.63727e+07	3.16493e+07	3.14847e+07	3.90192e+07	3.26738e+07	3.09576e+07	4.15149e+07	4.24922e+07	2.94944e+07
93	8.811_294.2187	9-oxo-ode	C18 H30 O3	294.219	8.811	C14766	MReference-9797	HMDB0004669	-0.0008	-2.8884	-	81.5	level2	FA Fatty acyls	FA02 Octadecanoids	FA0200 Other Octadecanoids	Fatty acyls[FA]	map00591 Linoleic acid metabolism;	6.65775e+06	8.81292e+06	7.33475e+06	7.28492e+06	5.8696e+06	7.99527e+06	6.77723e+06	1.04514e+07	7.91119e+06	3.17954e+07	4.55257e+07	2.35425e+07	1.05531e+07	1.19253e+07	7.68994e+06	1.03769e+07	9.71111e+06	1.57862e+07	7.79974e+06	6.18729e+06	6.19913e+06	1.77363e+07	1.75669e+07	7.7841e+06	2.6566e+07	2.00277e+07	1.80352e+07
94	8.835_399.3347	Palmitoylcarnitine	C23 H45 N O4	399.335	8.835	NA	MReference-2936	NA	-0.0001	-0.2692	95.9	96.5	level2	NA	NA	NA	NA	NA	9.55462e+06	9.35165e+06	8.81351e+06	9.34832e+06	9.4242e+06	9.13384e+06	9.56865e+06	9.2512e+06	9.4413e+06	5.14139e+06	7.45839e+06	4.0093e+06	7.7296e+06	5.05952e+06	7.81024e+06	2.55768e+06	5.93586e+06	3.81345e+06	3.51582e+06	4.13268e+06	4.3556e+06	4.487e+06	3.55537e+06	8.36364e+06	4.54786e+06	5.40126e+06	4.75325e+06
95	8.852_294.2189	9-oxo-10(e),12(e)-octadecadienoic acid	C18 H30 O3	294.219	8.852	C14766	MReference-5838	HMDB0004669	-0.0006	-1.8813	-	96	level2	FA Fatty acyls	FA02 Octadecanoids	FA0200 Other Octadecanoids	Fatty acyls[FA]	map00591 Linoleic acid metabolism;	1.89722e+07	2.31869e+07	1.74475e+07	3.48268e+07	1.74084e+07	3.19042e+07	2.56735e+07	3.17494e+07	2.33362e+07	4.14309e+07	5.31714e+07	2.34711e+07	3.06434e+07	3.34921e+07	3.23882e+07	1.98742e+07	2.40194e+07	2.16832e+07	1.7356e+07	1.62308e+07	1.64189e+07	1.72449e+07	1.85582e+07	2.34279e+07	3.23626e+07	2.63212e+07	1.9401e+07
96	8.903_278.2244	Gamma-linolenic acid	C18 H30 O2	278.224	8.903	C06426	BGI279	HMDB0003073	-0.0002	-0.6896	66.5	-	level2	Lipids	Fatty acids [Fig]	Unsaturated fatty acids	Fatty acyls[FA]	map00591 Linoleic acid metabolism; map01040 Biosynthesis of unsaturated fatty acids; map01100 Metabolic pathways;	2.5013e+08	2.42803e+08	2.39048e+08	2.34649e+08	2.2315e+08	2.43923e+08	2.38504e+08	2.28124e+08	2.90657e+08	2.67412e+08	3.45102e+08	2.09838e+08	2.23275e+08	2.11753e+08	1.90962e+08	2.4894e+08	2.64561e+08	1.78111e+08	2.38736e+08	2.22588e+08	2.38619e+08	3.07686e+08	3.39309e+08	2.65097e+08	3.49818e+08	4.34787e+08	2.26075e+08
97	9.41_302.2457	Rac-glycerol 1-myristate	C17 H34 O4	302.246	9.41	NA	BGI498	NA	-0.0001	-0.1764	98.3	-	level2	NA	NA	NA	NA	NA	6.27397e+07	6.02467e+07	6.35317e+07	6.63555e+07	6.26483e+07	6.37634e+07	6.33019e+07	6.45831e+07	6.5312e+07	6.05349e+07	4.77482e+07	7.21762e+07	4.60515e+07	5.24603e+07	2.51641e+07	1.11755e+08	1.12048e+08	1.04419e+08	7.26869e+07	8.17537e+07	9.08404e+07	8.51925e+07	6.45556e+07	7.31159e+07	7.58735e+07	9.37452e+07	9.24723e+07
98	9.535_453.2858	Glycerophospho-n-palmitoyl ethanolamine	C21 H44 N O7 P	453.286	9.535	NA	MReference-2955	NA	0.0003	0.6524	-	79.2	level2	NA	NA	NA	NA	NA	1.73141e+08	1.82672e+08	1.8673e+08	1.82664e+08	1.73699e+08	1.79414e+08	1.65141e+08	1.6607e+08	1.6675e+08	1.3347e+08	1.0914e+08	1.33157e+08	1.45957e+08	1.25327e+08	1.55779e+08	1.00079e+08	1.05716e+08	1.00576e+08	7.13979e+07	8.84898e+07	8.40349e+07	9.45546e+07	5.87741e+07	1.51121e+08	8.77194e+07	1.17917e+08	1.2065e+08
99	9.668_255.2563	Hexadecanamide	C16 H33 N O	255.256	9.668	NA	MReference-438	NA	0.0001	0.3235	-	92.7	level2	NA	NA	NA	NA	NA	1.18986e+09	1.28974e+09	1.22887e+09	1.19084e+09	1.1746e+09	1.24782e+09	1.19696e+09	1.22555e+09	1.17674e+09	1.37808e+09	1.28292e+09	1.19516e+09	1.27694e+09	1.00487e+09	1.16769e+09	9.65071e+08	1.03957e+09	8.95487e+08	8.80961e+08	1.40297e+09	1.05564e+09	1.11491e+09	8.8855e+08	1.23323e+09	1.14446e+09	7.7882e+08	9.42592e+08
100	9.753_281.2715	Oleamide	C18 H35 N O	281.272	9.753	C19670	MReference-530	HMDB0002117	-0.0003	-1.2249	-	97.8	level2	Lipids and lipid-like molecules	Fatty Acyls	Fatty amides	Fatty acyls[FA]	NULL	1.1515e+10	1.11967e+10	1.0795e+10	1.10139e+10	1.06234e+10	1.04265e+10	1.07531e+10	9.75437e+09	8.71069e+09	1.27734e+10	9.73884e+09	1.3151e+10	1.09225e+10	1.01959e+10	9.07249e+09	7.81057e+09	8.48909e+09	8.53023e+09	7.81447e+09	1.21603e+10	1.00444e+10	1.28851e+10	9.20973e+09	8.68439e+09	1.15958e+10	6.89596e+09	9.524e+09
101	9.823_356.2926	1-oleoyl-rac-glycerol	C21 H40 O4	356.293	9.823	NA	BGI47	NA	-0.0001	-0.2881	96.8	-	level2	NA	NA	NA	NA	NA	5.46019e+09	5.23549e+09	5.21832e+09	5.18816e+09	4.93611e+09	4.66734e+09	5.08688e+09	4.56727e+09	5.19661e+09	6.68864e+09	4.21643e+09	4.83203e+09	4.21199e+09	3.69242e+09	3.71063e+09	4.67223e+09	5.4894e+09	4.89741e+09	3.99528e+09	5.15057e+09	4.97346e+09	6.68941e+09	5.42186e+09	6.48581e+09	5.92898e+09	5.15204e+09	5.90574e+09
102	0.582_145.1582	Spermidine	C7 H19 N3	145.158	0.582	C00315	BGI25	HMDB0001257	0.0003	1.8021	36	31	level3	Organic nitrogen compounds	Organonitrogen compounds	Amines	Amines	map00330 Arginine and proline metabolism; map00410 beta-Alanine metabolism; map00480 Glutathione metabolism; map01100 Metabolic pathways; map02010 ABC transporters;	1.38445e+06	1.37841e+06	1.214e+06	1.19177e+06	1.35998e+06	1.47049e+06	1.32248e+06	1.16986e+06	1.21163e+06	1.96715e+06	1.35127e+06	2.11234e+06	1.04031e+06	1.82803e+06	1.31141e+06	1.88851e+06	1.21238e+06	2.16792e+06	1.01124e+06	1.38986e+06	1.30151e+06	1.70051e+06	1.33567e+06	2.78957e+06	1.34324e+06	1.21256e+06	1.25326e+06
103	0.723_145.1104	Acetylcholine	C7 H15 N O2	145.11	0.723	C01996	MReference-885	HMDB0000895	0.0002	1.0919	-	39.4	level3	Hormones and transmitters	Neurotransmitters [Fig]	Acetylcholine	Hormones and transmitters	map00564 Glycerophospholipid metabolism; map04080 Neuroactive ligand-receptor interaction;	1.8813e+07	1.59731e+07	1.78405e+07	1.58433e+07	1.87573e+07	1.7357e+07	1.81636e+07	1.33911e+07	1.86612e+07	2.13465e+07	2.09842e+07	3.24805e+07	1.78771e+07	3.53882e+07	1.70323e+07	2.97771e+07	1.84339e+07	2.98968e+07	2.49518e+07	2.08362e+07	2.31442e+07	9.46738e+06	9.32166e+06	1.32454e+07	1.27437e+07	1.35317e+07	2.12859e+07
104	0.73_128.0586	Dihydrothymine	C5 H8 N2 O2	128.059	0.73	C00906	MReference-398	HMDB0000079	0	0.3894	-	49	level3	Organoheterocyclic compounds	Diazines	Pyrimidines and pyrimidine derivatives	Pyrimidines and pyrimidine derivatives	NULL	3.80538e+06	3.92262e+06	4.45414e+06	3.43285e+06	3.67369e+06	3.73435e+06	2.75178e+06	2.91802e+06	2.96483e+06	5.71865e+06	3.42602e+06	6.66536e+06	7.73144e+06	8.11715e+06	3.82629e+06	5.70498e+06	3.93051e+06	7.1123e+06	3.13574e+06	3.12184e+06	3.40763e+06	4.60631e+06	5.12832e+06	3.78613e+06	3.49461e+06	4.43256e+06	4.9082e+06
105	0.737_220.106	2-acetamido-2-deoxy-beta-d-glucosylamine	C8 H16 N2 O5	220.106	0.737	NA	BGI57	NA	0.0001	0.3993	13.5	-	level3	NA	NA	NA	NA	NA	3.98774e+07	3.64035e+07	3.33501e+07	3.85054e+07	3.94736e+07	3.70663e+07	4.07194e+07	4.039e+07	3.96788e+07	4.6891e+07	4.04019e+07	8.39412e+07	3.3506e+07	6.17565e+07	3.54003e+07	7.94469e+07	4.21572e+07	6.6465e+07	4.48943e+07	4.64655e+07	5.07662e+07	4.50259e+07	2.72882e+07	4.30187e+07	3.92311e+07	4.29217e+07	6.17881e+07
106	0.738_126.0318	Phloroglucinol	C6 H6 O3	126.032	0.738	C02183	MReference-2546	HMDB0013675	0.0001	1.0735	-	48.2	level3	Benzenoids	Benzene and substituted derivatives	Phenols and derivatives	Phenols and derivatives	NA	2.914e+07	3.00787e+07	2.39529e+07	2.61141e+07	2.01532e+07	2.68091e+07	2.23218e+07	2.15667e+07	2.40509e+07	2.59301e+07	2.87308e+07	7.49606e+07	3.5537e+07	6.32217e+07	3.26482e+07	5.42573e+07	1.5892e+07	7.52545e+07	2.0941e+07	2.25284e+07	1.54976e+07	2.68811e+07	2.16724e+07	2.71388e+07	2.66577e+07	2.26241e+07	5.24644e+07
107	0.74_190.0954	Ll-2,6-diaminoheptanedioate	C7 H14 N2 O4	190.095	0.74	C00666	BGI368	HMDB0001370	0	0.253	6.6	-	level3	Organic acids and derivatives	Carboxylic acids and derivatives	Amino acids, peptides, and analogues	Amino acids, peptides, and analogues	map00300 Lysine biosynthesis; map01100 Metabolic pathways; map01230 Biosynthesis of amino acids;	1.16807e+07	1.33913e+07	1.27578e+07	1.29398e+07	1.21708e+07	1.30575e+07	1.16465e+07	1.19841e+07	1.14631e+07	1.06395e+07	1.2306e+07	2.48526e+07	1.53142e+07	1.64342e+07	1.31322e+07	1.78085e+07	1.21385e+07	1.8178e+07	8.42321e+06	1.2011e+07	1.22045e+07	1.9106e+07	9.54418e+06	1.42454e+07	1.94216e+07	1.82794e+07	1.51568e+07
108	0.749_145.074	4-acetamidobutanoate	C6 H11 N O3	145.074	0.749	C02946	BGI113	HMDB0003681	0.0001	0.7661	22.7	-	level3	Organic acids and derivatives	Carboxylic acids and derivatives	Amino acids, peptides, and analogues	Amino acids, peptides, and analogues	map00330 Arginine and proline metabolism; map01100 Metabolic pathways;	5.93915e+06	6.13482e+06	6.57761e+06	6.68184e+06	7.02256e+06	5.52482e+06	4.55372e+06	5.92265e+06	4.9771e+06	9.54244e+06	6.03409e+06	1.02162e+07	5.39148e+06	6.74539e+06	7.0044e+06	8.32132e+06	7.11964e+06	6.03402e+06	5.09862e+06	7.97189e+06	5.78586e+06	4.80548e+06	4.34019e+06	4.95597e+06	4.79047e+06	5.87602e+06	8.37322e+06
109	0.756_174.1007	N-acetylornithine	C7 H14 N2 O3	174.101	0.756	C00437	MReference-513	HMDB0003357	0.0002	1.3317	-	32.4	level3	Organic acids and derivatives	Carboxylic acids and derivatives	Amino acids, peptides, and analogues	Amino acids, peptides, and analogues	map00220 Arginine biosynthesis; map01100 Metabolic pathways; map01210 2-Oxocarboxylic acid metabolism; map01230 Biosynthesis of amino acids;	1.62508e+07	1.5789e+07	1.10386e+07	1.59415e+07	1.4969e+07	1.3907e+07	1.38997e+07	9.82502e+06	1.38349e+07	1.01104e+07	1.12e+07	1.24882e+07	1.27438e+07	9.66834e+06	9.21723e+06	2.56985e+07	1.92337e+07	2.53545e+07	1.55007e+07	1.70387e+07	1.7281e+07	1.85095e+07	1.41402e+07	1.16178e+07	2.7092e+07	2.16629e+07	2.20939e+07
110	0.766_276.0955	Υ-l-glutamyl-l-glutamic acid	C10 H16 N2 O7	276.096	0.766	C05282	MReference-1223	HMDB0011737	-0.0002	-0.8544	-	39.2	level3	Organic acids and derivatives	Carboxylic acids and derivatives	Amino acids, peptides, and analogues	Amino acids, peptides, and analogues	NULL	2.2443e+07	1.9377e+07	2.01678e+07	2.07252e+07	1.99421e+07	2.09467e+07	1.99085e+07	1.97593e+07	2.02724e+07	1.52169e+07	7.69519e+06	2.74738e+07	1.23567e+07	1.88853e+07	1.66239e+07	4.28091e+07	2.58609e+07	3.22616e+07	1.88952e+07	2.11335e+07	2.57357e+07	2.70914e+07	1.83003e+07	2.28632e+07	2.80532e+07	2.33067e+07	2.77236e+07
111	0.804_164.0684	2-deoxy-d-glucose	C6 H12 O5	164.068	0.804	C00586	BGI63	NA	-0.0001	-0.3061	33.5	-	level3	Carbohydrates	Monosaccharides	Deoxy sugars [Fig]	Carbohydrates	NULL	2.2325e+07	2.14104e+07	2.02102e+07	2.13017e+07	2.19142e+07	2.06651e+07	1.92813e+07	2.0637e+07	1.94251e+07	1.73341e+07	6.93497e+06	5.21833e+07	2.35013e+07	5.07057e+07	1.77072e+07	4.22629e+07	1.39929e+07	5.33242e+07	2.01386e+07	2.39209e+07	2.2802e+07	2.12443e+07	1.7875e+07	1.78726e+07	2.4609e+07	2.04558e+07	5.03296e+07
112	0.9_219.0744	O-succinyl-l-homoserine	C8 H13 N O6	219.074	0.9	C01118	BGI454	NA	0.0001	0.486	22.1	-	level3	NA	NA	NA	NA	map00270 Cysteine and methionine metabolism; map00920 Sulfur metabolism; map01100 Metabolic pathways; map01230 Biosynthesis of amino acids;	1.75909e+07	1.60422e+07	1.42457e+07	1.72389e+07	1.74691e+07	2.1165e+07	1.79195e+07	2.06612e+07	1.77828e+07	3.99647e+07	2.79794e+07	2.46086e+07	1.12069e+06	1.64509e+06	2.02676e+07	1.32639e+07	1.88647e+07	9.40258e+06	3.48396e+07	3.84874e+07	3.43675e+07	2.13512e+07	8.3317e+06	2.32458e+07	2.09691e+07	2.95699e+07	2.36082e+07
113	0.944_145.0853	4-guanidinobutyric acid	C5 H11 N3 O2	145.085	0.944	C01035	MReference-233	HMDB0003464	0.0001	1.0199	-	36	level3	Organic acids and derivatives	Carboxylic acids and derivatives	Amino acids, peptides, and analogues	Amino acids, peptides, and analogues	map00330 Arginine and proline metabolism; map01100 Metabolic pathways;	4.42106e+06	5.39015e+06	5.30406e+06	5.44156e+06	5.3619e+06	5.09364e+06	4.36739e+06	4.80181e+06	3.95962e+06	6.13875e+06	7.92644e+06	1.23472e+07	6.01032e+06	1.21602e+07	1.83407e+07	7.99395e+06	6.60561e+06	9.51841e+06	5.52874e+06	6.40188e+06	5.31954e+06	3.79289e+06	3.90493e+06	4.44579e+06	5.0385e+06	4.0252e+06	7.29292e+06
114	1.082_348.0472	Inosine 5'-phosphate	C10 H13 N4 O8 P	348.047	1.082	C00130	BGI331	HMDB0000175	0.0001	0.3588	53.8	48.6	level3	Nucleosides, nucleotides, and analogues	Purine nucleotides	Purine ribonucleotides	Purines and derivatives	map00230 Purine metabolism; map01100 Metabolic pathways;	1.61221e+07	1.59767e+07	1.54289e+07	1.63146e+07	1.62804e+07	1.78648e+07	1.72459e+07	1.78749e+07	1.76774e+07	1.4438e+07	1.21008e+07	1.32414e+07	1.60747e+07	2.0372e+07	1.24978e+07	2.0409e+07	1.89391e+07	2.06982e+07	2.76243e+07	2.10587e+07	1.89553e+07	2.0135e+07	1.28335e+07	2.27158e+07	1.61137e+07	1.90878e+07	2.06993e+07
115	1.1_136.0526	Phenyl acetate	C8 H8 O2	136.053	1.1	C00548	BGI466	NA	0.0001	1.0171	6	-	level3	NA	NA	NA	NA	NULL	7.19441e+06	7.08196e+06	1.04106e+07	7.31316e+06	1.17894e+07	9.30121e+06	8.69922e+06	1.07915e+07	7.98997e+06	5.20876e+06	2.30124e+06	5.72228e+06	2.8903e+06	4.67129e+06	5.52935e+06	1.69696e+07	8.79362e+06	2.66119e+07	8.11547e+06	1.06322e+07	6.43241e+06	4.81207e+06	4.46542e+06	3.95101e+06	3.24722e+06	4.61191e+06	4.68219e+06
116	1.11_281.1121	1-methyladenosine	C11 H15 N5 O4	281.112	1.11	C02494	BGI44	HMDB0003331	-0.0003	-1.047	34.7	-	level3	Nucleosides, nucleotides, and analogues	Purine nucleosides	null	Purines and derivatives	NULL	1.23522e+07	1.2168e+07	5.50821e+06	1.26005e+07	1.2309e+07	1.25918e+07	1.2269e+07	1.2348e+07	1.35518e+07	1.52185e+07	1.52575e+07	1.83189e+07	1.39811e+07	1.75823e+07	1.73917e+07	1.1927e+07	1.33603e+07	1.50049e+07	1.34334e+07	1.38101e+07	1.33e+07	1.32982e+07	9.946e+06	1.40827e+07	1.18103e+07	1.14808e+07	1.28547e+07
117	1.163_165.0654	7-methylguanine	C6 H7 N5 O	165.065	1.163	C02242	MReference-276	HMDB0000897	0.0004	2.334	-	33.2	level3	Organoheterocyclic compounds	Imidazopyrimidines	Purines and purine derivatives	Purines and derivatives	NULL	8.15417e+06	8.4489e+06	7.29801e+06	7.32772e+06	8.25016e+06	7.16221e+06	7.03334e+06	7.05623e+06	7.66667e+06	8.40798e+06	8.42974e+06	1.20071e+07	1.061e+07	1.388e+07	9.47532e+06	1.23489e+07	1.00234e+07	1.40873e+07	6.87972e+06	8.58175e+06	7.3494e+06	8.76551e+06	7.95845e+06	8.43111e+06	5.80573e+06	6.78222e+06	8.24235e+06
118	1.389_135.0687	N-benzylformamide	C8 H9 N O	135.069	1.389	C15561	MReference-817	NA	0.0003	2.3235	81	54.6	level3	NA	NA	NA	NA	NULL	2.50712e+07	3.783e+07	5.57232e+07	2.93658e+07	4.69166e+07	3.41414e+07	3.87688e+07	2.51776e+07	4.56468e+07	3.3982e+07	1.00092e+07	1.95182e+07	2.65732e+07	4.33638e+07	2.18401e+07	4.74392e+07	3.93654e+07	4.68118e+07	9.65568e+07	5.04922e+07	5.33766e+07	4.45354e+07	2.46485e+07	1.93907e+07	3.10268e+07	2.66207e+07	5.01016e+07
119	1.658_116.0476	Methyl acetoacetate	C5 H8 O3	116.048	1.658	NA	MReference-488	NA	0.0002	2.0215	26.2	36.8	level3	NA	NA	NA	NA	NA	2.53976e+06	4.17547e+06	3.07672e+06	2.45507e+06	2.99187e+06	4.35502e+06	3.31461e+06	2.29372e+06	2.34947e+06	1.01529e+07	6.48925e+06	1.48313e+07	8.7767e+06	9.01563e+06	4.77544e+06	445946	1.46679e+06	2.71942e+06	1.36484e+06	1.38914e+06	1.16799e+06	2.42802e+06	3.33145e+06	2.23214e+06	2.65562e+06	4.18654e+06	2.5369e+06
120	2.247_275.1371	Glutarylcarnitine	C12 H21 N O6	275.137	2.247	null	BGI628	HMDB0013130	0.0002	0.7209	45.3	-	level3	Organic acids and derivatives	Hydroxy acids and derivatives	Beta hydroxy acids and derivatives	Organic acids	NA	1.68795e+07	1.37644e+07	9.70155e+06	7.95243e+06	8.58462e+06	9.2627e+06	1.47712e+07	1.10153e+07	1.12888e+07	9.44539e+06	1.36161e+07	1.91846e+07	4.47648e+06	9.81334e+06	1.14785e+07	1.40308e+07	1.03482e+07	7.47561e+06	1.06657e+07	1.92279e+07	6.87282e+06	5.88561e+06	6.32037e+06	1.62109e+07	2.15755e+07	8.04666e+06	7.10713e+06
121	3.065_268.1173	N-acetyl-l-carnosine	C11 H16 N4 O4	268.117	3.065	NA	MReference-510	NA	0.0001	0.3531	-	35.9	level3	NA	NA	NA	NA	NA	1.05264e+06	871695	900183	878332	796803	856384	855672	832834	855737	986562	2.25038e+06	587604	1.3546e+06	1.11832e+06	1.23092e+06	498327	846731	518171	477860	646146	481862	1.59292e+06	1.34761e+06	1.89103e+06	1.84552e+06	2.13277e+06	1.24095e+06
122	3.357_252.1111	Tyrosylalanine	C12 H16 N2 O4	252.111	3.357	NA	MReference-751	NA	0.0001	0.3743	-	40.9	level3	NA	NA	NA	NA	NA	5.32862e+06	4.80738e+06	5.27537e+06	5.117e+06	5.15512e+06	5.19039e+06	5.26631e+06	5.22485e+06	5.01942e+06	4.9636e+06	6.46356e+06	5.0467e+06	5.13177e+06	3.45473e+06	6.68684e+06	4.76811e+06	6.32842e+06	3.4462e+06	4.80608e+06	4.87995e+06	5.47087e+06	7.22996e+06	5.84404e+06	6.78074e+06	6.39465e+06	1.04721e+07	4.61941e+06
123	3.399_131.0737	Skatole	C9 H9 N	131.074	3.399	C08313	MReference-215	HMDB0000466	0.0002	1.7518	-	55.6	level3	Organoheterocyclic compounds	Indoles and derivatives	Indoles	Indoles	NULL	1.75434e+07	1.77046e+07	1.84464e+07	1.88114e+07	1.78252e+07	1.73631e+07	1.74796e+07	1.7026e+07	1.66329e+07	1.82e+07	2.24285e+07	1.34066e+07	1.62198e+07	1.86892e+07	1.76638e+07	1.3988e+07	2.35928e+07	1.84305e+07	1.82128e+07	1.33959e+07	2.07182e+07	2.00098e+07	1.91569e+07	1.88087e+07	1.39468e+07	2.27082e+07	1.37288e+07
124	3.401_117.058	Indole	C8 H7 N	117.058	3.401	C00463	MReference-444	HMDB0000738	0.0002	1.3691	-	40	level3	Organoheterocyclic compounds	Indoles and derivatives	Indoles	Indoles	map00380 Tryptophan metabolism; map00400 Phenylalanine, tyrosine and tryptophan biosynthesis; map01100 Metabolic pathways;	1.66559e+07	1.69274e+07	1.65055e+07	1.67916e+07	1.61299e+07	1.5904e+07	1.57779e+07	1.58009e+07	1.59014e+07	1.6591e+07	2.04186e+07	1.23315e+07	1.49709e+07	1.73717e+07	1.67214e+07	1.29046e+07	2.06693e+07	1.77637e+07	1.66599e+07	1.22711e+07	1.86692e+07	1.81255e+07	1.69039e+07	1.73033e+07	1.26663e+07	2.08372e+07	1.26434e+07
125	3.749_113.0842	Caprolactam	C6 H11 N O	113.084	3.749	C06593	MReference-2867	HMDB0062769	0.0002	1.3581	-	58.8	level3	Organoheterocyclic compounds	Lactams	Caprolactams	Caprolactams	map01100 Metabolic pathways;	1.87246e+06	1.42898e+06	1.34863e+06	1.48032e+06	1.45468e+06	1.55601e+06	1.37075e+06	1.50197e+06	1.36725e+06	1.34812e+06	1.6727e+06	1.38466e+06	1.57325e+06	1.49719e+06	1.64765e+06	1.52975e+06	1.66366e+06	1.92455e+06	2.35159e+06	2.17211e+06	1.06466e+06	1.75014e+06	1.63955e+06	1.2729e+06	981364	1.33589e+06	1.52187e+06
126	3.804_223.0847	N-acetyl-l-tyrosine	C11 H13 N O4	223.085	3.804	null	MReference-315	HMDB0000866	0.0002	0.9731	-	44.4	level3	Organic acids and derivatives	Carboxylic acids and derivatives	Amino acids, peptides, and analogues	Amino acids, peptides, and analogues	NA	1.08268e+07	1.12531e+07	1.15504e+07	1.15781e+07	1.10333e+07	1.19251e+07	1.21478e+07	1.24586e+07	1.25895e+07	5.84736e+06	5.63165e+06	6.41459e+06	5.76324e+06	5.36961e+06	5.82836e+06	8.00494e+06	9.32761e+06	5.2529e+06	1.04621e+07	9.6467e+06	7.85889e+06	6.20598e+06	8.32474e+06	8.14519e+06	6.84876e+06	8.42378e+06	5.91582e+06
127	3.913_179.095	Salsolinol	C10 H13 N O2	179.095	3.913	C09642	BGI510	HMDB0042012	0.0003	1.8335	9.7	-	level3	Alkaloids	Alkaloids derived from tyrosine	Isoquinoline alkaloids	Alkaloids	NA	2.19731e+06	2.22414e+06	2.34213e+06	2.24975e+06	2.36169e+06	2.37666e+06	2.27238e+06	2.30567e+06	2.36593e+06	1.69894e+06	624338	839089	2.09247e+06	1.43303e+06	683335	1.80783e+06	3.91719e+06	2.95054e+06	8.20187e+06	5.36032e+06	2.85617e+06	1.06125e+06	453754	694214	543527	835244	1.61009e+06
128	4.009_295.1056	(r)-prunasin	C14 H17 N O6	295.106	4.009	NA	MReference-5830	NA	0	-0.0825	-	39.4	level3	NA	NA	NA	NA	NA	1.67711e+06	1.69576e+06	1.77177e+06	1.66639e+06	1.62163e+06	1.53446e+06	1.80363e+06	1.72903e+06	1.74689e+06	812570	4.1669e+06	731937	3.69712e+06	2.923e+06	3.78258e+06	697149	564706	1.46638e+06	242413	411512	286919	2.64877e+06	3.37167e+06	3.61359e+06	3.89156e+06	2.95441e+06	3.09429e+06
129	4.031_138.0684	3-acetyl-2,5-dimethylfuran	C8 H10 O2	138.068	4.031	null	MReference-3313	HMDB0029563	0.0003	2.0479	-	47.8	level3	Organooxygen compounds	Carbonyl compounds	Ketones	Ketones	NA	2.11503e+06	2.03434e+06	2.15209e+06	2.0513e+06	2.14805e+06	2.04203e+06	2.12499e+06	2.16132e+06	2.15714e+06	3.7098e+06	3.95947e+06	2.57574e+06	2.37827e+06	2.05311e+06	3.39038e+06	2.44932e+06	679527	1.33601e+06	2.46514e+06	701994	2.07538e+06	275285	8.28309e+06	1.96942e+06	127481	2.56606e+06	1.29401e+06
130	4.031_173.1056	N-acetyl-l-leucine	C8 H15 N O3	173.106	4.031	C02710	BGI421	HMDB0011756	0.0004	2.4132	27.8	-	level3	Organic acids and derivatives	Carboxylic acids and derivatives	Amino acids, peptides, and analogues	Amino acids, peptides, and analogues	NULL	1.3448e+07	1.39678e+07	1.35227e+07	1.34413e+07	1.3778e+07	1.32928e+07	1.35028e+07	1.38191e+07	1.36626e+07	2.43904e+07	2.43017e+07	1.34213e+07	1.4353e+07	1.20487e+07	2.18988e+07	1.52495e+07	4.4654e+06	7.98825e+06	1.52243e+07	4.53992e+06	1.26859e+07	1.91277e+06	5.06203e+07	1.18821e+07	815669	1.62845e+07	7.69968e+06
131	4.034_110.0734	Trans,trans-2,4-heptadienal	C7 H10 O	110.073	4.034	NA	MReference-3242	NA	0.0002	2.0351	-	47.3	level3	NA	NA	NA	NA	NA	623602	686163	613859	668673	672102	617952	685607	650481	660952	1.17432e+06	1.18991e+06	748371	746866	604737	1.07512e+06	789559	223275	396550	769669	210631	632741	82895.1	2.69333e+06	591644	42263.3	793965	427303
132	4.167_159.1262	Dl-α-aminocaprylic acid	C8 H17 N O2	159.126	4.167	NA	MReference-1794	NA	0.0003	1.9468	-	35.8	level3	NA	NA	NA	NA	NA	8.89361e+06	8.96574e+06	9.31593e+06	9.09135e+06	8.65235e+06	8.77733e+06	8.80502e+06	8.90514e+06	8.6361e+06	1.28968e+07	1.06375e+07	8.7778e+06	9.28779e+06	8.40052e+06	1.1609e+07	1.02306e+07	7.28883e+06	8.90485e+06	1.13018e+07	6.67684e+06	9.78813e+06	3.76264e+06	1.52427e+07	8.32664e+06	2.28505e+06	1.14319e+07	8.90011e+06
133	4.68_191.0585	5-hydroxyindole-3-acetic acid	C10 H9 N O3	191.059	4.68	C05635	MReference-256	HMDB0000763	0.0003	1.3544	20.7	32.5	level3	Organoheterocyclic compounds	Indoles and derivatives	Indolyl carboxylic acids and derivatives	Indole and derivatives	map00380 Tryptophan metabolism; map01100 Metabolic pathways;	7.86635e+06	7.68089e+06	8.03481e+06	8.3752e+06	8.84306e+06	8.59667e+06	8.96867e+06	9.12232e+06	9.14836e+06	6.2219e+06	6.77564e+06	5.7827e+06	7.07382e+06	6.58109e+06	6.43493e+06	8.98325e+06	1.14203e+07	8.32053e+06	1.35416e+07	1.19372e+07	1.13134e+07	8.5866e+06	8.49221e+06	9.44662e+06	9.28714e+06	8.83397e+06	7.94587e+06
134	4.858_191.0585	5-hydroxyindoleacetate	C10 H9 N O3	191.059	4.858	C05635	BGI131	HMDB0000763	0.0003	1.3493	10.8	-	level3	Organoheterocyclic compounds	Indoles and derivatives	Indolyl carboxylic acids and derivatives	Indole and derivatives	map00380 Tryptophan metabolism; map01100 Metabolic pathways;	5.61238e+07	5.25235e+07	5.55775e+07	5.57145e+07	5.50025e+07	5.5718e+07	5.46977e+07	5.65673e+07	5.77813e+07	3.80392e+07	3.89209e+07	3.9533e+07	4.40938e+07	4.15502e+07	4.2205e+07	6.35093e+07	7.54139e+07	5.46298e+07	9.14394e+07	7.78805e+07	7.93017e+07	5.30891e+07	4.89133e+07	6.11487e+07	5.56278e+07	5.46627e+07	5.34073e+07
135	4.859_121.053	2-acetylpyridine	C7 H7 N O	121.053	4.859	null	MReference-6550	HMDB0035281	0.0002	1.6317	-	42.8	level3	Organooxygen compounds	Carbonyl compounds	Ketones	Ketones	NA	1.89891e+06	2.00947e+06	1.99481e+06	2.04675e+06	1.92617e+06	1.96942e+06	1.91761e+06	1.96463e+06	1.95723e+06	1.18628e+06	1.3733e+06	1.27181e+06	1.59087e+06	1.45713e+06	1.34464e+06	2.2114e+06	2.76954e+06	2.02359e+06	3.25823e+06	2.82837e+06	2.67963e+06	1.90492e+06	1.59874e+06	2.13822e+06	2.0898e+06	1.91789e+06	1.86825e+06
136	5.555_138.1048	Isophorone	C9 H14 O	138.105	5.555	C14743	MReference-774	HMDB0031195	0.0003	2.1499	-	48.9	level3	Organooxygen compounds	Carbonyl compounds	Ketones	Ketones	NULL	3.70374e+06	3.92721e+06	3.89162e+06	3.92016e+06	3.8215e+06	4.00739e+06	4.00007e+06	3.9086e+06	4.03755e+06	6.2614e+06	6.1528e+06	3.96351e+06	3.88554e+06	3.26592e+06	5.88402e+06	4.75001e+06	1.64986e+06	2.76143e+06	4.40793e+06	1.34491e+06	3.71045e+06	710009	1.7109e+07	3.82237e+06	319296	5.66645e+06	3.14611e+06
137	5.56_165.1157	Perillartine	C10 H15 N O	165.116	5.56	NA	MReference-3461	NA	0.0003	1.8128	-	58.5	level3	NA	NA	NA	NA	NA	781226	834949	792416	824886	753614	706825	780850	826248	729530	1.2087e+06	1.26039e+06	697731	811203	648500	1.25734e+06	828626	332222	556066	922519	244845	677862	126504	3.58146e+06	739193	39685.2	1.04606e+06	615163
138	6.956_162.1047	Valerophenone	C11 H14 O	162.105	6.956	NA	MReference-935	NA	0.0003	1.7138	-	51.4	level3	NA	NA	NA	NA	NA	1.97601e+06	2.02047e+06	2.26045e+06	2.68919e+06	2.75755e+06	3.1471e+06	3.04058e+06	3.0228e+06	3.03953e+06	7.59473e+06	1.15749e+07	7.69749e+06	1.05086e+07	8.75476e+06	1.1511e+07	8.36824e+06	1.13858e+07	6.92943e+06	1.17669e+07	8.03762e+06	8.82624e+06	8.30127e+06	7.7439e+06	9.00794e+06	1.36551e+07	9.80553e+06	6.37692e+06
139	7.424_164.0687	2-deoxy-d-glucose	C6 H12 O5	164.069	7.424	C00586	BGI63	NA	0.0003	1.5296	42.8	-	level3	Carbohydrates	Monosaccharides	Deoxy sugars [Fig]	Carbohydrates	NULL	4.18117e+06	4.1821e+06	4.01114e+06	4.39476e+06	3.72487e+06	3.7502e+06	3.92971e+06	3.90512e+06	4.15634e+06	4.12796e+06	3.51425e+06	3.49818e+06	4.42792e+06	4.09031e+06	4.76607e+06	4.64418e+06	5.16415e+06	4.96658e+06	5.02361e+06	4.67435e+06	4.25023e+06	3.45317e+06	3.85088e+06	4.89086e+06	4.32875e+06	3.39314e+06	3.99454e+06
140	7.425_146.0581	3-methylglutaric acid	C6 H10 O4	146.058	7.425	NA	BGI107	NA	0.0002	1.3232	15	-	level3	NA	NA	NA	NA	NA	3.67013e+06	3.79921e+06	3.54694e+06	3.83274e+06	3.55713e+06	3.59128e+06	3.6581e+06	3.74128e+06	3.88044e+06	3.90935e+06	3.42723e+06	3.49789e+06	3.79662e+06	3.89547e+06	4.40553e+06	4.35803e+06	4.61592e+06	4.24875e+06	4.42952e+06	4.56099e+06	3.94432e+06	3.36926e+06	3.45684e+06	4.22528e+06	3.93874e+06	3.45079e+06	3.72471e+06
141	7.702_317.293	2-amino-1,3,4-octadecanetriol	C18 H39 N O3	317.293	7.702	C12144	MReference-545	HMDB0004610	0	-0.0714	-	59.5	level3	SP Sphingolipids	SP01 Sphingoid bases	SP0103 4-Hydroxysphinganines (Phytosphingosines)	Sphingolipids[SP]	map00600 Sphingolipid metabolism; map01100 Metabolic pathways;	7.0638e+06	7.11174e+06	7.19538e+06	6.99459e+06	7.14687e+06	7.31583e+06	6.82445e+06	7.58167e+06	7.76302e+06	6.34673e+06	7.80333e+06	7.47977e+06	7.20216e+06	6.9037e+06	7.37772e+06	4.47514e+06	6.32483e+06	6.28463e+06	6.61775e+06	6.76366e+06	6.61231e+06	6.846e+06	1.09574e+07	6.06628e+06	6.37973e+06	4.43999e+06	4.17746e+06
142	8.432_314.2456	(+/-)12(13)-dihome	C18 H34 O4	314.246	8.432	C14829	MReference-6638	HMDB0004705	-0.0001	-0.3104	-	52.3	level3	FA Fatty acyls	FA01 Fatty Acids and Conjugates	FA0105 Hydroxy fatty acids	Fatty acyls[FA]	map00591 Linoleic acid metabolism;	1.53157e+07	1.6117e+07	1.35052e+07	1.50879e+07	1.49487e+07	1.52887e+07	1.4995e+07	1.62589e+07	1.61045e+07	1.18305e+07	1.47941e+07	1.0865e+07	1.30589e+07	8.53466e+06	9.90798e+06	1.00308e+07	1.82619e+07	1.38918e+07	1.32125e+07	1.59231e+07	1.75524e+07	1.74925e+07	1.51947e+07	1.58334e+07	1.9401e+07	1.69177e+07	9.8855e+06
143	9.089_322.2119	L-carnitine	C7 H15 N O3	322.212	9.089	C00318	BGI348	HMDB0000062	161.107	1.00001e+06	29.4	-	level3	Organic nitrogen compounds	Organonitrogen compounds	Quaternary ammonium salts	Quaternary ammonium salts	NA	3.49558e+06	3.47309e+06	3.08087e+06	3.75053e+06	3.41193e+06	3.87594e+06	4.38984e+06	4.17982e+06	4.145e+06	3.55813e+06	1.54578e+06	3.05617e+06	1.47165e+06	1.25794e+06	2.71835e+06	4.32941e+06	6.60217e+06	4.53692e+06	6.10036e+06	3.53334e+06	3.9466e+06	6.9633e+06	3.28436e+06	4.63702e+06	5.98886e+06	1.09984e+07	3.5956e+06
144	9.268_151.1	Norephedrine	C9 H13 N O	151.1	9.268	NA	MReference-2479	NA	0.0002	1.5418	-	32.9	level3	NA	NA	NA	NA	NA	2.38621e+06	2.0695e+06	2.72807e+06	2.39308e+06	2.29993e+06	2.52931e+06	2.09719e+06	2.10029e+06	2.04012e+06	3.70151e+06	3.20479e+06	1.70883e+06	2.74792e+06	1.81569e+06	3.30241e+06	1.90257e+06	1.22964e+06	1.85744e+06	1.66304e+06	328484	1.58143e+06	253789	5.4761e+06	1.86816e+06	149040	2.57664e+06	1.77136e+06
145	0.594_129.0098	3-amino-6-chloropyridazine	C4 H4 Cl N3	129.01	0.594	null	S20342	HMDB0062200	0.0004	3.0313	-	-	level4	Organoheterocyclic compounds	Diazines	Pyridazines and derivatives	Pyridazines and derivatives	NA	2.29743e+07	2.45789e+07	2.37543e+07	2.29865e+07	2.4335e+07	2.63013e+07	2.33935e+07	2.42424e+07	2.44264e+07	2.34834e+07	2.08265e+07	3.73084e+07	2.35605e+07	3.56252e+07	2.34324e+07	3.89466e+07	2.64664e+07	3.7882e+07	2.69762e+07	3.00429e+07	3.0413e+07	2.33365e+07	1.99536e+07	2.09286e+07	2.08901e+07	1.93429e+07	2.99413e+07
146	0.596_218.1266	Meprobamate	C9 H18 N2 O4	218.127	0.596	null	S3924	HMDB0014515	0	-0.0822	-	-	level4	Organic acids and derivatives	Carboxylic acids and derivatives	Amino acids, peptides, and analogues	Amino acids, peptides, and analogues	NA	1.03096e+07	1.1234e+07	1.05269e+07	1.2516e+07	1.30849e+07	1.22714e+07	1.25447e+07	1.18673e+07	1.12098e+07	4.40035e+06	1.81487e+07	1.15106e+07	1.96554e+07	2.96124e+07	1.71199e+07	8.12936e+06	6.50018e+06	2.09386e+07	5.40184e+06	3.58409e+06	3.0816e+06	1.31956e+07	2.03425e+07	2.24609e+07	1.98677e+07	1.79698e+07	2.49801e+07
147	0.599_71.0736	Pyrrolidine	C4 H9 N	71.0736	0.599	null	S29008	HMDB0031641	0.0001	1.5855	-	-	level4	Organoheterocyclic compounds	Pyrrolidines	null	Pyrrolidines	NA	5.40256e+07	5.45349e+07	5.382e+07	5.38292e+07	5.24698e+07	5.36219e+07	4.84269e+07	4.79603e+07	4.76387e+07	5.54548e+07	5.35492e+07	6.44201e+07	5.98537e+07	5.99259e+07	6.59688e+07	7.0354e+07	6.07324e+07	7.60033e+07	5.52532e+07	5.06132e+07	5.93847e+07	5.82852e+07	5.1617e+07	6.10074e+07	4.94109e+07	4.91855e+07	5.7291e+07
148	0.602_85.0893	2908	C5 H11 N	85.0893	0.602	C01746	S7791	HMDB0034301	0.0002	1.8575	-	-	level4	Organoheterocyclic compounds	Piperidines	null	Piperidines	NA	840764	702383	661944	770757	738248	759632	621540	536730	465899	444016	457504	976190	863417	793362	6.88914e+06	1.09682e+06	673855	2.11084e+06	401389	477524	726043	1.19013e+06	422220	448538	478686	676242	850927
149	0.607_265.1584	Mirtazapine	C17 H19 N3	265.158	0.607	C07570	S4060	HMDB0014514	0.0005	1.7922	-	-	level4	Organoheterocyclic compounds	Piperazinoazepines	null	Piperazinoazepines	NULL	570549	784023	1.00484e+06	668845	702902	965724	840152	853249	1.06115e+06	360695	407665	943174	468875	833821	370309	2.23124e+06	1.9518e+06	1.97079e+06	609268	910954	860396	889928	1.21844e+06	757474	1.33414e+06	759151	1.21282e+06
150	0.609_111.0796	Histamine	C5 H9 N3	111.08	0.609	C00388	S753	HMDB0000870	0	-0.1513	58.7	56.3	level4	Organic nitrogen compounds	Organonitrogen compounds	Amines	Amines	map00340 Histidine metabolism; map01100 Metabolic pathways; map04080 Neuroactive ligand-receptor interaction;	1.03046e+07	1.05784e+07	1.13125e+07	1.00657e+07	1.01692e+07	1.04948e+07	9.91169e+06	9.25575e+06	1.031e+07	7.95632e+06	8.38791e+06	1.40413e+07	1.04897e+07	1.41134e+07	1.04688e+07	1.3731e+07	1.15445e+07	1.67674e+07	1.03849e+07	1.11215e+07	1.06404e+07	9.12362e+06	7.85102e+06	9.20317e+06	7.95769e+06	8.20927e+06	1.25805e+07
151	0.609_203.1269	Gly-lys	C8 H17 N3 O3	203.127	0.609	null	S270650	HMDB0028846	-0.0001	-0.5282	-	-	level4	Organic acids and derivatives	Carboxylic acids and derivatives	Amino acids, peptides, and analogues	Amino acids, peptides, and analogues	NA	6.9105e+06	7.82133e+06	7.29002e+06	4.20254e+06	6.71498e+06	7.03308e+06	7.16633e+06	7.14003e+06	7.13666e+06	5.08928e+06	5.43064e+06	7.2309e+06	7.40738e+06	6.27031e+06	7.25666e+06	1.10119e+07	9.83186e+06	8.50225e+06	8.36433e+06	8.16047e+06	7.86757e+06	9.59463e+06	7.75563e+06	8.90806e+06	8.39733e+06	9.63129e+06	1.02799e+07
152	0.609_233.1374	Lysinoalanine, (s,r)-	C9 H19 N3 O4	233.137	0.609	null	S382126	HMDB0029447	-0.0002	-0.808	-	30.5	level4	Organic acids and derivatives	Carboxylic acids and derivatives	Amino acids, peptides, and analogues	Amino acids, peptides, and analogues	NA	8.75676e+06	9.87035e+06	8.78613e+06	1.02501e+07	1.03096e+07	1.08085e+07	9.84601e+06	9.59367e+06	9.29927e+06	6.48489e+06	5.5636e+06	9.80725e+06	9.34539e+06	7.25782e+06	6.83277e+06	1.01138e+07	1.35848e+07	1.16469e+07	8.49648e+06	8.18533e+06	9.94455e+06	1.52006e+07	1.31536e+07	1.4958e+07	1.27636e+07	1.88118e+07	1.39121e+07
153	0.609_260.148	Lys-asn	C10 H20 N4 O4	260.148	0.609	null	S16568336	HMDB0028946	-0.0004	-1.6762	-	-	level4	Organic acids and derivatives	Carboxylic acids and derivatives	Amino acids, peptides, and analogues	Amino acids, peptides, and analogues	NA	3.15159e+06	3.21916e+06	2.97468e+06	2.93983e+06	3.40475e+06	3.29426e+06	2.8923e+06	3.38064e+06	3.12285e+06	2.22223e+06	1.46551e+06	3.08798e+06	2.9641e+06	2.4239e+06	2.16917e+06	4.41757e+06	5.1699e+06	4.05034e+06	3.43625e+06	3.17973e+06	3.98055e+06	4.47721e+06	3.46943e+06	4.13226e+06	3.64345e+06	5.90189e+06	4.12425e+06
154	0.609_274.1637	Lys-gln	C11 H22 N4 O4	274.164	0.609	null	S10628316	HMDB0028949	-0.0005	-1.6674	-	-	level4	Organic acids and derivatives	Carboxylic acids and derivatives	Amino acids, peptides, and analogues	Amino acids, peptides, and analogues	NA	2.00713e+06	2.02669e+06	1.6738e+06	2.01744e+06	1.92479e+06	1.98596e+06	1.80185e+06	2.33712e+06	2.20628e+06	1.22785e+06	856293	1.81714e+06	1.39337e+06	1.5422e+06	1.4502e+06	3.09793e+06	3.36855e+06	2.12961e+06	2.06834e+06	2.23928e+06	2.14568e+06	2.18741e+06	1.7904e+06	2.08057e+06	1.93746e+06	2.85357e+06	2.03196e+06
155	0.61_143.0947	Stachydrine	C7 H13 N O2	143.095	0.61	C10172	S103115	HMDB0004827	0	0.1235	-	-	level4	Organic acids and derivatives	Carboxylic acids and derivatives	Amino acids, peptides, and analogues	Amino acids, peptides, and analogues	NULL	6.63735e+06	6.62513e+06	6.80079e+06	6.86356e+06	6.31429e+06	7.2976e+06	6.0847e+06	6.80794e+06	4.36184e+06	6.74274e+06	9.29934e+06	1.20647e+07	8.82245e+06	1.2863e+07	9.73326e+06	8.50419e+06	7.16621e+06	1.14366e+07	6.01051e+06	6.44875e+06	6.07191e+06	6.97595e+06	8.42686e+06	8.07736e+06	8.23391e+06	8.38767e+06	7.93157e+06
156	0.61_217.1424	B-ala-lys	C9 H19 N3 O3	217.142	0.61	C05341	S389523	HMDB0060442	-0.0003	-1.1745	-	-	level4	Organic acids and derivatives	Peptidomimetics	Hybrid peptides	Organic acids	map00410 beta-Alanine metabolism;	5.02217e+06	5.82984e+06	5.61583e+06	5.51997e+06	5.24101e+06	5.02641e+06	6.4914e+06	4.78864e+06	5.36135e+06	3.62489e+06	4.89347e+06	7.26783e+06	5.34874e+06	6.0732e+06	6.45761e+06	8.81232e+06	6.21561e+06	5.47845e+06	5.849e+06	4.98224e+06	6.33681e+06	6.76195e+06	5.89733e+06	5.97955e+06	6.24321e+06	7.29745e+06	6.11877e+06
157	0.611_160.1212	N6-methyllysine	C7 H16 N2 O2	160.121	0.611	C02728	S144469	HMDB0002038	0	-0.0617	-	-	level4	Organic acids and derivatives	Carboxylic acids and derivatives	Amino acids, peptides, and analogues	Amino acids, peptides, and analogues	NULL	4.73639e+06	5.02845e+06	5.07424e+06	5.10023e+06	4.91938e+06	5.35609e+06	4.16248e+06	4.72312e+06	2.49764e+06	5.05624e+06	6.64244e+06	8.8055e+06	6.30952e+06	9.23092e+06	7.27042e+06	6.22046e+06	4.91388e+06	8.27582e+06	4.52129e+06	4.51483e+06	4.52884e+06	5.1979e+06	6.19503e+06	5.96278e+06	6.11586e+06	6.20191e+06	4.31199e+06
158	0.613_261.1431	Arg-ser	C9 H19 N5 O4	261.143	0.613	null	S8118754	HMDB0028718	-0.0007	-2.5094	-	-	level4	Organic acids and derivatives	Carboxylic acids and derivatives	Amino acids, peptides, and analogues	Amino acids, peptides, and analogues	NA	4.20793e+06	4.64542e+06	4.03749e+06	3.88984e+06	4.06104e+06	4.04177e+06	4.37923e+06	4.37973e+06	4.22042e+06	3.02159e+06	2.04374e+06	6.04078e+06	3.66185e+06	2.73563e+06	2.12865e+06	6.45793e+06	6.24557e+06	4.59292e+06	3.32908e+06	3.65716e+06	4.12634e+06	7.13219e+06	6.11034e+06	5.78336e+06	5.28974e+06	1.11299e+07	7.78455e+06
159	0.613_288.154	Arg-asn	C10 H20 N6 O4	288.154	0.613	null	S8076234	HMDB0028704	-0.0006	-2.0997	-	-	level4	Organic acids and derivatives	Carboxylic acids and derivatives	Amino acids, peptides, and analogues	Amino acids, peptides, and analogues	NA	1.24685e+06	1.27203e+06	1.27055e+06	1.26385e+06	1.037e+06	1.24218e+06	1.10105e+06	1.29635e+06	1.16741e+06	805990	713680	1.49444e+06	1.11134e+06	835783	792224	2.08678e+06	1.87756e+06	1.79182e+06	1.19744e+06	1.1136e+06	1.32308e+06	1.75744e+06	1.52665e+06	1.7391e+06	1.54755e+06	2.81571e+06	2.19023e+06
160	0.615_128.0946	4230434	C6 H12 N2 O	128.095	0.615	NA	S389497	NA	-0.0004	-2.7843	-	-	level4	NA	NA	NA	NA	NA	5.94048e+06	6.03879e+06	5.81912e+06	4.81136e+06	5.61997e+06	4.88737e+06	4.65505e+06	5.13954e+06	5.70582e+06	4.10196e+06	4.83315e+06	8.7113e+06	4.61312e+06	6.19606e+06	6.17154e+06	9.10655e+06	8.13726e+06	8.21662e+06	6.09839e+06	4.93624e+06	5.20777e+06	5.33589e+06	5.26709e+06	6.37051e+06	4.62998e+06	6.08515e+06	8.546e+06
161	0.615_247.1527	Lys-thr	C10 H21 N3 O4	247.153	0.615	null	S13177972	HMDB0028961	-0.0005	-1.9241	-	-	level4	Organic acids and derivatives	Carboxylic acids and derivatives	Amino acids, peptides, and analogues	Amino acids, peptides, and analogues	NA	4.94823e+06	5.44695e+06	5.65274e+06	5.32736e+06	4.64222e+06	5.67963e+06	5.87835e+06	5.79915e+06	5.71922e+06	3.95876e+06	3.35875e+06	6.88937e+06	5.04099e+06	4.54462e+06	3.29322e+06	7.43336e+06	7.21545e+06	6.6378e+06	4.7008e+06	4.56464e+06	5.13819e+06	9.17896e+06	6.8308e+06	8.48812e+06	5.65915e+06	1.19604e+07	9.60525e+06
162	0.616_242.1009	3125	C9 H14 N4 O4	242.101	0.616	NA	S4090	NA	-0.0006	-2.4946	-	-	level4	NA	NA	NA	NA	NA	1.55449e+06	1.20706e+06	1.31615e+06	1.13061e+06	1.32068e+06	1.16581e+06	1.13836e+06	1.31735e+06	1.32074e+06	866380	938154	1.43757e+06	1.26501e+06	1.5088e+06	1.17375e+06	2.1053e+06	1.81159e+06	2.07948e+06	1.53952e+06	1.60204e+06	1.20073e+06	1.70322e+06	1.28236e+06	1.487e+06	1.54969e+06	1.87001e+06	1.71598e+06
163	0.617_83.0734	1-piperideine	C5 H9 N	83.0734	0.617	NA	S61469	NA	-0.0001	-1.1566	-	-	level4	NA	NA	NA	NA	NA	4.59321e+06	5.05786e+06	5.06798e+06	5.62234e+06	4.70681e+06	4.43746e+06	4.69467e+06	5.36791e+06	5.51558e+06	3.84358e+06	3.68629e+06	8.57121e+06	5.26047e+06	4.88865e+06	6.26605e+06	1.02023e+07	5.9062e+06	1.07868e+07	6.89942e+06	4.88786e+06	4.45177e+06	5.22921e+06	6.12677e+06	6.11154e+06	4.44207e+06	6.01391e+06	5.79819e+06
164	0.619_275.1476	Epsilon-(gamma-glutamyl)-lysine	C11 H21 N3 O5	275.148	0.619	C21730	S5378717	HMDB0003869	-0.0005	-1.7669	-	-	level4	Organic acids and derivatives	Carboxylic acids and derivatives	Amino acids, peptides, and analogues	Amino acids, peptides, and analogues	NULL	3.89104e+06	2.48156e+06	3.21402e+06	2.66151e+06	3.38504e+06	2.86082e+06	2.65065e+06	2.74473e+06	2.6584e+06	1.44534e+06	2.06875e+06	3.8136e+06	2.03412e+06	1.59309e+06	2.56877e+06	4.62089e+06	4.33125e+06	3.5798e+06	3.19266e+06	2.47395e+06	3.12738e+06	3.77851e+06	3.44944e+06	4.58277e+06	3.40751e+06	4.68008e+06	5.1403e+06
165	0.621_300.1085	5-[(1r,3r)-3-bromo-2,2-dimethyl-6-methylenecyclohexyl]-3-methyl-1-penten-3-ol	C15 H25 Br O	300.108	0.621	NA	S30790943	NA	-0.0004	-1.3375	-	-	level4	NA	NA	NA	NA	NA	448846	497071	533486	525874	446227	532828	483749	489655	471995	272484	1.54156e+06	233439	968756	1.16523e+06	876192	162217	266472	258501	196853	167453	205601	454585	738611	487446	828258	617750	296521
166	0.623_231.1327	Gly-arg	C8 H17 N5 O3	231.133	0.623	null	S295437	HMDB0028835	-0.0005	-2.0242	-	-	level4	Organic acids and derivatives	Carboxylic acids and derivatives	Amino acids, peptides, and analogues	Amino acids, peptides, and analogues	NA	2.2121e+06	2.19464e+06	2.31619e+06	2.14596e+06	2.16668e+06	2.07346e+06	2.1648e+06	2.13741e+06	2.23857e+06	1.68153e+06	1.67847e+06	4.94565e+06	2.41715e+06	2.82416e+06	2.19996e+06	3.50431e+06	2.92785e+06	3.34261e+06	2.40413e+06	2.13714e+06	2.36517e+06	2.39961e+06	1.82388e+06	2.3843e+06	2.6129e+06	2.48296e+06	3.37741e+06
167	0.624_308.1579	Fructoselysine	C12 H24 N2 O7	308.158	0.624	NA	S8015298	NA	-0.0005	-1.599	-	-	level4	NA	NA	NA	NA	NA	1.52583e+06	1.35078e+06	1.48537e+06	1.31618e+06	2.00128e+06	1.41572e+06	1.39075e+06	1.40707e+06	1.4966e+06	1.29717e+06	1.56359e+06	7.26221e+06	857968	1.7271e+06	2.07833e+06	3.66328e+06	2.70473e+06	2.13043e+06	1.63904e+06	2.71024e+06	1.1008e+06	892111	921847	1.272e+06	1.2063e+06	1.04678e+06	1.32023e+06
168	0.628_167.0697	Spinacine	C7 H9 N3 O2	167.07	0.628	null	S323081	HMDB0029873	0.0002	1.453	-	-	level4	Organic acids and derivatives	Carboxylic acids and derivatives	Amino acids, peptides, and analogues	Amino acids, peptides, and analogues	NA	1.61818e+06	1.36814e+06	1.28756e+06	1.24742e+06	1.53945e+06	1.64017e+06	1.21667e+06	1.24119e+06	1.39508e+06	705365	3.79883e+06	1.37924e+06	1.9763e+06	6.86328e+06	1.48483e+06	838044	576807	5.32908e+06	512655	479630	382629	2.39513e+06	2.88433e+06	2.10879e+06	2.29589e+06	2.12032e+06	4.72266e+06
169	0.637_226.1065	Carnosine	C9 H14 N4 O3	226.107	0.637	C00386	S9001	HMDB0000033	-0.0001	-0.5897	-	-	level4	Organic acids and derivatives	Peptidomimetics	Hybrid peptides	Organic acids	map00340 Histidine metabolism; map00410 beta-Alanine metabolism; map01100 Metabolic pathways;	1.2149e+06	875342	1.0665e+06	1.31938e+06	1.24994e+06	1.13374e+06	1.93893e+06	1.57874e+06	1.37604e+06	1.02443e+06	2.56666e+07	2.64076e+06	1.55311e+06	4.23556e+07	1.41628e+06	2.22732e+06	1.63014e+06	2.24504e+06	4.18476e+06	1.11017e+06	1.53534e+06	1.62378e+06	1.95302e+06	1.21925e+06	1.88478e+06	2.03041e+06	2.28484e+06
170	0.638_101.0477	Acpc	C4 H7 N O2	101.048	0.638	C01234	S520	HMDB0036458	0	0.3165	90.5	-	level4	Organic acids and derivatives	Carboxylic acids and derivatives	Amino acids, peptides, and analogues	Amino acids, peptides, and analogues	map00270 Cysteine and methionine metabolism; map01100 Metabolic pathways;	3.8835e+07	3.81463e+07	3.86186e+07	3.90035e+07	3.80278e+07	3.5204e+07	3.32154e+07	3.46972e+07	3.51002e+07	4.29313e+07	3.28555e+07	7.07264e+07	5.02253e+07	5.41323e+07	3.38064e+07	3.5533e+07	4.10812e+07	8.23855e+07	3.60516e+07	2.76695e+07	3.491e+07	4.18336e+07	3.68339e+07	4.02075e+07	2.3465e+07	4.14589e+07	2.78032e+07
171	0.638_109.064	3,4-diaminopyridine	C5 H7 N3	109.064	0.638	NA	S5705	NA	0	0.3774	-	-	level4	NA	NA	NA	NA	NA	5.89949e+07	6.19267e+07	6.09376e+07	5.96915e+07	5.75033e+07	5.06334e+07	5.36654e+07	5.35543e+07	4.74543e+07	4.94423e+07	5.41002e+07	1.39446e+08	7.21889e+07	1.65395e+08	6.11483e+07	2.54893e+07	5.95175e+07	1.22225e+08	8.5834e+07	4.58517e+07	2.95812e+07	6.12108e+07	5.39702e+07	5.63173e+07	2.49722e+07	5.6928e+07	9.49209e+07
172	0.638_188.1525	2080745	C9 H20 N2 O2	188.153	0.638	NA	S30114	NA	0.0001	0.3725	-	-	level4	NA	NA	NA	NA	NA	9.20632e+06	8.78284e+06	8.80623e+06	9.60352e+06	9.61876e+06	8.7152e+06	8.46602e+06	8.3762e+06	8.41501e+06	7.12994e+06	7.62809e+06	1.35731e+07	8.26208e+06	1.15985e+07	1.01783e+07	1.20349e+07	1.18387e+07	1.29157e+07	8.85326e+06	9.01472e+06	9.3402e+06	9.76683e+06	8.80886e+06	9.94718e+06	1.14092e+07	9.17107e+06	1.2025e+07
173	0.639_163.0667	L-ethionine	C6 H13 N O2 S	163.067	0.639	NA	S23916	NA	0	0.2606	-	-	level4	NA	NA	NA	NA	NA	9.16576e+07	1.13327e+08	1.0778e+08	1.21981e+08	8.72063e+07	1.05227e+08	9.51005e+07	9.53007e+07	9.98339e+07	9.58922e+07	9.70135e+07	1.9301e+08	1.19207e+08	1.40033e+08	8.4605e+07	1.06384e+08	1.27045e+08	2.29829e+08	9.76439e+07	7.733e+07	9.91425e+07	8.98499e+07	1.05618e+08	1.2114e+08	8.69258e+07	9.26898e+07	1.2222e+08
174	0.64_245.1738	Lysylvaline	C11 H23 N3 O3	245.174	0.64	null	S124103	HMDB0028964	-0.0002	-0.7362	-	-	level4	Organic acids and derivatives	Carboxylic acids and derivatives	Amino acids, peptides, and analogues	Amino acids, peptides, and analogues	NA	5.25699e+06	5.40653e+06	5.14267e+06	4.35489e+06	6.00269e+06	4.5566e+06	4.50465e+06	6.64479e+06	5.73185e+06	3.23959e+06	4.65633e+06	1.62448e+07	4.77272e+06	1.45671e+07	5.57155e+06	9.5694e+06	5.8826e+06	1.07132e+07	6.1396e+06	6.61123e+06	5.7374e+06	5.79953e+06	4.80444e+06	5.54789e+06	6.49069e+06	4.83079e+06	8.01685e+06
175	0.641_206.0435	2-methylcitric acid	C7 H10 O7	206.043	0.641	null	S500	HMDB0000379	0.0009	4.2838	-	-	level4	Organic acids and derivatives	Carboxylic acids and derivatives	Tricarboxylic acids and derivatives	Organic acids	NA	7.29206e+06	7.1708e+06	6.69837e+06	7.27212e+06	7.04309e+06	6.85163e+06	6.22912e+06	6.84088e+06	6.36423e+06	5.03733e+06	5.60146e+06	8.3188e+06	5.42942e+06	7.2824e+06	8.26102e+06	1.45027e+07	1.06076e+07	8.6532e+06	9.03674e+06	6.85294e+06	7.32024e+06	4.38489e+06	5.94789e+06	5.28838e+06	5.85774e+06	4.904e+06	6.24607e+06
176	0.645_337.1778	Bitertanol	C20 H23 N3 O2	337.178	0.645	NA	S82759	NA	-0.0012	-3.6294	-	-	level4	NA	NA	NA	NA	NA	3.02424e+06	3.03454e+06	2.84415e+06	3.02729e+06	2.74046e+06	3.02611e+06	2.74012e+06	2.41148e+06	2.54503e+06	3.25786e+06	2.65199e+06	5.96903e+06	4.14388e+06	5.69938e+06	3.28894e+06	3.69201e+06	3.0175e+06	6.45994e+06	3.22076e+06	2.31117e+06	2.63082e+06	3.21552e+06	2.77868e+06	3.00027e+06	2.32808e+06	2.76179e+06	3.52716e+06
177	0.65_215.0073	4-nitro-6-oxohepta-2,4-dienedioic acid	C7 H5 N O7	215.007	0.65	NA	S28533122	NA	0.0007	3.1655	-	-	level4	NA	NA	NA	NA	NA	2.44297e+07	2.46432e+07	2.48333e+07	2.38312e+07	2.39279e+07	2.33149e+07	2.13308e+07	2.33409e+07	2.38432e+07	1.86476e+07	1.8155e+07	3.49507e+07	2.56855e+07	3.78302e+07	2.58213e+07	3.66161e+07	2.94597e+07	4.29364e+07	2.79704e+07	2.40577e+07	2.42072e+07	2.1679e+07	2.10427e+07	1.88639e+07	2.39354e+07	2.28923e+07	2.38334e+07
178	0.653_222.0173	Radon rn-222	Rn	222.017	0.653	C16454	S55661	NA	-0.0002	-1.0609	-	-	level4	NA	NA	NA	NA	NULL	1.75921e+07	1.80634e+07	1.59413e+07	1.68042e+07	1.50834e+07	1.74014e+07	1.51318e+07	1.70265e+07	1.50388e+07	1.31973e+07	1.47836e+07	1.72456e+07	1.70541e+07	1.63e+07	1.6909e+07	2.11613e+07	2.08877e+07	2.20535e+07	1.71194e+07	1.47218e+07	1.63918e+07	1.84378e+07	1.73099e+07	1.95403e+07	1.61121e+07	1.68819e+07	2.12744e+07
179	0.653_250.023	Spiro[3h-indole-3,5'(4'h)-thiazol]-2-ol, 2'-(methylthio)-	C11 H10 N2 O S2	250.023	0.653	null	S4930317	HMDB0035974	-0.0005	-1.8175	-	-	level4	Organoheterocyclic compounds	Indoles and derivatives	Indolines	Indole and derivatives	NA	7.83617e+07	7.73819e+07	7.72248e+07	8.07816e+07	7.334e+07	7.79804e+07	6.66607e+07	7.46473e+07	7.3958e+07	7.9817e+07	8.12106e+07	1.00134e+08	8.82532e+07	1.15094e+08	8.52216e+07	9.98416e+07	8.33558e+07	1.08589e+08	8.55894e+07	8.16576e+07	7.64316e+07	7.83795e+07	6.91585e+07	8.12875e+07	6.95424e+07	7.45543e+07	1.05768e+08
180	0.658_193.0254	Fosfocreatinine	C4 H8 N3 O4 P	193.025	0.658	null	S64349	HMDB0041624	0.0001	0.6083	-	-	level4	Organoheterocyclic compounds	Azolidines	Imidazolidines	Imidazolidines	NA	1.25041e+08	1.24373e+08	1.24064e+08	1.22771e+08	1.19417e+08	1.08938e+08	1.1737e+08	1.15907e+08	1.14654e+08	9.52699e+07	1.02883e+08	1.45222e+08	1.58923e+08	1.57235e+08	1.25166e+08	1.52221e+08	1.378e+08	1.72919e+08	1.26443e+08	1.08509e+08	1.23758e+08	1.5816e+08	1.22114e+08	1.30967e+08	1.26864e+08	1.42041e+08	1.53565e+08
181	0.658_650.7875	3',5',3-triiodothyronine	C15 H12 I3 N O4	650.788	0.658	null	S20738	HMDB0060074	-0.0025	-3.8618	-	-	level4	Organic acids and derivatives	Carboxylic acids and derivatives	Amino acids, peptides, and analogues	Amino acids, peptides, and analogues	NA	1.74747e+06	1.53716e+06	1.74464e+06	1.69559e+06	1.69135e+06	1.7392e+06	1.85589e+06	1.67175e+06	1.88193e+06	2.63282e+06	1.92496e+06	1.1358e+06	2.90034e+06	1.3112e+06	1.3225e+06	1.18088e+06	1.48417e+06	1.50711e+06	1.56645e+06	1.60732e+06	1.56248e+06	3.01614e+06	2.21883e+06	3.10355e+06	2.23365e+06	2.78383e+06	2.84657e+06
182	0.662_212.0675	N-propyl galiate	C10 H12 O5	212.067	0.662	C11155	S4778	HMDB0033835	-0.001	-4.5453	-	-	level4	Benzenoids	Benzene and substituted derivatives	Benzoic acids and derivatives	Benzene and derivatives	NULL	2.30913e+08	2.18931e+08	1.90777e+08	2.21244e+08	2.22713e+08	1.84086e+08	1.97509e+08	2.12342e+08	2.07963e+08	2.1106e+08	2.18313e+08	3.11692e+08	2.45351e+08	3.58701e+08	2.44529e+08	3.05566e+08	2.41294e+08	3.30973e+08	2.49897e+08	1.86676e+08	2.13932e+08	2.0766e+08	1.63981e+08	2.14928e+08	1.97221e+08	1.65912e+08	2.80788e+08
183	0.676_216.1472	Valylvaline	C10 H20 N2 O3	216.147	0.676	null	S362559	HMDB0029140	-0.0002	-0.714	-	-	level4	Organic acids and derivatives	Carboxylic acids and derivatives	Amino acids, peptides, and analogues	Amino acids, peptides, and analogues	NA	4.59359e+06	4.44216e+06	4.29554e+06	5.62314e+06	5.59179e+06	4.59541e+06	4.24144e+06	4.76853e+06	4.17346e+06	5.63092e+06	5.04545e+06	1.76159e+07	5.29565e+06	1.60662e+07	5.7942e+06	6.02384e+06	3.61192e+06	1.10563e+07	5.4859e+06	4.25819e+06	3.88205e+06	2.9848e+06	2.00471e+06	4.30935e+06	2.17138e+06	2.94769e+06	9.48732e+06
184	0.68_169.0853	N.pi.-methyl-l-histidine	C7 H11 N3 O2	169.085	0.68	C01152	S58494	HMDB0000479	0.0002	1.1956	-	-	level4	Organic acids and derivatives	Carboxylic acids and derivatives	Amino acids, peptides, and analogues	Amino acids, peptides, and analogues	map00340 Histidine metabolism;	1.07889e+07	7.97747e+06	9.35307e+06	9.08352e+06	9.16237e+06	9.87239e+06	9.78087e+06	8.97708e+06	7.10045e+06	7.83173e+06	6.62966e+06	1.13056e+07	1.07893e+07	2.01137e+07	4.75981e+06	1.23848e+07	6.02946e+06	1.4965e+07	1.00435e+07	5.21028e+06	9.21548e+06	3.02299e+06	3.26697e+06	8.77028e+06	6.18982e+06	3.72008e+06	4.58812e+06
185	0.682_109.064	3,4-diaminopyridine	C5 H7 N3	109.064	0.682	NA	S5705	NA	0	-0.199	-	-	level4	NA	NA	NA	NA	NA	3.68089e+07	3.60719e+07	4.82492e+07	3.68103e+07	6.35213e+07	3.8249e+07	3.26542e+07	3.15788e+07	3.61258e+07	4.57788e+07	3.54727e+07	1.67806e+08	4.58679e+07	1.8163e+08	9.85477e+07	1.45643e+08	3.94982e+07	1.32912e+08	9.94904e+07	4.04533e+07	5.35901e+07	8.29515e+07	3.12583e+07	3.86877e+07	6.60484e+07	6.77191e+07	1.1527e+08
186	0.682_245.1737	Lysylvaline	C11 H23 N3 O3	245.174	0.682	null	S124103	HMDB0028964	-0.0002	-0.8086	-	-	level4	Organic acids and derivatives	Carboxylic acids and derivatives	Amino acids, peptides, and analogues	Amino acids, peptides, and analogues	NA	5.37683e+06	6.10806e+06	7.25428e+06	8.40685e+06	6.24419e+06	8.40085e+06	9.40297e+06	4.67834e+06	6.04619e+06	5.62449e+06	4.12825e+06	1.53538e+07	7.98244e+06	1.453e+07	1.45447e+07	9.6328e+06	1.10396e+07	1.06667e+07	9.99436e+06	6.61123e+06	6.09255e+06	6.93871e+06	8.48635e+06	7.15274e+06	7.76527e+06	6.03841e+06	5.76734e+06
187	0.682_275.148	Epsilon-(gamma-glutamyl)-lysine	C11 H21 N3 O5	275.148	0.682	C21730	S5378717	HMDB0003869	-0.0001	-0.3391	-	-	level4	Organic acids and derivatives	Carboxylic acids and derivatives	Amino acids, peptides, and analogues	Amino acids, peptides, and analogues	NULL	2.76402e+06	2.36535e+06	1.69074e+06	2.10267e+06	2.03928e+06	3.04144e+06	1.80417e+06	2.54402e+06	1.72369e+06	2.10079e+06	1.87477e+06	4.5677e+06	2.13447e+06	5.06186e+06	3.06251e+06	9.67749e+06	3.78483e+06	6.9133e+06	1.7176e+06	2.07594e+06	3.07942e+06	2.19377e+06	1.27042e+06	2.1351e+06	1.39917e+06	2.04512e+06	3.52484e+06
188	0.686_295.0584	5-aminoimidazole ribotide	C8 H14 N3 O7 P	295.058	0.686	C03373	S141854	HMDB0001235	0.0014	4.7769	-	-	level4	Organic oxygen compounds	Organooxygen compounds	Carbohydrates and carbohydrate conjugates	Carbohydrates	map00230 Purine metabolism; map00730 Thiamine metabolism; map01100 Metabolic pathways;	1.90308e+08	1.64285e+08	1.40238e+08	1.52089e+08	1.51765e+08	1.39873e+08	1.27195e+08	1.58781e+08	1.29656e+08	1.15431e+08	1.20352e+08	7.00295e+07	1.28463e+08	6.87424e+07	1.3579e+08	9.70223e+07	1.72107e+08	1.09974e+08	1.2065e+08	1.64412e+08	1.46656e+08	1.44418e+08	1.3218e+08	1.58127e+08	1.6574e+08	1.25748e+08	1.07331e+08
189	0.687_218.1267	Meprobamate	C9 H18 N2 O4	218.127	0.687	null	S3924	HMDB0014515	0.0001	0.3612	-	-	level4	Organic acids and derivatives	Carboxylic acids and derivatives	Amino acids, peptides, and analogues	Amino acids, peptides, and analogues	NA	5.30533e+06	4.5297e+06	5.35195e+06	6.10191e+06	5.66406e+06	4.88663e+06	5.08387e+06	5.20832e+06	5.02168e+06	1.65914e+07	8.67405e+06	3.40159e+07	4.37685e+06	1.73094e+07	7.97758e+06	1.29558e+07	8.46656e+06	1.11124e+07	1.36563e+07	1.17783e+07	1.10677e+07	7.00214e+06	3.01193e+06	9.1496e+06	6.23821e+06	1.09784e+07	2.23875e+07
190	0.687_264.1042	3-(6'-methylthio)hexylmalic acid	C11 H20 O5 S	264.104	0.687	NA	S24808180	NA	0.0011	4.0484	-	-	level4	NA	NA	NA	NA	NA	2.95208e+06	3.16678e+06	2.778e+06	2.44032e+06	3.15728e+06	2.77434e+06	4.04683e+06	2.49774e+06	3.17038e+06	2.39918e+06	2.84109e+06	6.25717e+06	3.80071e+06	9.20066e+06	1.56331e+06	5.54368e+06	3.17334e+06	6.32573e+06	1.77029e+06	1.71648e+06	2.71373e+06	4.38369e+06	3.64772e+06	3.06142e+06	2.72057e+06	3.93742e+06	6.31167e+06
191	0.688_146.0686	Dl-glutamine	C5 H10 N2 O3	146.069	0.688	NA	S718	NA	-0.0005	-3.5363	-	-	level4	NA	NA	NA	NA	NA	7.55604e+06	7.30109e+06	6.39159e+06	5.76273e+06	6.40957e+06	5.58464e+06	5.76419e+06	5.35674e+06	5.90357e+06	4.80048e+06	4.48252e+06	3.24937e+06	3.53174e+06	3.46123e+06	5.27093e+06	8.29305e+06	7.09214e+06	6.39435e+06	3.77391e+06	5.94873e+06	9.24397e+06	5.54355e+06	899471	3.08209e+06	4.64259e+06	4.35609e+06	3.40946e+06
192	0.688_188.1275	Homo-l-arginine	C7 H16 N4 O2	188.127	0.688	C01924	S8732	HMDB0000670	0.0002	1.0946	-	-	level4	Organic acids and derivatives	Carboxylic acids and derivatives	Amino acids, peptides, and analogues	Amino acids, peptides, and analogues	NULL	6.4756e+06	5.97987e+06	6.16556e+06	5.98282e+06	5.92248e+06	4.50987e+06	5.87387e+06	5.41753e+06	7.18443e+06	1.21922e+07	1.48705e+07	1.56431e+07	1.24626e+07	2.68146e+07	1.35202e+07	6.66879e+06	3.85432e+06	1.01386e+07	3.50862e+06	2.97764e+06	2.46932e+06	4.20893e+06	2.96272e+06	4.19352e+06	3.70371e+06	3.84262e+06	5.3535e+06
193	0.688_322.0675	Leucodelphinidin	C15 H14 O8	322.067	0.688	NA	S389679	NA	-0.0013	-4.1862	-	-	level4	NA	NA	NA	NA	NA	2.45981e+06	2.35476e+06	2.45067e+06	1.93562e+06	1.87619e+06	1.8278e+06	2.94166e+06	2.37397e+06	2.40426e+06	2.31896e+06	1.42991e+06	2.28606e+06	3.21661e+06	2.10271e+06	1.6788e+06	2.24547e+06	2.39248e+06	3.37779e+06	1.90168e+06	2.02118e+06	2.65899e+06	3.62476e+06	2.02005e+06	3.01826e+06	2.83443e+06	3.5868e+06	3.00668e+06
194	0.69_398.1357	S-adenosyl-l-methionine	C15 H22 N6 O5 S	398.136	0.69	NA	S31982	NA	-0.0015	-3.7917	-	-	level4	NA	NA	NA	NA	NA	628738	458384	588448	662221	838895	555273	625859	757658	699056	632974	544165	1.65198e+06	412138	870577	612001	1.02002e+06	401219	1.03747e+06	803709	676007	385358	383892	505135	495947	528833	755528	1.15888e+06
195	0.691_215.0549	240i539pwq	C5 H14 N O6 P	215.055	0.691	NA	S110410	NA	-0.001	-4.4228	-	-	level4	NA	NA	NA	NA	NA	8.56694e+06	9.53862e+06	8.40233e+06	7.01117e+06	9.15261e+06	8.8394e+06	3.50864e+06	8.14769e+06	7.79494e+06	6.32162e+06	1.06554e+07	1.10039e+07	7.82305e+06	1.28625e+07	1.21886e+07	1.4168e+07	9.27185e+06	1.29289e+07	8.67321e+06	8.25506e+06	4.88287e+06	6.34316e+06	2.7432e+06	576904	7.94206e+06	6.59583e+06	9.86246e+06
196	0.691_219.0854	Asn-ser	C7 H13 N3 O5	219.085	0.691	null	S16568266	HMDB0028740	-0.0001	-0.559	-	-	level4	Organic acids and derivatives	Carboxylic acids and derivatives	Amino acids, peptides, and analogues	Amino acids, peptides, and analogues	NA	1.89131e+06	1.83425e+06	1.41907e+06	1.79883e+06	1.55245e+06	1.35e+06	1.54308e+06	1.69358e+06	1.19407e+06	940155	546193	4.13864e+06	1.21363e+06	2.99847e+06	776785	5.49303e+06	1.71099e+06	4.56959e+06	1.4687e+06	1.17486e+06	1.14978e+06	2.41085e+06	1.74911e+06	2.05995e+06	1.53212e+06	3.71655e+06	4.57726e+06
197	0.691_314.0879	(2s)-1-hydroxy-3-(phosphonooxy)-2-propanyl d-alanyl-d-alaninate	C9 H19 N2 O8 P	314.088	0.691	NA	S26330537	NA	0	0.0408	-	-	level4	NA	NA	NA	NA	NA	1.17856e+07	1.23518e+07	1.05003e+07	7.17654e+06	1.10234e+07	1.10114e+07	9.53602e+06	8.40819e+06	9.57202e+06	8.44244e+06	6.86829e+06	8.49433e+06	1.38861e+07	7.20588e+06	6.60316e+06	7.57738e+06	1.11826e+07	1.42191e+07	1.03759e+07	1.19264e+07	1.10754e+07	1.21251e+07	1.06084e+07	1.23239e+07	1.19866e+07	1.10661e+07	7.76608e+06
198	0.692_226.1067	Carnosine	C9 H14 N4 O3	226.107	0.692	C00386	S9001	HMDB0000033	0.0001	0.2444	-	-	level4	Organic acids and derivatives	Peptidomimetics	Hybrid peptides	Organic acids	map00340 Histidine metabolism; map00410 beta-Alanine metabolism; map01100 Metabolic pathways;	737242	541780	717885	690846	682591	948803	735255	900615	814157	866655	1.71002e+07	2.43033e+06	569301	3.7793e+07	698415	471654	299509	539407	2.57523e+06	602453	364533	267411	903996	467606	828939	450875	3.10262e+06
199	0.692_86.0481	N-nitrosomethylvinylamine	C3 H6 N2 O	86.0481	0.692	NA	S19475	NA	0.0001	0.8074	-	-	level4	NA	NA	NA	NA	NA	3.4954e+06	2.44765e+06	3.36432e+06	2.52856e+06	3.24194e+06	2.43978e+06	2.74618e+06	2.71427e+06	2.34305e+06	4.36261e+06	6.44194e+06	2.20468e+07	9.59203e+06	1.54812e+07	7.22869e+06	4.99535e+06	1.68496e+06	7.30599e+06	830387	1.22485e+06	1.25201e+06	643086	714046	502172	750586	735780	1.47661e+06
200	0.693_292.1087	Gamma-glutamyl-s-propylcysteine	C11 H20 N2 O5 S	292.109	0.693	null	S13598411	HMDB0039096	-0.0006	-1.9131	-	-	level4	Organic acids and derivatives	Carboxylic acids and derivatives	Amino acids, peptides, and analogues	Amino acids, peptides, and analogues	NA	7.41819e+06	7.19182e+06	8.79342e+06	6.96869e+06	7.27641e+06	6.88507e+06	9.37411e+06	5.05467e+06	5.67824e+06	9.7922e+06	3.87747e+06	2.19443e+07	1.11208e+07	7.81115e+06	2.37969e+06	1.10271e+07	6.21634e+06	3.0513e+07	5.85656e+06	4.4914e+06	8.70774e+06	7.3393e+06	5.50998e+06	6.36373e+06	5.14506e+06	5.96504e+06	9.00903e+06
201	0.694_189.0747	Glycylglycylglycine	C6 H11 N3 O4	189.075	0.694	null	S10688	HMDB0029419	-0.0002	-1.1161	-	-	level4	Organic acids and derivatives	Carboxylic acids and derivatives	Amino acids, peptides, and analogues	Amino acids, peptides, and analogues	NA	1.22055e+06	1.13343e+06	1.27194e+06	1.4039e+06	1.18656e+06	1.35459e+06	1.33829e+06	1.45932e+06	1.3167e+06	1.31023e+06	780513	4.95003e+06	1.44694e+06	2.8744e+06	894070	4.15464e+06	1.50273e+06	3.56937e+06	1.45182e+06	1.08711e+06	1.34118e+06	1.56293e+06	1.14277e+06	1.34406e+06	1.30841e+06	1.23777e+06	2.23347e+06
202	0.694_284.1116	Coformycin	C11 H16 N4 O5	284.112	0.694	NA	S23756	NA	-0.0005	-1.7257	-	-	level4	NA	NA	NA	NA	NA	3.10989e+07	2.96293e+07	3.17577e+07	2.30999e+07	2.9229e+07	2.63318e+07	2.71194e+07	2.87668e+07	2.7075e+07	2.96043e+07	2.02299e+07	5.80729e+07	3.29757e+07	5.17352e+07	2.47197e+07	5.41687e+07	3.39452e+07	7.55704e+07	2.51486e+07	2.60591e+07	3.03376e+07	3.85185e+07	2.23779e+07	3.5637e+07	3.28653e+07	3.92364e+07	5.81703e+07
203	0.694_305.0777	Phenamil	C12 H12 Cl N7 O	305.078	0.694	NA	S4591	NA	-0.0015	-4.8212	-	-	level4	NA	NA	NA	NA	NA	902106	1.03963e+06	560971	473812	928713	859223	863822	748984	792103	658122	620468	4.72829e+06	542659	6.16104e+06	635164	4.04078e+06	926076	5.22004e+06	1.1154e+06	805589	495619	277309	577317	420318	344943	158436	2.51042e+06
204	0.696_308.0796	Flazin	C17 H12 N2 O4	308.08	0.696	null	S4526683	HMDB0033459	-0.0001	-0.3802	-	-	level4	Alkaloids and derivatives	Harmala alkaloids	null	Alkaloids and derivatives	NA	3.45614e+06	3.20445e+06	2.93526e+06	2.69246e+06	3.32065e+06	2.82457e+06	3.09472e+06	2.90272e+06	2.89933e+06	2.4173e+06	2.50619e+06	2.99418e+06	3.06126e+06	4.11002e+06	2.37114e+06	5.48138e+06	4.51801e+06	4.96128e+06	4.7042e+06	3.87323e+06	2.36208e+06	1.38357e+06	2.01021e+06	1.15566e+06	1.5525e+06	1.60248e+06	2.03367e+06
205	0.696_314.0866	(2s)-1-hydroxy-3-(phosphonooxy)-2-propanyl d-alanyl-d-alaninate	C9 H19 N2 O8 P	314.087	0.696	NA	S26330537	NA	-0.0013	-4.2584	-	-	level4	NA	NA	NA	NA	NA	1.17856e+07	1.23518e+07	1.05003e+07	1.07893e+07	1.1743e+07	1.10114e+07	9.72406e+06	1.0648e+07	1.16781e+07	9.61901e+06	8.79887e+06	6.84451e+06	1.38861e+07	6.12832e+06	1.06026e+07	6.81657e+06	1.10979e+07	9.35905e+06	1.08045e+07	1.19264e+07	3.30475e+06	1.21251e+07	7.97475e+06	3.38319e+06	8.81879e+06	1.10661e+07	1.11248e+07
206	0.698_103.0634	Gamma-aminobutyric acid	C4 H9 N O2	103.063	0.698	C00334	S116	HMDB0000112	0	0.3881	22.7	-	level4	Organic acids and derivatives	Carboxylic acids and derivatives	Amino acids, peptides, and analogues	Amino acids, peptides, and analogues	map00250 Alanine, aspartate and glutamate metabolism; map00330 Arginine and proline metabolism; map00410 beta-Alanine metabolism; map00650 Butanoate metabolism; map00760 Nicotinate and nicotinamide metabolism; map01100 Metabolic pathways; map04080 Neuroactive ligand-receptor interaction;	6.8933e+07	5.97317e+07	5.89741e+07	5.05296e+07	5.39057e+07	5.15728e+07	3.98932e+07	4.01131e+07	4.3738e+07	4.59474e+07	4.60736e+07	7.45392e+07	5.21431e+07	7.33093e+07	6.41991e+07	9.05454e+07	6.55329e+07	9.73518e+07	5.98486e+07	5.15886e+07	4.80165e+07	4.83586e+07	3.75358e+07	5.01891e+07	4.61354e+07	4.2146e+07	5.98953e+07
207	0.699_115.0271	Maleamic acid	C4 H5 N O3	115.027	0.699	NA	S4444106	NA	0.0001	1.0463	12.2	-	level4	NA	NA	NA	NA	NA	6.43954e+07	6.15436e+07	6.14681e+07	6.00228e+07	6.04523e+07	5.64274e+07	5.35413e+07	5.26274e+07	5.28155e+07	8.7842e+07	1.24828e+08	3.84201e+08	1.66774e+08	2.67702e+08	1.53032e+08	9.5977e+07	4.2194e+07	1.3345e+08	2.66348e+07	2.39583e+07	2.79959e+07	2.2228e+07	2.015e+07	1.23455e+07	1.78943e+07	1.63067e+07	2.83635e+07
208	0.7_233.1008	Ser-gln	C8 H15 N3 O5	233.101	0.7	null	S14732171	HMDB0029037	-0.0004	-1.7597	-	-	level4	Organic acids and derivatives	Carboxylic acids and derivatives	Amino acids, peptides, and analogues	Amino acids, peptides, and analogues	NA	2.86325e+06	2.89929e+06	2.28552e+06	2.20665e+06	2.14668e+06	2.00477e+06	2.18226e+06	2.03039e+06	1.96014e+06	2.09615e+06	2.08875e+06	7.85926e+06	2.20168e+06	5.17621e+06	1.99775e+06	8.54016e+06	2.42919e+06	4.7783e+06	2.0118e+06	1.67024e+06	2.47788e+06	3.07766e+06	2.16352e+06	2.56064e+06	2.54148e+06	5.20665e+06	6.28602e+06
209	0.701_103.0629	Gamma-aminobutyric acid	C4 H9 N O2	103.063	0.701	C00334	S116	HMDB0000112	-0.0004	-4.2713	-	-	level4	Organic acids and derivatives	Carboxylic acids and derivatives	Amino acids, peptides, and analogues	Amino acids, peptides, and analogues	map00250 Alanine, aspartate and glutamate metabolism; map00330 Arginine and proline metabolism; map00410 beta-Alanine metabolism; map00650 Butanoate metabolism; map00760 Nicotinate and nicotinamide metabolism; map01100 Metabolic pathways; map04080 Neuroactive ligand-receptor interaction;	4.31149e+06	4.17138e+06	4.12472e+06	3.24778e+06	3.84285e+06	3.30115e+06	3.21406e+06	3.26674e+06	3.47581e+06	3.23195e+06	2.41736e+06	1.06761e+07	4.11306e+06	1.1058e+07	3.02964e+06	9.00902e+06	4.24884e+06	9.90712e+06	4.51131e+06	3.53841e+06	2.35445e+06	3.18169e+06	2.95296e+06	2.20086e+06	2.40781e+06	3.4814e+06	6.55028e+06
210	0.703_214.0621	3-phenoxybenzoic acid	C13 H10 O3	214.062	0.703	null	S18409	HMDB0041807	-0.0009	-4.04	-	-	level4	Benzenoids	Benzene and substituted derivatives	Diphenylethers	Benzene and derivatives	NA	9.4981e+06	8.19211e+06	8.70708e+06	8.56806e+06	8.71425e+06	7.45279e+06	7.67607e+06	8.63179e+06	7.9907e+06	1.19099e+07	7.18972e+06	1.80668e+07	8.80027e+06	2.03464e+07	9.29597e+06	1.92371e+07	9.6491e+06	2.33292e+07	1.30292e+07	1.09186e+07	1.0123e+07	6.61316e+06	5.03668e+06	6.64448e+06	5.7986e+06	7.07972e+06	1.62893e+07
211	0.705_215.0558	240i539pwq	C5 H14 N O6 P	215.056	0.705	NA	S110410	NA	-0.0001	-0.4607	-	-	level4	NA	NA	NA	NA	NA	2.04885e+08	2.0461e+08	2.0277e+08	1.97302e+08	1.99138e+08	1.8946e+08	1.85818e+08	1.84267e+08	1.90349e+08	1.58716e+08	2.20569e+08	4.28426e+08	2.38101e+08	4.55442e+08	2.45575e+08	4.24738e+08	1.98334e+08	4.77915e+08	2.06929e+08	1.82921e+08	1.9061e+08	1.80538e+08	1.61501e+08	1.81872e+08	1.90172e+08	1.77293e+08	3.52299e+08
212	0.705_274.1273	Gln-gln	C10 H18 N4 O5	274.127	0.705	null	S5374154	HMDB0028795	-0.0004	-1.4048	-	-	level4	Organic acids and derivatives	Carboxylic acids and derivatives	Amino acids, peptides, and analogues	Amino acids, peptides, and analogues	NA	4.78495e+06	5.06383e+06	3.91816e+06	4.00152e+06	4.53831e+06	4.08031e+06	3.73536e+06	4.1733e+06	4.06149e+06	3.26622e+06	2.28698e+06	5.26665e+06	3.22919e+06	4.44884e+06	3.41028e+06	9.19765e+06	5.46003e+06	6.89175e+06	3.30644e+06	3.48532e+06	4.20297e+06	5.76248e+06	5.17083e+06	5.40803e+06	3.86662e+06	1.21687e+07	7.315e+06
213	0.708_248.0296	Triflusal	C10 H7 F3 O4	248.03	0.708	NA	S9086	NA	-0.0001	-0.2387	-	-	level4	NA	NA	NA	NA	NA	5.98123e+06	5.73008e+06	4.66492e+06	4.72247e+06	5.41835e+06	5.8259e+06	5.97802e+06	6.66207e+06	5.18678e+06	4.8891e+06	6.19464e+06	2.50897e+07	6.39061e+06	3.27237e+07	6.11759e+06	1.92227e+07	6.25238e+06	2.79926e+07	1.01196e+07	6.62983e+06	7.03162e+06	4.98465e+06	4.70989e+06	4.0961e+06	4.25842e+06	5.85822e+06	2.03607e+07
214	0.71_149.0688	N,n-dihydroxy-l-valine	C5 H11 N O4	149.069	0.71	NA	S26332135	NA	0	0.0943	-	-	level4	NA	NA	NA	NA	NA	1.47592e+07	1.31325e+07	1.39005e+07	1.40879e+07	1.41029e+07	1.25206e+07	1.35926e+07	1.54331e+07	1.22799e+07	1.47866e+07	1.32584e+07	2.64599e+07	1.47431e+07	2.52606e+07	1.64244e+07	2.30632e+07	1.31388e+07	2.76608e+07	1.41537e+07	1.42326e+07	1.24514e+07	1.35532e+07	1.04636e+07	1.303e+07	1.60838e+07	1.54399e+07	2.33452e+07
215	0.71_303.1536	Arg-glu	C11 H21 N5 O5	303.154	0.71	null	S295466	HMDB0028708	-0.0007	-2.2236	-	-	level4	Organic acids and derivatives	Carboxylic acids and derivatives	Amino acids, peptides, and analogues	Amino acids, peptides, and analogues	NA	3.12786e+07	3.02473e+07	3.20665e+07	2.34719e+07	3.28109e+07	2.84531e+07	2.24568e+07	2.43887e+07	3.03574e+07	3.26588e+07	2.26216e+07	5.29974e+07	2.23668e+07	5.04358e+07	3.34007e+07	5.66818e+07	3.62779e+07	7.24442e+07	3.13095e+07	2.93753e+07	3.03308e+07	3.43452e+07	2.35231e+07	3.38553e+07	2.08735e+07	2.72352e+07	4.66039e+07
216	0.71_304.1378	D-nopaline	C11 H20 N4 O6	304.138	0.71	NA	S97124	NA	-0.0005	-1.6529	-	-	level4	NA	NA	NA	NA	NA	1.37693e+07	1.39209e+07	1.5237e+07	1.46837e+07	1.1752e+07	1.27758e+07	1.1795e+07	1.1679e+07	1.29838e+07	9.69253e+06	3.51774e+07	2.12045e+07	2.58958e+07	4.9051e+07	2.20658e+07	1.23759e+07	7.50184e+06	1.45215e+07	6.83874e+06	9.99027e+06	6.31776e+06	2.00957e+07	2.16302e+07	2.4244e+07	2.34661e+07	2.16248e+07	3.23407e+07
217	0.711_131.0582	Aminolevulinic acid	C5 H9 N O3	131.058	0.711	C00430	S134	HMDB0001149	0	-0.3164	-	-	level4	Organic acids and derivatives	Carboxylic acids and derivatives	Amino acids, peptides, and analogues	Amino acids, peptides, and analogues	map00260 Glycine, serine and threonine metabolism; map00860 Porphyrin and chlorophyll metabolism; map01100 Metabolic pathways; map02010 ABC transporters;	1.53627e+07	1.43247e+07	1.36654e+07	1.43433e+07	1.36388e+07	1.16693e+07	1.25134e+07	1.50121e+07	1.33852e+07	1.50013e+07	1.34646e+07	2.54895e+07	1.4736e+07	2.6414e+07	1.65169e+07	2.26819e+07	1.39552e+07	2.64935e+07	1.38675e+07	1.38314e+07	1.48195e+07	1.3046e+07	1.0667e+07	1.27543e+07	1.53006e+07	1.50712e+07	2.19038e+07
218	0.712_176.0794	Ala-ser	C6 H12 N2 O4	176.079	0.712	null	S87421	HMDB0028696	-0.0003	-1.9496	-	-	level4	Organic acids and derivatives	Carboxylic acids and derivatives	Amino acids, peptides, and analogues	Amino acids, peptides, and analogues	NA	1.73748e+07	1.84145e+07	1.79115e+07	1.80403e+07	1.91436e+07	1.6805e+07	1.57246e+07	1.72296e+07	1.58192e+07	1.69768e+07	1.60118e+07	2.88746e+07	1.75094e+07	2.86696e+07	1.63711e+07	4.89955e+07	1.74605e+07	2.72495e+07	1.15895e+07	1.94865e+07	2.02316e+07	2.1486e+07	1.47193e+07	1.86445e+07	2.01746e+07	1.84813e+07	2.50718e+07
219	0.713_101.0477	Acpc	C4 H7 N O2	101.048	0.713	C01234	S520	HMDB0036458	0	0.3683	90.4	-	level4	Organic acids and derivatives	Carboxylic acids and derivatives	Amino acids, peptides, and analogues	Amino acids, peptides, and analogues	map00270 Cysteine and methionine metabolism; map01100 Metabolic pathways;	1.23604e+08	1.24557e+08	1.22423e+08	1.17981e+08	1.23289e+08	1.06028e+08	9.78025e+07	9.94804e+07	1.01169e+08	9.56316e+07	9.59698e+07	1.83671e+08	1.22251e+08	1.38707e+08	1.23573e+08	1.97423e+08	1.42396e+08	1.26196e+08	9.47007e+07	6.90208e+07	1.13588e+08	1.3377e+08	1.11731e+08	1.18049e+08	1.19013e+08	1.23182e+08	1.49461e+08
220	0.713_158.0692	Oxiracetam	C6 H10 N2 O3	158.069	0.713	NA	S4465	NA	0	0.1235	-	-	level4	NA	NA	NA	NA	NA	3.18008e+07	3.33274e+07	3.23614e+07	3.17276e+07	3.36788e+07	3.09567e+07	2.82025e+07	1.98805e+07	2.82959e+07	3.13654e+07	2.79225e+07	4.34703e+07	3.09145e+07	4.45802e+07	2.48108e+07	8.44731e+07	3.32459e+07	4.72122e+07	1.97296e+07	3.74084e+07	3.90469e+07	3.80297e+07	2.55959e+07	3.09599e+07	3.58195e+07	3.12366e+07	4.19474e+07
221	0.714_189.0639	N-acetyl-l-glutamic acid	C7 H11 N O5	189.064	0.714	NA	S64077	NA	0.0002	1.0381	-	-	level4	NA	NA	NA	NA	NA	4.83133e+06	3.20241e+06	3.53536e+06	2.87743e+06	4.44328e+06	4.17347e+06	3.57837e+06	2.75015e+06	3.36639e+06	4.02708e+06	3.96488e+06	9.02843e+06	2.10785e+06	6.26744e+06	3.37688e+06	8.51047e+06	4.27646e+06	6.08962e+06	3.41122e+06	2.82774e+06	3.48763e+06	3.54619e+06	2.25002e+06	3.97941e+06	4.8648e+06	5.28838e+06	7.28679e+06
222	0.718_123.9926	Phosphonoacetaldehyde	C2 H5 O4 P	123.993	0.718	NA	S476	NA	0.0001	0.6311	-	-	level4	NA	NA	NA	NA	NA	9.75306e+06	9.4473e+06	8.70261e+06	8.3311e+06	7.08716e+06	8.65817e+06	8.20706e+06	7.84901e+06	8.45917e+06	7.38169e+06	7.52809e+06	2.02218e+07	8.91229e+06	2.00193e+07	7.95637e+06	1.86382e+07	1.02791e+07	2.12449e+07	9.90509e+06	8.53374e+06	7.43081e+06	7.62321e+06	7.17607e+06	8.11644e+06	5.05615e+06	7.68303e+06	1.4503e+07
223	0.718_172.0485	Hydantoin-5-propionic acid	C6 H8 N2 O4	172.048	0.718	C05565	S761	HMDB0001212	0.0001	0.3561	-	-	level4	Organoheterocyclic compounds	Azolidines	Imidazolidines	Imidazolidines	map00340 Histidine metabolism;	4.60134e+06	4.50254e+06	4.21804e+06	4.0423e+06	3.58861e+06	4.25843e+06	4.57685e+06	3.86548e+06	2.38226e+06	4.98414e+06	4.51069e+06	4.93663e+06	5.57849e+06	8.56154e+06	4.29849e+06	9.83451e+06	7.32474e+06	2.04842e+06	2.59734e+06	4.00532e+06	2.96386e+06	6.39778e+06	2.57793e+06	3.38606e+06	1.73707e+06	4.05175e+06	5.83705e+06
224	0.72_229.1061	Asn-pro	C9 H15 N3 O4	229.106	0.72	null	S14474284	HMDB0028739	-0.0002	-0.7043	-	-	level4	Organic acids and derivatives	Carboxylic acids and derivatives	Amino acids, peptides, and analogues	Amino acids, peptides, and analogues	NA	6.81223e+06	6.96734e+06	6.87924e+06	6.30116e+06	7.16223e+06	5.7141e+06	5.9563e+06	5.34449e+06	6.61379e+06	5.32957e+06	1.02093e+07	9.58e+06	9.80318e+06	1.58185e+07	9.31273e+06	1.1206e+07	7.16154e+06	1.04158e+07	6.56407e+06	6.66213e+06	6.94799e+06	7.2496e+06	8.08971e+06	8.68584e+06	8.76361e+06	7.57729e+06	9.53992e+06
225	0.722_261.0958	Asp-gln	C9 H15 N3 O6	261.096	0.722	null	S11201333	HMDB0028751	-0.0002	-0.9329	-	-	level4	Organic acids and derivatives	Carboxylic acids and derivatives	Amino acids, peptides, and analogues	Amino acids, peptides, and analogues	NA	2.18489e+07	1.95105e+07	1.9218e+07	1.67423e+07	1.85248e+07	1.93016e+07	2.03966e+07	1.84244e+07	2.09736e+07	2.24693e+07	2.47147e+07	5.35111e+07	3.89453e+07	4.66085e+07	3.74816e+07	3.21125e+07	1.77249e+07	3.63449e+07	1.45183e+07	1.68482e+07	1.71945e+07	1.63687e+07	1.00162e+07	1.03593e+07	1.44167e+07	1.70407e+07	1.99539e+07
226	0.723_247.117	Threonylglutamine	C9 H17 N3 O5	247.117	0.723	null	S2853547	HMDB0029059	0.0001	0.5446	-	-	level4	Organic acids and derivatives	Carboxylic acids and derivatives	Amino acids, peptides, and analogues	Amino acids, peptides, and analogues	NA	6.81315e+06	5.93278e+06	6.4448e+06	6.26718e+06	6.28782e+06	5.12704e+06	5.21783e+06	4.71613e+06	5.80936e+06	4.00584e+06	4.21945e+06	9.63766e+06	5.64974e+06	5.49e+06	5.48352e+06	1.19979e+07	7.44952e+06	9.35562e+06	6.40836e+06	6.12533e+06	7.24262e+06	6.5942e+06	5.667e+06	7.10438e+06	7.91954e+06	8.02726e+06	7.75933e+06
227	0.723_351.1097	Oxoglaucine	C20 H17 N O5	351.11	0.723	null	S88148	HMDB0029337	-0.001	-2.706	-	-	level4	Alkaloids and derivatives	Aporphines	null	Alkaloids and derivatives	NA	3.46965e+06	3.91668e+06	3.01614e+06	3.1725e+06	2.96372e+06	3.14117e+06	2.98884e+06	2.68713e+06	3.17692e+06	1.59864e+06	1.0826e+06	3.25726e+06	2.73973e+06	5.74945e+06	1.83608e+06	6.29646e+06	5.2437e+06	1.32205e+07	3.1282e+06	2.7779e+06	4.09923e+06	2.87679e+06	1.61185e+06	1.5234e+06	3.49124e+06	3.1232e+06	5.55643e+06
228	0.725_272.0673	(±)-naringenin	C15 H12 O5	272.067	0.725	null	S907	HMDB0128074	-0.0012	-4.4124	-	-	level4	Phenylpropanoids and polyketides	Flavonoids	Flavans	Flavonoids	NA	3.76719e+06	4.25247e+06	2.98554e+06	3.23548e+06	4.18052e+06	3.10266e+06	2.95181e+06	3.00833e+06	2.96758e+06	3.19755e+06	1.79648e+06	9.58706e+06	2.38339e+06	8.53757e+06	4.50015e+06	1.04063e+07	3.74508e+06	1.05846e+07	2.64829e+06	3.41954e+06	2.92902e+06	4.66662e+06	3.31751e+06	3.32775e+06	3.52782e+06	3.63009e+06	7.65803e+06
229	0.725_291.0948	8722455	C11 H17 N O8	291.095	0.725	NA	S58795	NA	-0.0006	-2.1376	-	-	level4	NA	NA	NA	NA	NA	6.3028e+06	6.12285e+06	5.01146e+06	4.75601e+06	5.67031e+06	6.09577e+06	5.52692e+06	4.93156e+06	5.28096e+06	5.67442e+06	6.43383e+06	1.41295e+07	2.59311e+06	6.30245e+06	5.27267e+06	1.69396e+07	8.53914e+06	6.77087e+06	2.42799e+06	1.86226e+07	5.24762e+06	3.36053e+06	4.3419e+06	5.10783e+06	4.67668e+06	4.14737e+06	4.5182e+06
230	0.725_99.0683	N-methylpyrrolidone	C5 H9 N O	99.0683	0.725	NA	S12814	NA	-0.0001	-0.7623	-	-	level4	NA	NA	NA	NA	NA	1.21619e+06	1.31125e+06	1.00224e+06	803547	877685	968870	878707	735692	958050	1.34918e+06	1.8377e+06	1.57892e+06	990291	2.65414e+06	1.10666e+06	1.66704e+06	740572	1.57006e+06	752500	889856	948313	1.01564e+06	1.16732e+06	931749	869735	1.0188e+06	1.36988e+06
231	0.726_230.0902	Aspartyl-l-proline	C9 H14 N2 O5	230.09	0.726	null	S149163	HMDB0002335	-0.0001	-0.3388	-	-	level4	Organic acids and derivatives	Carboxylic acids and derivatives	Amino acids, peptides, and analogues	Amino acids, peptides, and analogues	NA	1.98922e+07	7.68677e+06	1.24825e+07	1.74623e+07	2.08841e+07	2.02887e+07	2.13479e+07	2.22983e+07	1.93899e+07	8.45013e+06	1.46943e+07	5.36853e+07	1.43e+07	8.72521e+06	2.5381e+07	1.56917e+07	2.45473e+07	1.20143e+07	2.40317e+07	3.91925e+07	2.40004e+07	1.50044e+07	1.16161e+07	1.98614e+07	1.58887e+07	1.34965e+07	1.54065e+07
232	0.727_186.0638	Ampa	C7 H10 N2 O4	186.064	0.727	NA	S1184	NA	-0.0002	-1.3135	-	-	level4	NA	NA	NA	NA	NA	3.50888e+06	4.02068e+06	3.13332e+06	1.92843e+06	3.69965e+06	2.88556e+06	3.41561e+06	2.80701e+06	2.22762e+06	2.77202e+06	2.19221e+06	6.86312e+06	3.4623e+06	5.664e+06	2.55982e+06	9.59432e+06	4.08808e+06	1.88948e+06	2.33789e+06	3.73222e+06	1.27893e+06	2.46264e+06	2.44528e+06	3.16044e+06	3.31025e+06	4.73921e+06	6.03118e+06
233	0.727_227.0905	2'-deoxycytidine	C9 H13 N3 O4	227.09	0.727	C00881	S13117	HMDB0000014	-0.0001	-0.5296	-	-	level4	Nucleosides, nucleotides, and analogues	Pyrimidine nucleosides	Pyrimidine 2'-deoxyribonucleosides	Nucleic acids and analogues	map00240 Pyrimidine metabolism;	1.06844e+07	1.27242e+07	1.2333e+07	1.08973e+07	1.43578e+07	1.2555e+07	1.02048e+07	1.21381e+07	1.27045e+07	9.75352e+06	1.31578e+07	1.01717e+07	7.89893e+06	1.70425e+07	1.58391e+07	7.91138e+06	1.09525e+07	3.88639e+06	1.23114e+07	1.16457e+07	1.32554e+07	4.73136e+06	1.67146e+07	1.4989e+07	2.36652e+07	1.68324e+07	8.23846e+06
234	0.727_234.0851	Glu-ser	C8 H14 N2 O6	234.085	0.727	null	S5363587	HMDB0028828	-0.0001	-0.4756	-	-	level4	Organic acids and derivatives	Carboxylic acids and derivatives	Amino acids, peptides, and analogues	Amino acids, peptides, and analogues	NA	1.8012e+07	1.61419e+07	1.34969e+07	1.77824e+07	1.86933e+07	1.07883e+07	1.32364e+07	1.85159e+07	1.18052e+07	1.07974e+07	7.53941e+06	2.3368e+07	9.17337e+06	2.61307e+07	1.08581e+07	2.76224e+07	1.66034e+07	2.5779e+07	1.71002e+07	1.63042e+07	1.24582e+07	1.41846e+07	1.60091e+07	9.77935e+06	1.91678e+07	1.59434e+07	2.46424e+07
235	0.727_303.1067	Fenamiphos	C13 H22 N O3 P S	303.107	0.727	C18659	S28827	HMDB0031787	0.0009	2.895	-	-	level4	Benzenoids	Benzene and substituted derivatives	Phenoxy compounds	Benzene and derivatives	NULL	1.14377e+07	1.16555e+07	9.78257e+06	1.21592e+07	1.33742e+07	1.04562e+07	1.01505e+07	1.01887e+07	1.10229e+07	8.62229e+06	2.22142e+07	1.72104e+07	2.09685e+07	3.43395e+07	1.79416e+07	9.48006e+06	6.86813e+06	1.6705e+07	6.28126e+06	7.05009e+06	5.35751e+06	1.85374e+07	2.13401e+07	2.12449e+07	2.02511e+07	2.1071e+07	2.45626e+07
236	0.728_98.0368	2491	C5 H6 O2	98.0368	0.728	C20441	S7083	HMDB0013742	0.0001	0.6105	-	-	level4	Organoheterocyclic compounds	Heteroaromatic compounds	null	Heteroaromatic compounds	NA	8.70652e+06	8.11341e+06	6.48263e+06	6.96588e+06	7.56401e+06	4.57282e+06	5.88192e+06	6.05884e+06	7.25495e+06	8.18869e+06	7.99298e+06	2.54001e+07	8.46383e+06	2.22271e+07	9.02966e+06	1.63891e+07	7.97146e+06	2.73963e+07	5.49239e+06	6.5384e+06	5.18613e+06	8.50887e+06	6.70212e+06	7.98283e+06	7.68735e+06	7.59847e+06	1.7479e+07
237	0.729_299.1217	Pentiapine	C15 H17 N5 S	299.122	0.729	NA	S49448	NA	0.0012	4.0841	-	-	level4	NA	NA	NA	NA	NA	1.0216e+07	1.24014e+07	1.12926e+07	1.21104e+07	1.28e+07	1.22872e+07	1.04939e+07	9.17582e+06	8.11935e+06	1.23692e+07	1.14378e+07	1.26834e+07	1.17256e+07	2.54035e+07	1.83474e+07	2.07933e+07	1.48648e+07	1.70016e+07	8.80029e+06	4.40173e+06	1.3714e+07	1.1828e+07	8.30744e+06	1.5792e+07	1.3638e+07	9.45881e+06	4.73784e+06
238	0.73_233.0898	8-(methylsulfinyl)octyl isothiocyanate	C10 H19 N O S2	233.09	0.73	null	S7970426	HMDB0035923	-0.001	-4.3154	-	-	level4	Organosulfur compounds	Sulfoxides	null	Sulfoxides	NA	1.86159e+07	1.79334e+07	1.71891e+07	1.83345e+07	1.8804e+07	1.88564e+07	1.91743e+07	1.83288e+07	1.72086e+07	3.74516e+07	1.92099e+07	4.91157e+07	1.19415e+07	1.17943e+07	2.15316e+07	3.40823e+07	2.38876e+07	1.88021e+07	2.88088e+07	3.74194e+07	2.06335e+07	1.17433e+07	8.07196e+06	1.82895e+07	1.53235e+07	1.62696e+07	2.05774e+07
239	0.73_285.0958	N-acetylcytidine	C11 H15 N3 O6	285.096	0.73	null	S96702	HMDB0005923	-0.0003	-0.973	-	-	level4	Nucleosides, nucleotides, and analogues	Pyrimidine nucleosides	null	Nucleic acids and analogues	NA	1.51961e+07	1.55141e+07	1.44451e+07	1.55103e+07	1.76614e+07	1.43387e+07	1.48764e+07	1.30817e+07	1.47142e+07	1.39556e+07	2.48084e+07	2.35241e+07	2.47034e+07	3.88542e+07	2.01806e+07	1.76884e+07	1.17609e+07	2.54808e+07	9.29342e+06	1.13823e+07	9.5002e+06	2.21047e+07	2.45197e+07	2.41346e+07	2.38019e+07	2.40438e+07	2.80597e+07
240	0.731_172.0484	Hydantoin-5-propionic acid	C6 H8 N2 O4	172.048	0.731	C05565	S761	HMDB0001212	0	-0.2238	-	-	level4	Organoheterocyclic compounds	Azolidines	Imidazolidines	Imidazolidines	map00340 Histidine metabolism;	4.60134e+06	4.50254e+06	4.21804e+06	4.0423e+06	3.58861e+06	3.01195e+06	2.38733e+06	2.4645e+06	2.50429e+06	4.98414e+06	1.25241e+06	4.6851e+06	5.57849e+06	5.02528e+06	2.58508e+06	1.50321e+06	1.00708e+06	2.21697e+06	2.86838e+06	2.32532e+06	1.16801e+06	2.10791e+06	2.0589e+06	1.71706e+06	1.1044e+06	1.94325e+06	3.09167e+06
241	0.733_273.1799	Val-arg	C11 H23 N5 O3	273.18	0.733	null	S3474098	HMDB0029121	-0.0002	-0.7388	-	-	level4	Organic acids and derivatives	Carboxylic acids and derivatives	Amino acids, peptides, and analogues	Amino acids, peptides, and analogues	NA	2.8927e+06	2.95139e+06	2.86235e+06	2.4101e+06	2.55425e+06	2.21374e+06	2.20505e+06	2.126e+06	2.33005e+06	1.88315e+06	3.14992e+06	3.99971e+06	2.45008e+06	3.36219e+06	3.34525e+06	3.63759e+06	2.76331e+06	3.65096e+06	1.9726e+06	1.94952e+06	2.55477e+06	3.4126e+06	2.28113e+06	2.70168e+06	2.93709e+06	4.52835e+06	3.27005e+06
242	0.734_204.0746	Glu-gly	C7 H12 N2 O5	204.075	0.734	null	S4932470	HMDB0028819	0	0.1018	-	-	level4	Organic acids and derivatives	Carboxylic acids and derivatives	Amino acids, peptides, and analogues	Amino acids, peptides, and analogues	NA	1.634e+07	1.63736e+07	1.67181e+07	1.65471e+07	1.6495e+07	1.47918e+07	1.54158e+07	1.51528e+07	1.27813e+07	1.25964e+07	5.31156e+06	2.19747e+07	1.64432e+07	2.20423e+07	1.56712e+07	3.16448e+07	1.81347e+07	3.50234e+07	1.63602e+07	1.47454e+07	1.70368e+07	1.80139e+07	1.28634e+07	1.46164e+07	1.48058e+07	1.50515e+07	2.37344e+07
243	0.735_291.1137	Cyproconazole	C15 H18 Cl N3 O	291.114	0.735	NA	S77706	NA	-0.0001	-0.3876	-	-	level4	NA	NA	NA	NA	NA	2.274e+06	1.29861e+06	2.47892e+06	1.30911e+06	2.08954e+06	1.83763e+06	2.77327e+06	1.9553e+06	1.69271e+06	4.17546e+06	2.77485e+06	5.36257e+06	4.19632e+06	5.39623e+06	1.9804e+06	1.71469e+06	1.10972e+06	5.18653e+06	2.41189e+06	1.3519e+06	2.48781e+06	1.33064e+06	352341	1.76861e+06	500818	1.01417e+06	1.80248e+06
244	0.736_317.1218	(2s)-3-(1h-imidazol-4-yl)-2-({[(3s,4s,5r)-2,3,4-trihydroxy-5-(hydroxymethyl)tetrahydro-2-furanyl]methyl}amino)propanoic acid (non-preferred name)	C12 H19 N3 O7	317.122	0.736	null	S35014477	HMDB0037839	-0.0005	-1.4402	-	-	level4	Organic acids and derivatives	Carboxylic acids and derivatives	Amino acids, peptides, and analogues	Amino acids, peptides, and analogues	NA	8.33175e+06	9.49035e+06	1.01878e+07	7.63071e+06	1.22208e+07	9.17679e+06	8.89445e+06	9.86021e+06	9.67916e+06	8.44863e+06	1.31811e+07	2.11362e+07	1.09949e+07	1.88216e+07	1.04949e+07	6.11925e+06	8.02497e+06	9.04215e+06	6.20869e+06	7.19146e+06	4.41185e+06	1.30233e+07	1.23571e+07	1.20465e+07	1.24253e+07	1.24905e+07	1.24245e+07
245	0.737_128.0474	Furaneol	C6 H8 O3	128.047	0.737	C20717	S18218	HMDB0040594	0.0001	0.8243	2.9	-	level4	Organoheterocyclic compounds	Dihydrofurans	Furanones	Furanones	NULL	1.11428e+07	1.42323e+07	1.45692e+07	1.38515e+07	1.51392e+07	1.4295e+07	1.30071e+07	1.26665e+07	1.28151e+07	1.27887e+07	8.80848e+06	3.29086e+07	1.49659e+07	2.8377e+07	1.3532e+07	2.66887e+07	1.52558e+07	3.2925e+07	1.10039e+07	1.71088e+07	1.49789e+07	1.51208e+07	1.23207e+07	1.0655e+07	1.55402e+07	1.3653e+07	2.81025e+07
246	0.737_242.0192	1d-myo-inositol 1,2-cyclic phosphate	C6 H11 O8 P	242.019	0.737	C04299	S109081	HMDB0001125	0.0001	0.3682	-	-	level4	Organic acids and derivatives	Organic phosphoric acids and derivatives	null	Organic acids	NULL	4.87852e+06	7.3959e+06	5.73705e+06	5.37595e+06	7.88181e+06	7.12549e+06	6.28147e+06	6.42449e+06	4.92709e+06	8.15656e+06	8.60519e+06	1.82958e+07	1.08325e+07	2.66631e+07	9.2899e+06	1.40852e+07	4.518e+06	1.87508e+07	6.38878e+06	5.13909e+06	5.11238e+06	6.7171e+06	5.96591e+06	6.80924e+06	7.82621e+06	4.98756e+06	1.56222e+07
247	0.737_251.1004	Muramic acid	C9 H17 N O7	251.1	0.737	null	S389857	HMDB0003254	-0.0001	-0.538	-	-	level4	Organic oxygen compounds	Organooxygen compounds	Carbohydrates and carbohydrate conjugates	Carbohydrates	NA	5.73844e+07	4.26893e+07	4.60657e+07	5.34876e+07	4.86772e+07	5.12028e+07	5.0864e+07	4.44449e+07	5.5456e+07	5.76358e+07	6.00345e+07	1.01238e+08	2.125e+07	3.34443e+07	4.63019e+07	6.37397e+07	5.73702e+07	2.41447e+07	4.94801e+07	7.25059e+07	4.42834e+07	3.47327e+07	3.22414e+07	4.71638e+07	4.35878e+07	3.399e+07	4.6613e+07
248	0.738_380.0713	7316	C18 H18 Cl2 N2 O3	380.071	0.738	NA	S136184	NA	0.0018	4.8093	-	-	level4	NA	NA	NA	NA	NA	1.94454e+06	2.25262e+06	1.66978e+06	2.31512e+06	2.65528e+06	2.51188e+06	1.78846e+06	1.93833e+06	2.13174e+06	2.02692e+06	5.84437e+06	2.53816e+06	2.09258e+06	2.40187e+06	1.75883e+06	1.90435e+06	1.7171e+06	1.88502e+06	1.4534e+06	1.85447e+06	1.39258e+06	1.94113e+06	2.50481e+06	2.00281e+06	1.83023e+06	1.65368e+06	2.96603e+06
249	0.739_179.0617	Cyclamic acid	C6 H13 N O3 S	179.062	0.739	C02824	S7252	HMDB0031340	0.0001	0.5519	-	-	level4	Organic acids and derivatives	Sulfamic acid derivatives	Cyclamates	Organic acids	NA	1.21888e+07	9.72204e+06	9.47296e+06	1.21569e+07	1.34507e+07	9.55895e+06	6.32675e+06	7.46152e+06	9.59809e+06	1.94194e+07	2.77398e+07	3.12559e+07	2.94402e+07	1.8345e+07	1.46497e+07	1.76782e+07	1.12034e+07	2.09803e+07	5.26751e+06	5.51082e+06	6.07978e+06	1.79977e+07	9.90703e+06	1.58538e+07	7.35356e+06	2.4756e+07	2.20161e+07
250	0.742_259.0453	D-glucosamine 6-phosphate	C6 H14 N O8 P	259.045	0.742	NA	S389822	NA	-0.0004	-1.5703	-	-	level4	NA	NA	NA	NA	NA	3.68558e+06	3.66128e+06	3.47745e+06	3.5244e+06	3.67808e+06	3.6682e+06	3.47642e+06	3.48454e+06	3.52338e+06	4.40549e+06	4.30169e+06	6.20381e+06	4.48607e+06	5.91891e+06	4.71633e+06	5.29732e+06	3.10241e+06	6.67381e+06	3.74403e+06	3.37365e+06	3.22301e+06	3.42465e+06	3.4396e+06	3.73154e+06	4.57703e+06	2.84606e+06	6.71693e+06
251	0.743_133.1105	2,2'-iminodipropan-1-ol	C6 H15 N O2	133.111	0.743	NA	S37226	NA	0.0002	1.7438	-	-	level4	NA	NA	NA	NA	NA	1.89248e+06	1.8199e+06	2.15563e+06	1.96205e+06	1.47198e+06	1.74096e+06	1.15876e+06	1.40118e+06	1.779e+06	462365	1.7391e+06	648766	1.01522e+06	2.62439e+06	1.1085e+06	1.26035e+06	1.61788e+06	5.91138e+06	1.8418e+06	1.17298e+06	281781	2.7749e+06	612889	1.67124e+06	2.23302e+06	2.72188e+06	2.37737e+06
252	0.743_143.0583	Trimethadione	C6 H9 N O3	143.058	0.743	null	S5374	HMDB0014491	0.0001	0.4489	-	48.2	level4	Organoheterocyclic compounds	Azolidines	Oxazolidines	Oxazolidines	NA	2.35482e+07	2.33807e+07	1.96791e+07	2.20217e+07	2.30613e+07	2.11118e+07	1.88537e+07	2.23693e+07	2.53986e+07	1.80676e+07	2.06734e+07	4.43637e+07	2.59879e+07	4.9362e+07	2.71867e+07	3.60399e+07	1.87832e+07	4.47387e+07	1.82584e+07	2.08151e+07	1.85464e+07	1.89956e+07	1.84918e+07	2.17273e+07	2.2637e+07	2.18889e+07	3.0775e+07
253	0.743_173.0691	Oxaceprol	C7 H11 N O4	173.069	0.743	NA	S59203	NA	0.0003	1.907	-	-	level4	NA	NA	NA	NA	NA	2.88906e+07	2.98831e+07	2.88076e+07	3.02925e+07	2.70983e+07	2.86892e+07	2.72783e+07	2.86267e+07	2.67846e+07	4.63484e+07	4.2018e+07	5.65585e+07	4.30677e+07	5.1276e+07	5.16282e+07	3.71848e+07	2.19885e+07	1.99534e+07	2.04554e+07	2.39318e+07	2.18458e+07	2.86681e+07	2.40893e+07	3.12933e+07	3.60258e+07	3.5362e+07	5.87659e+07
254	0.744_258.0848	1-(beta-d-ribofuranosyl)thymine	C10 H14 N2 O6	258.085	0.744	null	S393058	HMDB0000884	-0.0004	-1.5678	-	-	level4	Nucleosides, nucleotides, and analogues	Pyrimidine nucleosides	null	Nucleic acids and analogues	NA	4.44709e+07	4.30592e+07	4.14907e+07	4.12157e+07	4.23029e+07	4.32017e+07	3.64119e+07	4.01872e+07	3.9687e+07	2.13047e+07	1.5603e+07	2.94303e+07	2.2215e+07	3.47494e+07	2.79248e+07	8.38052e+07	5.66243e+07	9.4723e+07	4.48729e+07	5.06152e+07	6.50151e+07	4.00636e+07	3.07649e+07	2.83592e+07	3.44791e+07	3.57901e+07	3.76534e+07
255	0.745_180.0635	Hexose	C6 H12 O6	180.064	0.745	NA	S23139	NA	0.0001	0.4489	-	-	level4	NA	NA	NA	NA	NA	2.04626e+08	2.04531e+08	1.87508e+08	1.87638e+08	1.94494e+08	9.84763e+07	1.64467e+08	1.54568e+08	1.38577e+08	1.86041e+08	1.70553e+08	2.98777e+08	1.76505e+08	3.12639e+08	2.40065e+08	1.68543e+08	1.7718e+08	3.31269e+08	1.45124e+08	1.60497e+08	1.86255e+08	1.80848e+08	1.58762e+08	1.79116e+08	2.03039e+08	1.76739e+08	2.39029e+08
256	0.745_275.1114	Gamma-glu-gln	C10 H17 N3 O6	275.111	0.745	C05283	S133013	HMDB0011738	-0.0003	-1.1477	-	-	level4	Organic acids and derivatives	Carboxylic acids and derivatives	Amino acids, peptides, and analogues	Amino acids, peptides, and analogues	NULL	4.56368e+07	4.41763e+07	4.25617e+07	4.26993e+07	4.36357e+07	4.47593e+07	3.74456e+07	4.11634e+07	4.10134e+07	2.19128e+07	1.60005e+07	2.9963e+07	2.26629e+07	3.52788e+07	2.861e+07	8.50655e+07	5.83478e+07	9.62497e+07	4.64978e+07	5.22947e+07	6.73425e+07	4.13647e+07	3.22988e+07	2.91029e+07	3.56887e+07	3.65505e+07	3.84378e+07
257	0.746_160.0849	Daminozide	C6 H12 N2 O3	160.085	0.746	NA	S14593	NA	0.0001	0.6865	-	-	level4	NA	NA	NA	NA	NA	1.96619e+07	1.90372e+07	1.92861e+07	1.79754e+07	1.85113e+07	1.69492e+07	1.43126e+07	1.79081e+07	1.62191e+07	1.66224e+07	1.87191e+07	2.55204e+07	1.92796e+07	2.5171e+07	2.42126e+07	2.6407e+07	1.60846e+07	3.44936e+07	1.43705e+07	2.64534e+07	1.55518e+07	1.21351e+07	1.59753e+07	1.58807e+07	1.7469e+07	1.71987e+07	1.93974e+07
258	0.746_298.1198	Benzyl succinate	C18 H18 O4	298.12	0.746	NA	S7370	NA	-0.0007	-2.3828	-	-	level4	NA	NA	NA	NA	NA	924593	1.07301e+06	1.04122e+06	578203	823366	1.00813e+06	1.03173e+06	856344	771073	848702	993929	2.14618e+06	1.05608e+06	1.1949e+06	1.08746e+06	1.32937e+06	738847	1.19828e+06	578127	694987	951610	1.29195e+06	475055	543680	1.21528e+06	503891	2.31153e+06
259	0.747_203.0796	N-acetyl-l-2-aminoadipic acid	C8 H13 N O5	203.08	0.747	NA	S392027	NA	0.0002	1.1643	6.7	-	level4	NA	NA	NA	NA	NA	4.14774e+07	3.86098e+07	3.47965e+07	4.06958e+07	3.97578e+07	3.85614e+07	4.26773e+07	4.22e+07	4.2018e+07	5.07389e+07	4.3186e+07	9.2383e+07	3.59182e+07	6.76653e+07	3.38785e+07	7.95236e+07	3.98844e+07	6.53652e+07	4.34119e+07	4.74078e+07	5.05494e+07	4.60379e+07	2.70196e+07	4.51895e+07	4.16288e+07	4.34424e+07	7.01675e+07
260	0.747_243.1217	Pro-gln	C10 H17 N3 O4	243.122	0.747	null	S16209778	HMDB0029015	-0.0002	-0.8201	-	-	level4	Organic acids and derivatives	Carboxylic acids and derivatives	Amino acids, peptides, and analogues	Amino acids, peptides, and analogues	NA	6.49056e+06	7.37428e+06	5.74374e+06	6.72035e+06	1.15635e+07	7.28943e+06	4.49154e+06	1.00808e+07	6.89319e+06	6.32494e+06	7.96535e+06	3.93553e+06	4.59255e+06	8.29691e+06	8.51155e+06	1.19089e+07	1.15903e+07	9.34549e+06	9.12686e+06	7.90116e+06	9.00058e+06	8.64781e+06	5.63356e+06	5.38648e+06	7.00419e+06	9.48193e+06	1.13086e+07
261	0.748_133.0739	Od2400000	C5 H11 N O3	133.074	0.748	null	S86153	HMDB0032356	0	-0.1796	-	-	level4	Organonitrogen compounds	Amines	Alkanolamines	Amines	NA	2.72921e+09	2.71258e+09	2.50318e+09	2.47956e+09	2.51914e+09	2.17275e+09	2.14889e+09	2.21442e+09	2.05599e+09	2.3984e+09	1.74656e+09	2.87439e+09	2.54324e+09	2.85343e+09	2.12331e+09	2.81983e+09	2.43282e+09	4.27771e+09	3.1954e+09	2.77484e+09	2.44641e+09	2.14464e+09	1.46891e+09	2.07466e+09	1.84993e+09	2.28363e+09	2.67967e+09
262	0.748_162.0529	Diethylpyrocarbonate	C6 H10 O5	162.053	0.748	C11592	S2943	HMDB0032873	0.0001	0.6865	-	-	level4	Organic acids and derivatives	Organic carbonic acids and derivatives	null	Organic acids	NULL	6.86817e+06	3.68641e+06	6.22535e+06	7.19152e+06	4.00662e+06	5.71038e+06	5.55244e+06	3.62423e+06	4.14068e+06	6.59983e+06	7.69478e+06	2.35972e+07	7.51395e+06	1.75344e+07	6.34343e+06	1.1217e+07	5.59413e+06	2.54029e+07	5.04587e+06	5.74614e+06	4.9939e+06	4.67221e+06	4.05415e+06	5.74519e+06	4.33703e+06	7.01466e+06	1.36115e+07
263	0.749_177.0639	(2s,4s)-4-amino-2-hydroxy-2-methylpentanedioic acid	C6 H11 N O5	177.064	0.749	NA	S389724	NA	0.0001	0.7392	-	-	level4	NA	NA	NA	NA	NA	1.19377e+07	1.19425e+07	1.83408e+07	1.89713e+07	1.95177e+07	1.06746e+07	1.55032e+07	1.64364e+07	1.12079e+07	3.41099e+07	1.73746e+07	3.31311e+07	1.57361e+07	3.20841e+07	3.50289e+07	1.90946e+07	1.02789e+07	1.88246e+07	1.6133e+07	2.24169e+07	1.74144e+07	1.64839e+07	6.09717e+06	1.42033e+07	9.47331e+06	1.76631e+07	2.04412e+07
264	0.749_262.0801	Glu-asp	C9 H14 N2 O7	262.08	0.749	null	S90091	HMDB0028815	0	-0.1782	-	-	level4	Organic acids and derivatives	Peptidomimetics	Hybrid peptides	Organic acids	NA	4.01305e+06	3.01717e+06	4.20232e+06	2.85009e+06	3.49776e+06	2.36511e+06	3.63021e+06	3.40738e+06	2.5499e+06	3.88012e+06	6.01987e+06	6.37074e+06	7.25231e+06	7.64237e+06	6.49959e+06	5.93536e+06	2.91429e+06	5.40939e+06	1.69095e+06	2.84692e+06	2.20336e+06	3.76172e+06	1.95879e+06	3.07195e+06	3.60317e+06	3.48153e+06	4.14535e+06
265	0.749_331.1372	3149	C19 H19 F2 N O2	331.137	0.749	NA	S33682	NA	-0.0012	-3.5985	-	-	level4	NA	NA	NA	NA	NA	733292	713902	722673	1.15163e+06	973573	865231	436297	690748	641920	730675	765643	460391	714768	814265	330168	636894	554844	1.2949e+06	717659	749448	872871	775839	472681	647556	981669	743668	1.04484e+06
266	0.75_142.0743	Piracetam	C6 H10 N2 O2	142.074	0.75	NA	S4677	NA	0.0001	0.7523	-	-	level4	NA	NA	NA	NA	NA	6.14651e+06	5.87655e+06	5.63248e+06	3.97721e+06	5.15983e+06	4.6776e+06	4.07712e+06	3.88302e+06	3.85953e+06	5.24553e+06	5.87316e+06	8.88139e+06	7.87356e+06	9.75128e+06	5.40694e+06	6.26932e+06	4.17902e+06	1.55556e+07	3.27561e+06	1.30433e+07	2.58681e+06	2.94169e+06	3.93169e+06	3.39622e+06	4.2832e+06	3.99767e+06	7.00405e+06
267	0.751_231.0744	N2-succinyl-l-glutamic acid 5-semialdehyde	C9 H13 N O6	231.074	0.751	C05932	S389690	HMDB0001180	0.0001	0.4017	-	-	level4	Organic acids and derivatives	Carboxylic acids and derivatives	Amino acids, peptides, and analogues	Amino acids, peptides, and analogues	map00330 Arginine and proline metabolism; map01100 Metabolic pathways;	1.32263e+07	1.21687e+07	1.22988e+07	1.21094e+07	1.22013e+07	1.20834e+07	9.12831e+06	1.02412e+07	1.15439e+07	8.70215e+06	1.05835e+07	1.60609e+07	1.56172e+07	1.74841e+07	1.29343e+07	1.71142e+07	1.29275e+07	2.23684e+07	1.05907e+07	9.96465e+06	1.08934e+07	1.52574e+07	1.60446e+07	1.34686e+07	1.26807e+07	1.48588e+07	1.51033e+07
268	0.751_287.1953	Arg-leu	C12 H25 N5 O3	287.195	0.751	null	S295468	HMDB0028713	-0.0005	-1.6818	-	-	level4	Organic acids and derivatives	Carboxylic acids and derivatives	Amino acids, peptides, and analogues	Amino acids, peptides, and analogues	NA	2.39941e+06	2.72142e+06	2.89257e+06	2.41377e+06	2.5054e+06	2.39444e+06	2.58459e+06	2.51651e+06	3.01789e+06	1.84635e+06	2.61898e+06	2.95631e+06	2.62648e+06	2.09422e+06	2.7061e+06	2.76612e+06	2.70351e+06	2.61226e+06	2.28116e+06	2.3134e+06	2.43668e+06	3.28062e+06	2.75504e+06	2.75632e+06	3.35013e+06	5.5086e+06	2.9207e+06
269	0.751_96.0213	Furfural	C5 H4 O2	96.0213	0.751	C14279	S13863629	HMDB0032914	0.0002	1.6729	-	-	level4	Organooxygen compounds	Carbonyl compounds	Aldehydes	Aldehydes	NA	8.82368e+06	8.51028e+06	8.01437e+06	8.35407e+06	8.50229e+06	6.76912e+06	7.54808e+06	7.69896e+06	6.69075e+06	1.34647e+07	8.25628e+06	1.3496e+07	7.10596e+06	2.13666e+07	1.22139e+07	1.01671e+07	6.54503e+06	1.1644e+07	8.75734e+06	6.62662e+06	6.60422e+06	5.50051e+06	6.13409e+06	5.51652e+06	5.91815e+06	7.76625e+06	1.44593e+07
270	0.752_113.0843	Caprolactam	C6 H11 N O	113.084	0.752	C06593	S7480	HMDB0062769	0.0002	1.7235	32.9	-	level4	Organoheterocyclic compounds	Lactams	Caprolactams	Caprolactams	map01100 Metabolic pathways;	7.35354e+06	7.43059e+06	7.05753e+06	6.45136e+06	8.33981e+06	5.89936e+06	5.4369e+06	5.46191e+06	5.70557e+06	5.51309e+06	7.22346e+06	9.87366e+06	6.9769e+06	1.2812e+07	1.79777e+07	7.95828e+06	5.43616e+06	1.78867e+07	5.9795e+06	6.22084e+06	5.59885e+06	5.8802e+06	4.38596e+06	5.60018e+06	3.49881e+06	5.74688e+06	7.85426e+06
271	0.752_302.1588	Glycyl-l-asparaginyl-d-leucine	C12 H22 N4 O5	302.159	0.752	null	S30776674	HMDB0013016	-0.0003	-0.8305	-	-	level4	Organic acids and derivatives	Carboxylic acids and derivatives	Amino acids, peptides, and analogues	Amino acids, peptides, and analogues	NA	8.75258e+06	8.7349e+06	8.01229e+06	8.87727e+06	6.26016e+06	8.78883e+06	7.97139e+06	5.89789e+06	8.86058e+06	7.07019e+06	1.22803e+07	1.4591e+07	9.89799e+06	1.6294e+07	7.0902e+06	5.35482e+06	4.20933e+06	9.12827e+06	1.04131e+07	8.94791e+06	7.09604e+06	6.88379e+06	2.61327e+06	4.63161e+06	5.05521e+06	6.76563e+06	7.62779e+06
272	0.752_370.1045	Norsolorinic acid	C20 H18 O7	370.104	0.752	NA	S23449	NA	-0.0007	-2.0088	-	-	level4	NA	NA	NA	NA	NA	1.33497e+06	1.44175e+06	1.34328e+06	1.47971e+06	1.69177e+06	1.30219e+06	1.67125e+06	1.35006e+06	1.36616e+06	2.45876e+06	1.35376e+06	1.74328e+06	1.75676e+06	1.68523e+06	1.26371e+06	2.2707e+06	2.03614e+06	2.14089e+06	3.79002e+06	3.13045e+06	2.99808e+06	2.03889e+06	1.16732e+06	2.33236e+06	2.17178e+06	2.07448e+06	2.60537e+06
273	0.753_129.0904	(2s)-2-piperazinecarboxamide	C5 H11 N3 O	129.09	0.753	NA	S5373018	NA	0.0002	1.4962	-	-	level4	NA	NA	NA	NA	NA	3.46083e+06	3.67846e+06	3.38219e+06	3.06532e+06	3.55028e+06	2.64342e+06	3.06579e+06	2.76623e+06	2.91808e+06	4.57831e+06	2.58313e+06	7.01213e+06	7.85986e+06	1.6927e+07	5.08889e+06	9.89788e+06	2.83645e+06	1.32429e+07	2.5378e+06	2.12994e+06	2.44e+06	3.72139e+06	3.47261e+06	3.57205e+06	3.40918e+06	2.99559e+06	6.40022e+06
274	0.753_197.0802	N-acetyl-l-histidine	C8 H11 N3 O3	197.08	0.753	NA	S68142	NA	0.0002	0.9707	-	-	level4	NA	NA	NA	NA	NA	1.05821e+07	1.16256e+07	1.03699e+07	1.09516e+07	1.07005e+07	1.07575e+07	9.65476e+06	1.15343e+07	1.15179e+07	9.07811e+06	1.7237e+07	1.69111e+07	1.58414e+07	1.99944e+07	1.45127e+07	1.91546e+07	1.03599e+07	2.28761e+07	8.35042e+06	1.03386e+07	8.71145e+06	1.57904e+07	1.18461e+07	1.24423e+07	9.00432e+06	1.30082e+07	1.629e+07
275	0.753_262.1163	N-(4-amino-1-carboxybutyl)glutamic acid	C10 H18 N2 O6	262.116	0.753	C01683	S3672801	HMDB0029437	-0.0002	-0.6702	-	-	level4	Organic acids and derivatives	Carboxylic acids and derivatives	Amino acids, peptides, and analogues	Amino acids, peptides, and analogues	NULL	1.11682e+07	1.04782e+07	1.05109e+07	9.95221e+06	1.11182e+07	9.92e+06	9.36747e+06	9.8891e+06	9.27662e+06	7.44686e+06	1.13492e+07	1.03811e+07	1.4954e+07	1.74126e+07	1.36233e+07	1.42478e+07	1.06947e+07	1.28705e+07	1.0544e+07	9.89562e+06	1.12397e+07	1.25545e+07	1.36771e+07	1.22877e+07	1.38118e+07	1.34346e+07	1.17447e+07
276	0.753_334.0563	Nicotinamide ribotide	C11 H15 N2 O8 P	334.056	0.753	C00455	S13553	HMDB0000229	-0.0003	-0.9772	-	-	level4	Nucleosides, nucleotides, and analogues	Pyridine nucleotides	Nicotinamide nucleotides	Pyridine and derivatives	map00760 Nicotinate and nicotinamide metabolism; map01100 Metabolic pathways;	1.31428e+07	1.66768e+07	1.63542e+07	1.61983e+07	1.70816e+07	1.24186e+07	1.55714e+07	1.56749e+07	1.39204e+07	1.19255e+07	1.65763e+07	2.63169e+07	1.605e+07	2.46879e+07	1.77658e+07	3.43863e+07	2.02569e+07	2.93913e+07	1.58914e+07	1.58144e+07	1.8422e+07	1.62926e+07	1.4579e+07	1.48473e+07	1.78799e+07	1.51056e+07	1.6977e+07
277	0.754_248.1007	Glu-thr	C9 H16 N2 O6	248.101	0.754	null	S5365660	HMDB0028829	-0.0001	-0.4258	-	-	level4	Organic acids and derivatives	Carboxylic acids and derivatives	Amino acids, peptides, and analogues	Amino acids, peptides, and analogues	NA	2.02821e+07	1.90443e+07	2.39962e+07	2.04069e+07	2.08294e+07	1.98337e+07	1.95221e+07	2.1437e+07	2.20708e+07	1.71523e+07	1.68651e+07	2.75588e+07	2.86098e+07	2.56047e+07	2.05564e+07	3.26199e+07	2.57972e+07	4.2819e+07	2.24927e+07	2.01822e+07	2.15587e+07	3.11992e+07	2.67307e+07	2.56606e+07	2.64862e+07	2.77766e+07	2.97594e+07
278	0.754_266.101	Doxofylline	C11 H14 N4 O4	266.101	0.754	NA	S46175	NA	-0.0005	-1.7834	-	-	level4	NA	NA	NA	NA	NA	1.87403e+06	2.03833e+06	2.07969e+06	2.47841e+06	2.12507e+06	2.03876e+06	2.1363e+06	2.023e+06	2.47345e+06	1.23078e+06	883641	145407	2.17387e+06	147062	2.09728e+06	1.13373e+06	1.0714e+06	3.06895e+06	1.09701e+06	883050	1.4246e+06	1.14839e+06	1.10577e+06	1.33069e+06	1.24998e+06	920763	1.39215e+06
279	0.754_92.0475	Glycerin	C3 H8 O3	92.0475	0.754	C00116	S733	HMDB0000131	0.0001	1.2114	-	-	level4	Organic oxygen compounds	Organooxygen compounds	Carbohydrates and carbohydrate conjugates	Carbohydrates	map00040 Pentose and glucuronate interconversions; map00052 Galactose metabolism; map00561 Glycerolipid metabolism; map01100 Metabolic pathways; map02010 ABC transporters;	1.61133e+07	1.47065e+07	1.44302e+07	1.41599e+07	1.44923e+07	1.3405e+07	1.06833e+07	1.10124e+07	1.09466e+07	1.36815e+07	7.50239e+06	1.71637e+07	1.22226e+07	1.30635e+07	7.55285e+06	2.19715e+07	1.70186e+07	1.89938e+07	1.05758e+07	1.43406e+07	1.31514e+07	1.87591e+07	1.26137e+07	1.5031e+07	1.36803e+07	2.12623e+07	2.16928e+07
280	0.755_159.126	Pregabalin	C8 H17 N O2	159.126	0.755	null	S4589156	HMDB0014375	0.0001	0.4949	-	-	level4	Organic acids and derivatives	Carboxylic acids and derivatives	Amino acids, peptides, and analogues	Amino acids, peptides, and analogues	NA	4.95945e+06	5.74223e+06	6.26889e+06	5.51652e+06	5.94495e+06	4.75628e+06	5.82805e+06	4.92815e+06	4.69918e+06	5.15636e+06	4.82797e+06	8.43931e+06	6.25037e+06	1.06721e+07	5.83842e+06	7.17376e+06	5.74383e+06	7.90742e+06	6.15174e+06	6.82014e+06	6.42033e+06	4.16876e+06	2.99639e+06	5.86429e+06	4.94994e+06	4.40714e+06	4.9504e+06
281	0.755_185.0691	Eglumetad	C8 H11 N O4	185.069	0.755	NA	S184747	NA	0.0003	1.3517	-	-	level4	NA	NA	NA	NA	NA	4.65808e+06	4.07411e+06	6.87527e+06	3.9751e+06	3.90468e+06	3.53724e+06	4.04424e+06	3.52869e+06	3.86877e+06	6.14321e+06	3.89962e+06	1.8538e+07	6.12442e+06	8.80024e+06	5.28701e+06	6.19223e+06	3.18066e+06	7.21206e+06	2.63305e+06	4.15438e+06	3.72102e+06	3.74414e+06	2.92725e+06	5.09273e+06	4.97685e+06	4.02055e+06	9.1012e+06
282	0.755_188.1164	Gly-leu	C8 H16 N2 O3	188.116	0.755	C02155	S83812	HMDB0000759	0.0003	1.3865	-	-	level4	Organic acids and derivatives	Carboxylic acids and derivatives	Amino acids, peptides, and analogues	Amino acids, peptides, and analogues	NULL	1.78158e+07	1.80603e+07	1.91255e+07	1.69323e+07	1.78662e+07	1.68432e+07	1.5715e+07	1.51356e+07	1.72083e+07	1.69685e+07	1.95222e+07	2.79248e+07	1.58401e+07	2.49317e+07	2.3229e+07	2.79197e+07	1.60189e+07	3.02874e+07	1.9682e+07	1.71598e+07	1.62182e+07	1.73265e+07	1.29876e+07	1.62989e+07	1.36626e+07	1.70584e+07	2.59336e+07
283	0.755_216.111	Tert-butyl 3-amino-1-methyl-2,3-dioxopropylcarbamate	C9 H16 N2 O4	216.111	0.755	null	S340095	HMDB0038239	0	0.0576	-	-	level4	Lipids and lipid-like molecules	Fatty Acyls	Fatty amides	Fatty acyls[FA]	NA	7.60804e+06	7.19347e+06	6.83678e+06	8.80093e+06	8.99058e+06	7.01031e+06	6.57349e+06	7.96307e+06	6.38101e+06	6.43585e+06	6.04371e+06	9.30251e+06	6.51822e+06	8.96159e+06	6.63441e+06	1.52584e+07	8.4026e+06	1.09579e+07	8.80539e+06	6.47685e+06	7.19588e+06	6.96421e+06	7.69892e+06	8.91328e+06	9.91943e+06	9.34235e+06	9.70291e+06
284	0.755_261.0848	Hymexazol o-glucoside	C10 H15 N O7	261.085	0.755	NA	S391368	NA	0	-0.0745	-	-	level4	NA	NA	NA	NA	NA	6.57901e+06	6.29605e+06	6.00015e+06	7.19437e+06	7.13409e+06	6.91655e+06	8.036e+06	4.97124e+06	6.9798e+06	1.25468e+07	1.21419e+07	9.2593e+06	5.2745e+06	8.62589e+06	7.42555e+06	7.72643e+06	6.02017e+06	2.7977e+06	4.94307e+06	6.98853e+06	7.13393e+06	5.25063e+06	2.70078e+06	5.84353e+06	6.39047e+06	5.21938e+06	6.46375e+06
285	0.755_281.1119	N(6)-methyladenosine	C11 H15 N5 O4	281.112	0.755	null	S92307	HMDB0004044	-0.0005	-1.8726	-	-	level4	Nucleosides, nucleotides, and analogues	Purine nucleosides	null	Purines and derivatives	NA	9.29141e+06	1.13284e+07	1.02514e+07	1.13641e+07	1.18384e+07	1.13386e+07	9.69856e+06	8.37326e+06	7.3993e+06	1.15205e+07	1.40994e+07	3.43311e+07	1.06695e+07	2.41608e+07	1.71943e+07	1.95391e+07	1.4126e+07	1.58034e+07	8.22216e+06	3.6089e+06	1.27624e+07	1.10916e+07	7.61522e+06	1.51266e+07	1.2618e+07	1.12599e+07	2.0072e+07
286	0.755_294.0882	N-[1-carboxy-3-(methylsulfinyl)propyl]glutamine	C10 H18 N2 O6 S	294.088	0.755	null	S35014614	HMDB0038613	-0.0003	-1.0611	-	-	level4	Organic acids and derivatives	Carboxylic acids and derivatives	Amino acids, peptides, and analogues	Amino acids, peptides, and analogues	NA	4.28347e+07	4.20451e+07	4.21508e+07	4.32742e+07	4.23264e+07	3.97747e+07	4.11437e+07	4.18147e+07	3.92008e+07	3.33774e+07	4.25008e+07	7.68576e+07	4.48976e+07	9.75217e+07	3.97422e+07	5.12549e+07	4.79035e+07	7.56131e+07	4.86902e+07	3.45616e+07	3.71678e+07	5.00567e+07	4.57225e+07	3.92109e+07	5.54262e+07	6.20751e+07	8.92787e+07
287	0.755_328.0727	6-sulphatoxymelatonin	C13 H16 N2 O6 S	328.073	0.755	null	S58606	HMDB0041815	-0.0002	-0.584	-	-	level4	Organic acids and derivatives	Carboxylic acids and derivatives	Carboxylic acid derivatives	Organic acids	NA	1.44914e+06	1.12057e+06	1.12974e+06	1.04482e+06	1.508e+06	1.23034e+06	1.08663e+06	1.01985e+06	1.21229e+06	469850	565701	1.01978e+06	2.11034e+06	2.19728e+06	208791	1.87009e+06	2.0716e+06	4.91727e+06	983444	875219	1.44858e+06	3.91312e+06	2.28552e+06	2.2595e+06	3.22337e+06	1.78856e+06	3.72484e+06
288	0.755_332.1329	Zanamivir	C12 H20 N4 O7	332.133	0.755	C08095	S54842	HMDB0014698	-0.0003	-1.0487	-	-	level4	Organic acids and derivatives	Carboxylic acids and derivatives	Carboxylic acid derivatives	Organic acids	NULL	5.89919e+06	7.21633e+06	6.76153e+06	3.46644e+06	6.76554e+06	5.81082e+06	6.25729e+06	3.7354e+06	3.72732e+06	7.40965e+06	8.03179e+06	7.85521e+06	2.54603e+06	4.99096e+06	5.62038e+06	5.457e+06	2.55833e+06	3.49253e+06	2.57643e+06	4.70066e+06	4.6845e+06	3.37076e+06	2.0011e+06	3.79928e+06	2.51748e+06	4.94141e+06	4.43793e+06
289	0.756_171.0897	Butyryl-l-homoserine lactone	C8 H13 N O3	171.09	0.756	NA	S8305680	NA	0.0001	0.6825	-	-	level4	NA	NA	NA	NA	NA	1.83231e+07	1.88284e+07	1.95295e+07	1.76176e+07	1.81545e+07	1.72751e+07	1.55954e+07	1.54464e+07	1.73835e+07	1.63897e+07	1.89381e+07	2.75383e+07	1.59693e+07	2.45099e+07	2.38571e+07	2.87071e+07	1.64887e+07	3.10416e+07	2.01066e+07	1.77944e+07	1.62652e+07	1.71991e+07	1.27287e+07	1.61345e+07	1.32114e+07	1.73476e+07	2.59364e+07
290	0.756_172.085	Mfcd03547962	C7 H12 N2 O3	172.085	0.756	null	S71432	HMDB0000721	0.0002	1.056	-	-	level4	Organic acids and derivatives	Carboxylic acids and derivatives	Amino acids, peptides, and analogues	Amino acids, peptides, and analogues	NA	1.32251e+07	1.24956e+07	1.18466e+07	1.41167e+07	1.28482e+07	1.13385e+07	1.12282e+07	1.06817e+07	1.10894e+07	9.41927e+06	8.76081e+06	1.74176e+07	1.29153e+07	1.66659e+07	1.09512e+07	2.03253e+07	1.6389e+07	1.65938e+07	1.18247e+07	1.35726e+07	1.2414e+07	1.52437e+07	1.16144e+07	1.32355e+07	1.86812e+07	1.56459e+07	1.58858e+07
291	0.756_173.08	5-guanidino-2-oxopentanoic acid	C6 H11 N3 O3	173.08	0.756	C03771	S542	HMDB0004225	0	-0.0403	-	-	level4	Organic acids and derivatives	Keto acids and derivatives	Short-chain keto acids and derivatives	Organic acids	map00330 Arginine and proline metabolism; map00472 D-Arginine and D-ornithine metabolism; map01100 Metabolic pathways;	8.19106e+06	7.685e+06	7.20604e+06	8.0233e+06	8.21646e+06	7.19972e+06	5.52661e+06	6.16163e+06	5.03957e+06	5.87997e+06	9.38763e+06	1.76838e+07	6.21554e+06	1.68194e+07	8.57044e+06	9.00744e+06	4.09875e+06	6.51265e+06	6.26685e+06	8.11359e+06	7.02414e+06	5.52431e+06	5.72782e+06	5.60984e+06	6.48584e+06	4.56775e+06	5.14933e+06
292	0.756_186.1006	Ala-pro	C8 H14 N2 O3	186.101	0.756	null	S370068	HMDB0028695	0.0001	0.7643	-	-	level4	Organic acids and derivatives	Carboxylic acids and derivatives	Amino acids, peptides, and analogues	Amino acids, peptides, and analogues	NA	1.74646e+07	2.10607e+07	1.62127e+07	1.98464e+07	2.25009e+07	1.84044e+07	1.4515e+07	1.50955e+07	1.87764e+07	1.10924e+07	1.21603e+07	2.66235e+07	1.4454e+07	2.43945e+07	1.46511e+07	2.97311e+07	2.07924e+07	2.35146e+07	1.83244e+07	1.56675e+07	1.81064e+07	1.68854e+07	1.43419e+07	2.21874e+07	1.91703e+07	1.86039e+07	1.98472e+07
293	0.756_235.0691	N-glycoloyl-d-mannosaminolactone	C8 H13 N O7	235.069	0.756	NA	S389162	NA	-0.0001	-0.286	-	-	level4	NA	NA	NA	NA	NA	2.36737e+06	2.2581e+06	2.73059e+06	2.30003e+06	2.9423e+06	2.24132e+06	2.60232e+06	2.09123e+06	1.88928e+06	2.85937e+06	6.5181e+06	4.94048e+06	6.89989e+06	1.01148e+07	5.40969e+06	2.47512e+06	2.02709e+06	3.48743e+06	2.3637e+06	1.62213e+06	1.1406e+06	3.85933e+06	5.26779e+06	4.54724e+06	4.1599e+06	6.3493e+06	7.36966e+06
294	0.756_244.1059	Glu-pro	C10 H16 N2 O5	244.106	0.756	null	S9393822	HMDB0028827	-0.0001	-0.2995	-	-	level4	Organic acids and derivatives	Carboxylic acids and derivatives	Amino acids, peptides, and analogues	Amino acids, peptides, and analogues	NA	7.98864e+06	7.04652e+06	7.63356e+06	7.37435e+06	7.64499e+06	6.56984e+06	6.74397e+06	6.96613e+06	6.48022e+06	5.76097e+06	6.12462e+06	9.13428e+06	8.70342e+06	1.34711e+07	9.71612e+06	1.28334e+07	8.96889e+06	1.00266e+07	9.10004e+06	8.37144e+06	8.62078e+06	8.53451e+06	1.02557e+07	8.04459e+06	8.84798e+06	7.47082e+06	9.42782e+06
295	0.756_260.1007	(5z)-2-amino-4,5-dihydroxy-5-{[3-(hydroxymethyl)-2,5-dihydro-2-furanyl]imino}pentanoic acid (non-preferred name)	C10 H16 N2 O6	260.101	0.756	null	S35032864	HMDB0029403	-0.0002	-0.6024	-	-	level4	Organic acids and derivatives	Carboxylic acids and derivatives	Amino acids, peptides, and analogues	Amino acids, peptides, and analogues	NA	3.98648e+06	4.45733e+06	3.75089e+06	3.10699e+06	3.93054e+06	4.01805e+06	3.01662e+06	3.45677e+06	2.89634e+06	5.75304e+06	6.73178e+06	1.25502e+07	7.16053e+06	7.34076e+06	3.46671e+06	4.61047e+06	2.7856e+06	1.52127e+06	1.83591e+06	2.53031e+06	1.50274e+06	2.90723e+06	3.60569e+06	3.53497e+06	3.18714e+06	3.12171e+06	2.68045e+06
296	0.756_265.116	1-[(3-carboxypropyl)amino]-1-deoxy-beta-d-fructofuranose	C10 H19 N O7	265.116	0.756	null	S30777283	HMDB0038663	-0.0002	-0.7037	-	-	level4	null	null	null	null	NA	8.75483e+06	8.41143e+06	7.58349e+06	9.16966e+06	7.46334e+06	7.33579e+06	7.43403e+06	7.23083e+06	6.5693e+06	9.97037e+06	1.02028e+07	1.64826e+07	4.58904e+06	8.71849e+06	6.05248e+06	1.60878e+07	8.3503e+06	1.49681e+07	8.85996e+06	1.11157e+07	7.24491e+06	6.31334e+06	4.76047e+06	8.29264e+06	6.92164e+06	8.13088e+06	1.46598e+07
297	0.756_294.1062	N-glycosyl-l-asparagine	C10 H18 N2 O8	294.106	0.756	NA	S389020	NA	-0.0001	-0.3344	-	-	level4	NA	NA	NA	NA	NA	2.69292e+07	2.35449e+07	2.39606e+07	2.55938e+07	2.4345e+07	2.46502e+07	2.39523e+07	2.35328e+07	2.39132e+07	1.97405e+07	1.6236e+07	3.96808e+07	1.89808e+07	2.76173e+07	2.26444e+07	4.75872e+07	2.91787e+07	3.5197e+07	2.0166e+07	2.34948e+07	2.76482e+07	3.04914e+07	2.19398e+07	2.74283e+07	3.27642e+07	2.72807e+07	3.45677e+07
298	0.757_133.02	Timonacic	C4 H7 N O2 S	133.02	0.757	NA	S9546	NA	0.0002	1.7757	-	-	level4	NA	NA	NA	NA	NA	3.65849e+06	3.51791e+06	2.808e+06	3.06242e+06	2.68648e+06	3.21646e+06	3.09735e+06	2.89045e+06	3.23786e+06	1.14899e+06	1.3333e+06	1.64414e+06	1.87418e+06	2.85909e+06	818973	3.55535e+06	3.55555e+06	8.51114e+06	1.52025e+06	2.21402e+06	5.96123e+06	5.55971e+06	3.14588e+06	4.25575e+06	6.41872e+06	3.34908e+06	4.52854e+06
299	0.757_165.0792	Dl-phenylalanine	C9 H11 N O2	165.079	0.757	NA	S969	NA	0.0003	1.5882	-	-	level4	NA	NA	NA	NA	NA	808821	844204	961600	771112	885047	884015	889392	861087	490307	739753	1.16548e+06	1.24795e+06	850922	1.20077e+06	1.71298e+06	1.06434e+06	344664	1.49609e+06	482061	777391	441195	763733	443818	859994	659142	859007	1.23485e+06
300	0.757_191.0796	2-amino-2,3,7-trideoxy-d-lyxo-hept-6-ulosonic acid	C7 H13 N O5	191.08	0.757	NA	S21865857	NA	0.0002	0.9174	-	-	level4	NA	NA	NA	NA	NA	2.69273e+07	2.51102e+07	2.45505e+07	2.51098e+07	2.42276e+07	2.53186e+07	2.41914e+07	2.54359e+07	2.41542e+07	5.26791e+07	4.15609e+07	5.1602e+07	3.50744e+07	4.72214e+07	4.97341e+07	3.20063e+07	2.06331e+07	3.35769e+07	2.94309e+07	2.78442e+07	2.47876e+07	2.61237e+07	2.16726e+07	2.99815e+07	3.07322e+07	3.10404e+07	6.27328e+07
301	0.757_215.1634	N,n-diethyl-4-methyl-1-piperazinecarboxamide 4-oxide	C10 H21 N3 O2	215.163	0.757	null	S142138	HMDB0060817	0	-0.0511	-	-	level4	Organoheterocyclic compounds	Diazinanes	Piperazines	Piperazines	NA	3.47339e+06	3.94517e+06	3.67858e+06	3.426e+06	4.02758e+06	3.98666e+06	3.64808e+06	3.36508e+06	3.26366e+06	2.13616e+06	3.0132e+06	3.09933e+06	2.57061e+06	3.2474e+06	2.81838e+06	3.34412e+06	4.59149e+06	5.0076e+06	4.38845e+06	3.15403e+06	3.7019e+06	3.26656e+06	4.31816e+06	3.71091e+06	4.11686e+06	3.52233e+06	4.40683e+06
302	0.757_218.1267	Meprobamate	C9 H18 N2 O4	218.127	0.757	null	S3924	HMDB0014515	0	0.1485	-	-	level4	Organic acids and derivatives	Carboxylic acids and derivatives	Amino acids, peptides, and analogues	Amino acids, peptides, and analogues	NA	1.79402e+07	1.35931e+07	1.8029e+07	1.85431e+07	1.94928e+07	1.8919e+07	1.63172e+07	1.50587e+07	1.58778e+07	4.45907e+06	3.70056e+07	1.54044e+07	2.05881e+07	5.6138e+07	3.33834e+07	6.74663e+06	8.77235e+06	3.32349e+07	4.52636e+06	3.86204e+06	8.68315e+06	2.29483e+07	2.55803e+07	3.53256e+07	3.02556e+07	2.52434e+07	4.4663e+07
303	0.757_228.1113	Tetraacetylethylenediamine	C10 H16 N2 O4	228.111	0.757	null	S59725	HMDB0040573	0.0003	1.1758	-	-	level4	Organic acids and derivatives	Carboxylic acids and derivatives	Carboxylic acid derivatives	Organic acids	NA	3.95868e+06	3.92889e+06	4.33185e+06	3.66633e+06	3.95475e+06	3.58212e+06	4.15703e+06	3.65496e+06	4.02949e+06	2.68261e+06	5.49822e+06	4.73901e+06	3.18014e+06	2.41318e+06	6.88988e+06	3.40892e+06	3.17137e+06	2.59656e+06	3.16446e+06	2.73507e+06	3.49563e+06	5.14071e+06	3.23491e+06	3.99755e+06	4.80668e+06	1.18967e+07	2.35111e+06
304	0.757_243.0854	Cytidine	C9 H13 N3 O5	243.085	0.757	C00475	S5940	HMDB0000089	-0.0001	-0.4025	-	-	level4	Nucleosides, nucleotides, and analogues	Pyrimidine nucleosides	null	Nucleic acids and analogues	map00240 Pyrimidine metabolism; map01100 Metabolic pathways;	3.68885e+06	3.82865e+06	4.23136e+06	4.41404e+06	4.17134e+06	3.97116e+06	3.03334e+06	4.23683e+06	4.41255e+06	4.93434e+06	3.88906e+06	9.3717e+06	4.03565e+06	6.62973e+06	5.17045e+06	5.73083e+06	4.72774e+06	4.49887e+06	2.56297e+06	5.24449e+06	3.48771e+06	8.191e+06	5.51168e+06	5.25442e+06	6.92045e+06	6.07611e+06	8.49916e+06
305	0.757_259.1895	Lys-leu	C12 H25 N3 O3	259.19	0.757	null	S3870665	HMDB0028955	-0.0001	-0.3033	-	-	level4	Organic acids and derivatives	Carboxylic acids and derivatives	Amino acids, peptides, and analogues	Amino acids, peptides, and analogues	NA	5.18749e+06	4.82961e+06	5.86358e+06	5.36382e+06	5.07014e+06	4.42129e+06	4.46549e+06	4.6761e+06	4.94853e+06	3.51228e+06	4.85486e+06	5.356e+06	4.88151e+06	4.57681e+06	5.48607e+06	6.56311e+06	6.2974e+06	5.92029e+06	5.09218e+06	4.01055e+06	5.35434e+06	6.8348e+06	5.62208e+06	5.35971e+06	6.54436e+06	7.99851e+06	6.95707e+06
306	0.758_144.0423	Dimethyl fumarate	C6 H8 O4	144.042	0.758	null	S553171	HMDB0031257	0.0001	0.5637	70.7	-	level4	Lipids and lipid-like molecules	Fatty Acyls	Fatty acid esters	Fatty acyls[FA]	NA	2.4072e+07	2.82509e+07	2.81946e+07	3.2885e+07	3.22242e+07	3.08966e+07	2.62307e+07	2.43644e+07	2.65565e+07	2.29815e+07	2.51549e+07	3.72351e+07	3.00869e+07	4.65437e+07	2.62992e+07	4.68809e+07	3.59413e+07	4.93448e+07	2.78165e+07	3.07999e+07	2.80698e+07	3.18146e+07	2.31969e+07	3.11607e+07	3.50329e+07	3.1713e+07	3.1245e+07
307	0.758_144.1266	N-acetylcadaverine	C7 H16 N2 O	144.127	0.758	null	S164295	HMDB0002284	0.0003	2.3653	-	-	level4	Organic acids and derivatives	Carboxylic acids and derivatives	Carboxylic acid derivatives	Organic acids	NA	478856	403407	541695	644850	493598	614913	327213	564975	590848	182100	631042	557072	361340	875860	7.15416e+06	306662	204379	1.51557e+06	208827	198596	202398	311257	147830	179017	156835	177968	292679
308	0.758_153.0904	Acetylhistamine	C7 H11 N3 O	153.09	0.758	C05135	S62805	HMDB0013253	0.0002	0.9991	-	-	level4	Organic acids and derivatives	Carboxylic acids and derivatives	Carboxylic acid derivatives	Organic acids	map00340 Histidine metabolism;	3.22036e+06	2.56827e+06	2.98118e+06	3.03543e+06	3.50675e+06	2.95421e+06	3.0664e+06	3.0159e+06	2.73923e+06	1.6664e+06	3.78532e+06	3.21618e+06	3.36597e+06	6.93168e+06	2.1834e+06	2.09111e+06	1.46264e+06	3.14612e+06	1.79045e+06	2.97322e+06	9.04973e+06	2.25029e+06	1.36969e+06	8.7269e+06	2.67077e+06	1.36126e+06	9.6765e+06
309	0.758_209.069	Qv1mvo1r	C10 H11 N O4	209.069	0.758	NA	S13710	NA	0.0002	0.7946	-	-	level4	NA	NA	NA	NA	NA	2.43557e+06	2.00745e+06	1.55991e+06	1.61719e+06	1.88206e+06	2.0283e+06	2.08748e+06	1.85654e+06	1.95889e+06	2.54246e+06	3.69951e+06	2.37302e+06	2.02537e+06	2.845e+06	1.41307e+06	1.44463e+06	2.08804e+06	2.52744e+06	1.61893e+06	2.96418e+06	2.16969e+06	5.45689e+06	1.52583e+06	2.81573e+06	2.7788e+06	2.2996e+06	3.13013e+06
310	0.758_247.1055	Linamarin	C10 H17 N O6	247.106	0.758	C01594	S10657	HMDB0033699	0	-0.1403	-	-	level4	Organic oxygen compounds	Organooxygen compounds	Carbohydrates and carbohydrate conjugates	Carbohydrates	NA	9.87697e+06	9.44522e+06	6.71096e+06	1.05234e+07	8.41082e+06	8.16197e+06	8.63258e+06	8.75429e+06	8.24073e+06	9.08472e+06	1.0346e+07	1.3951e+07	7.97376e+06	9.25709e+06	7.25159e+06	1.10826e+07	7.83387e+06	1.59171e+07	1.04299e+07	1.00191e+07	9.06413e+06	7.38939e+06	6.7576e+06	9.00312e+06	7.53111e+06	8.11409e+06	1.63336e+07
311	0.758_323.0515	Cytidine 5′-monophosphate	C9 H14 N3 O8 P	323.051	0.758	C00055	S5901	HMDB0000095	-0.0003	-1.0435	-	-	level4	Nucleosides, nucleotides, and analogues	Pyrimidine nucleotides	Pyrimidine ribonucleotides	Nucleic acids and analogues	map00240 Pyrimidine metabolism; map01100 Metabolic pathways;	2.97021e+06	3.21986e+06	3.56265e+06	2.94577e+06	3.33681e+06	3.55944e+06	2.47614e+06	2.88739e+06	3.27352e+06	5.12884e+06	3.1686e+06	7.30395e+06	5.07012e+06	8.37628e+06	3.59144e+06	8.36809e+06	3.6769e+06	9.68115e+06	2.19478e+06	3.60315e+06	3.5504e+06	3.54101e+06	3.86921e+06	3.21307e+06	3.36839e+06	3.06311e+06	6.23673e+06
312	0.759_218.0902	Mfcd00037215	C8 H14 N2 O5	218.09	0.759	null	S389104	HMDB0006248	0	-0.1009	-	-	level4	Organic acids and derivatives	Carboxylic acids and derivatives	Amino acids, peptides, and analogues	Amino acids, peptides, and analogues	NA	5.77131e+07	6.13582e+07	5.7198e+07	5.30718e+07	6.28062e+07	5.45344e+07	4.56884e+07	5.05178e+07	5.86517e+07	3.49615e+07	2.39244e+07	4.6485e+07	5.24427e+07	5.84704e+07	4.67131e+07	6.87315e+07	6.11e+07	5.10795e+07	6.26083e+07	7.32661e+07	6.43576e+07	7.13941e+07	3.88684e+07	5.07934e+07	5.20022e+07	5.42353e+07	5.93029e+07
313	0.759_74.0369	Propionic acid	C3 H6 O2	74.0369	0.759	C00163	S1005	HMDB0000237	0.0001	1.5488	-	-	level4	Organic acids and derivatives	Carboxylic acids and derivatives	Carboxylic acids	Organic acids	map00640 Propanoate metabolism; map00760 Nicotinate and nicotinamide metabolism; map01100 Metabolic pathways;	2.69434e+07	2.51551e+07	2.8145e+07	2.9858e+07	2.63839e+07	2.2869e+07	2.26722e+07	2.17896e+07	2.07707e+07	2.58566e+07	1.92444e+07	3.64437e+07	2.61851e+07	4.17806e+07	2.47788e+07	4.51998e+07	2.5844e+07	5.08004e+07	2.57359e+07	2.90053e+07	2.5159e+07	3.04212e+07	2.42663e+07	2.22966e+07	2.71492e+07	2.721e+07	4.02528e+07
314	0.76_147.0895	Afegostat	C6 H13 N O3	147.089	0.76	NA	S394649	NA	0	-0.1167	-	-	level4	NA	NA	NA	NA	NA	4.36273e+07	4.0943e+07	4.55716e+07	4.28398e+07	4.09777e+07	4.20346e+07	3.72332e+07	3.80686e+07	3.745e+07	2.90211e+07	3.19435e+07	4.73557e+07	3.86238e+07	4.0952e+07	4.04153e+07	5.26175e+07	4.32337e+07	5.77138e+07	2.90797e+07	4.94855e+07	3.96188e+07	5.4396e+07	3.09307e+07	2.64989e+07	5.23541e+07	3.31493e+07	9.20448e+07
315	0.76_161.0689	.alpha.-aminoadipic acid	C6 H11 N O4	161.069	0.76	null	S456	HMDB0000510	0.0001	0.8401	6.7	-	level4	Organic acids and derivatives	Carboxylic acids and derivatives	Amino acids, peptides, and analogues	Amino acids, peptides, and analogues	NA	2.96137e+07	3.37863e+07	3.3542e+07	3.95187e+07	3.76836e+07	3.67446e+07	3.14632e+07	3.17164e+07	3.24034e+07	2.93015e+07	3.15769e+07	4.49935e+07	3.85722e+07	5.50408e+07	3.62351e+07	5.4499e+07	4.08457e+07	5.66991e+07	3.32076e+07	3.60568e+07	3.31224e+07	3.70085e+07	2.99473e+07	3.7519e+07	4.05055e+07	3.80568e+07	3.71807e+07
316	0.76_217.0951	1-isothiocyanato-8-methylsulfanyl-octane	C10 H19 N S2	217.095	0.76	null	S8346864	HMDB0038447	-0.0008	-3.8292	-	-	level4	Organosulfur compounds	Isothiocyanates	null	Isothiocyanates	NA	3.26839e+07	3.45118e+07	4.20772e+07	3.36512e+07	3.44677e+07	3.19826e+07	3.615e+07	4.07436e+07	4.18006e+07	5.83356e+07	3.22755e+07	4.92167e+07	4.14311e+07	6.4623e+07	5.03397e+07	3.57054e+07	3.12062e+07	4.43866e+07	6.85274e+07	5.38293e+07	4.43702e+07	2.34776e+07	1.95109e+07	2.82515e+07	2.41871e+07	2.47389e+07	6.19994e+07
317	0.76_245.1375	Leucylasparagine	C10 H19 N3 O4	245.137	0.76	null	S3341296	HMDB0028924	-0.0001	-0.2119	-	-	level4	Organic acids and derivatives	Carboxylic acids and derivatives	Amino acids, peptides, and analogues	Amino acids, peptides, and analogues	NA	4.61435e+06	4.86916e+06	3.7747e+06	4.5403e+06	4.98551e+06	4.56313e+06	3.45151e+06	3.89839e+06	4.61475e+06	4.97621e+06	4.64126e+06	3.98303e+06	8.08423e+06	1.25114e+07	5.03317e+06	5.58117e+06	4.62337e+06	5.18878e+06	4.08721e+06	4.36888e+06	3.79938e+06	4.68722e+06	6.07134e+06	6.66438e+06	4.26462e+06	1.14038e+07	5.25125e+06
318	0.76_246.1217	Asp-leu	C10 H18 N2 O5	246.122	0.76	null	S295006	HMDB0028757	0.0002	0.6963	-	-	level4	Organic acids and derivatives	Carboxylic acids and derivatives	Amino acids, peptides, and analogues	Amino acids, peptides, and analogues	NA	2.48782e+06	2.02979e+06	3.47492e+06	2.62845e+06	2.00983e+06	2.07815e+06	2.04882e+06	1.95037e+06	2.4264e+06	4.13402e+06	6.34369e+06	641676	2.41604e+06	722283	4.92541e+06	2.22684e+06	2.06177e+06	428112	1.53882e+06	1.75611e+06	1.66971e+06	2.19395e+06	1.84237e+06	2.68093e+06	1.87175e+06	3.92456e+06	2.14e+06
319	0.761_187.0848	6-acetamido-2-oxohexanoic acid	C8 H13 N O4	187.085	0.761	C05548	S168403	HMDB0012150	0.0003	1.7636	-	-	level4	Organic acids and derivatives	Keto acids and derivatives	Medium-chain keto acids and derivatives	Organic acids	map00310 Lysine degradation;	3.1974e+06	2.44533e+06	3.22937e+06	3.27029e+06	3.16622e+06	2.98064e+06	2.79878e+06	3.099e+06	3.1859e+06	5.19291e+06	7.26783e+06	4.95935e+06	4.05038e+06	8.21414e+06	1.04567e+07	3.0149e+06	3.5119e+06	8.25674e+06	4.62663e+06	6.45215e+06	3.43487e+06	3.36986e+06	3.0653e+06	4.07184e+06	5.26666e+06	3.94513e+06	6.34347e+06
320	0.761_202.059	4-[amino(carboxy)methyl]-5-oxoproline	C7 H10 N2 O5	202.059	0.761	null	S471952	HMDB0029436	0.0001	0.3467	-	-	level4	Organic acids and derivatives	Carboxylic acids and derivatives	Amino acids, peptides, and analogues	Amino acids, peptides, and analogues	NA	3.46382e+06	3.3525e+06	3.68707e+06	2.89748e+06	3.03823e+06	3.39696e+06	3.28904e+06	3.46065e+06	2.739e+06	7.28028e+06	2.84498e+06	1.4228e+07	6.27517e+06	9.56564e+06	8.28458e+06	2.26252e+06	1.36074e+06	2.71424e+06	458321	1.31289e+06	998534	382822	522635	392897	344211	382921	499040
321	0.761_214.1317	Desthiobiotin	C10 H18 N2 O3	214.132	0.761	NA	S623	NA	0	-0.0783	-	-	level4	NA	NA	NA	NA	NA	9.30303e+06	1.05628e+07	1.09836e+07	9.13438e+06	1.05953e+07	1.07684e+07	9.41264e+06	9.03892e+06	9.2356e+06	7.6082e+06	9.75696e+06	9.09973e+06	9.30216e+06	1.13141e+07	9.22168e+06	1.23737e+07	1.1054e+07	1.26166e+07	1.01668e+07	9.301e+06	1.04322e+07	8.61442e+06	8.99548e+06	1.07969e+07	1.13734e+07	1.01253e+07	1.04191e+07
322	0.761_223.1208	Bufexamac	C12 H17 N O3	223.121	0.761	NA	S2372	NA	-0.0001	-0.2678	-	-	level4	NA	NA	NA	NA	NA	2.33961e+07	2.17667e+07	2.45999e+07	2.33019e+07	2.54277e+07	2.47643e+07	2.41293e+07	2.47884e+07	2.33449e+07	1.81772e+07	2.31026e+07	1.6203e+07	1.99499e+07	1.68639e+07	2.29265e+07	1.40617e+07	2.26429e+07	1.30796e+07	2.25016e+07	2.18428e+07	2.18268e+07	2.12995e+07	2.23865e+07	2.41575e+07	2.54627e+07	2.31711e+07	1.48542e+07
323	0.761_275.1004	Sarmentosin	C11 H17 N O7	275.1	0.761	null	S4444567	HMDB0030697	-0.0001	-0.3647	-	-	level4	Lipids and lipid-like molecules	Fatty Acyls	Fatty acyl glycosides	Fatty acyls[FA]	NA	6.76243e+06	8.83783e+06	6.55967e+06	5.88839e+06	7.20266e+06	5.09526e+06	7.67601e+06	6.5772e+06	6.72977e+06	6.52548e+06	1.07198e+07	1.30254e+07	5.82398e+06	6.89204e+06	8.77561e+06	6.68869e+06	6.7922e+06	5.67563e+06	9.05212e+06	8.06353e+06	8.24193e+06	7.43605e+06	4.13217e+06	6.48153e+06	6.85592e+06	4.74376e+06	9.52076e+06
324	0.761_84.0211	Lu3453000	C4 H4 O2	84.0211	0.761	C17601	S9917	HMDB0032330	0	-0.1786	-	-	level4	Organoheterocyclic compounds	Dihydrofurans	Furanones	Furanones	NULL	9.96736e+06	9.03995e+06	3.94922e+06	9.23865e+06	9.98975e+06	6.249e+06	8.16642e+06	8.92388e+06	5.69278e+06	1.16725e+07	9.51728e+06	1.91049e+07	7.74561e+06	1.96271e+07	7.82375e+06	1.48819e+07	4.97505e+06	1.6152e+07	5.8738e+06	5.78206e+06	5.67311e+06	7.78862e+06	7.1782e+06	5.73122e+06	8.02475e+06	5.14898e+06	1.05724e+07
325	0.762_189.1004	(+)-castanospermine	C8 H15 N O4	189.1	0.762	NA	S49177	NA	0.0003	1.5562	-	-	level4	NA	NA	NA	NA	NA	4.72267e+06	4.61404e+06	5.43863e+06	5.41619e+06	5.72857e+06	5.07736e+06	3.66017e+06	4.11255e+06	3.8237e+06	6.28807e+06	4.81882e+06	8.61956e+06	4.86245e+06	5.4576e+06	6.85122e+06	4.64992e+06	3.37975e+06	8.74839e+06	4.91013e+06	5.7407e+06	4.93282e+06	4.98265e+06	2.84015e+06	5.36327e+06	3.96687e+06	3.75938e+06	7.10103e+06
326	0.762_215.0795	Succinyl proline	C9 H13 N O5	215.079	0.762	NA	S168469	NA	0.0001	0.6149	-	-	level4	NA	NA	NA	NA	NA	1.31764e+07	1.47159e+07	1.07989e+07	1.22104e+07	1.21236e+07	1.20535e+07	1.1284e+07	1.17239e+07	1.20019e+07	1.25467e+07	7.11825e+06	5.50998e+06	1.04023e+07	1.30036e+07	9.09421e+06	1.88869e+07	2.26183e+07	1.76977e+07	1.20962e+07	1.49514e+07	1.36487e+07	1.08172e+07	7.25475e+06	1.22585e+07	9.14607e+06	9.1261e+06	1.50327e+07
327	0.762_249.0848	S(6)-acetyldihydrolipoamide	C10 H19 N O2 S2	249.085	0.762	C01136	S1046	HMDB0001526	-0.0009	-3.6936	-	-	level4	Lipids and lipid-like molecules	Fatty Acyls	Fatty amides	Fatty acyls[FA]	NULL	5.67789e+06	4.85209e+06	4.7412e+06	3.9511e+06	3.10608e+06	3.01183e+06	3.95098e+06	3.09244e+06	4.70219e+06	1.90479e+06	7.19522e+06	5.09544e+06	4.15515e+06	1.14094e+07	4.95959e+06	5.25487e+06	2.15425e+06	5.12775e+06	1.63007e+06	3.17522e+06	2.18018e+06	6.34113e+06	4.17093e+06	4.43497e+06	4.89648e+06	6.31977e+06	8.39775e+06
328	0.763_111.0435	Cytosine	C4 H5 N3 O	111.043	0.763	C00380	S577	HMDB0000630	0.0002	2.0357	-	-	level4	Organoheterocyclic compounds	Diazines	Pyrimidines and pyrimidine derivatives	Pyrimidines and pyrimidine derivatives	map00240 Pyrimidine metabolism; map01100 Metabolic pathways;	6.47924e+06	5.88006e+06	6.31908e+06	5.37981e+06	5.45891e+06	5.64582e+06	4.70199e+06	5.39433e+06	5.23658e+06	5.86398e+06	6.26535e+06	8.4239e+06	6.84996e+06	1.09808e+07	7.41665e+06	1.02498e+07	5.54266e+06	6.95575e+06	3.82536e+06	3.57905e+06	5.04027e+06	9.84806e+06	5.50997e+06	6.63838e+06	6.4806e+06	9.19842e+06	1.17362e+07
329	0.763_258.1212	1-(4-amino-4-carboxybutanoyl)-2-piperidinecarboxylic acid	C11 H18 N2 O5	258.121	0.763	null	S35014615	HMDB0038614	-0.0003	-1.3441	-	-	level4	Organic acids and derivatives	Carboxylic acids and derivatives	Amino acids, peptides, and analogues	Amino acids, peptides, and analogues	NA	1.99291e+06	2.42586e+06	3.32487e+06	3.09101e+06	1.73693e+06	1.88657e+06	2.30999e+06	2.1188e+06	2.4451e+06	654795	5.46115e+06	2.28052e+06	7.51938e+06	868438	3.54446e+06	1.21525e+06	708443	4.22947e+06	1.47039e+06	592553	1.23714e+06	7.12815e+06	5.08753e+06	5.56277e+06	6.60789e+06	6.46824e+06	1.2972e+06
330	0.763_260.0295	Fructose 1-phosphate	C6 H13 O9 P	260.029	0.763	null	S58741	HMDB0060467	-0.0002	-0.7702	-	-	level4	Organooxygen compounds	Carbonyl compounds	Ketones	Ketones	NA	2.30369e+07	1.85895e+07	1.60307e+07	2.00253e+07	2.03692e+07	2.13924e+07	1.99833e+07	1.79319e+07	2.1623e+07	2.39971e+07	2.67036e+07	4.22026e+07	3.28094e+07	6.86705e+07	2.99223e+07	3.0935e+07	1.34811e+07	3.76681e+07	2.07619e+07	2.5625e+07	2.11491e+07	1.90443e+07	2.4987e+07	1.26995e+07	1.55481e+07	1.36476e+07	3.43418e+07
331	0.764_260.1373	L-gamma-glutamyl-l-leucine	C11 H20 N2 O5	260.137	0.764	null	S133115	HMDB0011171	0	0.1686	-	-	level4	Organic acids and derivatives	Carboxylic acids and derivatives	Amino acids, peptides, and analogues	Amino acids, peptides, and analogues	NA	1.18432e+06	1.39992e+06	1.46464e+06	1.52951e+06	1.88027e+06	2.27049e+06	1.34833e+06	1.18927e+06	954498	1.25229e+06	1.29989e+06	925339	2.00294e+06	260816	1.97009e+06	1.06779e+06	1.87411e+06	375307	908813	1.19582e+06	906136	1.22374e+06	1.14175e+06	625155	1.51978e+06	1.78788e+06	454073
332	0.765_212.1161	Butabarbital	C10 H16 N2 O3	212.116	0.765	C07827	S2385	HMDB0014382	0	0.1372	-	-	level4	Organoheterocyclic compounds	Diazines	Pyrimidines and pyrimidine derivatives	Pyrimidines and pyrimidine derivatives	NULL	9.50459e+06	8.46193e+06	7.6448e+06	8.93807e+06	9.49968e+06	8.40268e+06	8.8151e+06	7.22247e+06	7.29001e+06	6.08074e+06	4.81828e+06	325769	5.77925e+06	299461	3.96756e+06	361962	1.18027e+07	431145	7.14234e+06	7.36767e+06	9.78845e+06	1.04609e+07	7.21308e+06	9.27526e+06	1.10009e+07	1.38422e+07	5.22076e+06
333	0.765_216.1224	Acetyl arginine	C8 H16 N4 O3	216.122	0.765	null	S60752	HMDB0004620	0.0001	0.55	-	-	level4	Organic acids and derivatives	Carboxylic acids and derivatives	Amino acids, peptides, and analogues	Amino acids, peptides, and analogues	NA	4.17414e+06	3.53007e+06	4.39973e+06	4.20063e+06	4.37348e+06	3.96122e+06	4.63804e+06	3.86723e+06	4.28327e+06	3.97896e+06	6.7615e+06	7.52721e+06	4.45097e+06	9.53388e+06	5.05675e+06	7.32791e+06	3.96567e+06	9.58213e+06	4.62846e+06	3.82488e+06	3.31567e+06	3.22435e+06	3.33427e+06	4.40236e+06	2.94666e+06	3.27066e+06	4.56023e+06
334	0.765_231.1106	2271703	C10 H17 N O5	231.111	0.765	null	S4956295	HMDB0000953	0	-0.0976	-	-	level4	Organic acids and derivatives	Carboxylic acids and derivatives	Amino acids, peptides, and analogues	Amino acids, peptides, and analogues	NA	9.67863e+06	8.11155e+06	9.06326e+06	9.13736e+06	8.77008e+06	8.86438e+06	8.80123e+06	9.77551e+06	8.22143e+06	9.17569e+06	1.13125e+07	7.21972e+06	6.84427e+06	5.47367e+06	8.15942e+06	4.39148e+06	9.36731e+06	5.49806e+06	8.71054e+06	1.17318e+07	7.47144e+06	1.07929e+07	7.55615e+06	1.20921e+07	1.28066e+07	1.05902e+07	3.76371e+06
335	0.766_226.1318	Pentobarbital	C11 H18 N2 O3	226.132	0.766	C07422	S4575	HMDB0014457	0	0.0483	-	-	level4	Organoheterocyclic compounds	Diazines	Pyrimidines and pyrimidine derivatives	Pyrimidines and pyrimidine derivatives	NULL	9.34536e+06	9.22309e+06	9.54525e+06	1.09763e+07	1.05468e+07	1.0138e+07	1.07006e+07	9.05588e+06	1.01869e+07	5.00041e+06	6.05779e+06	356329	5.32445e+06	829244	8.30319e+06	5.02273e+06	1.08052e+07	1.39161e+06	6.64759e+06	8.58728e+06	1.02635e+07	1.15167e+07	1.00363e+07	9.80705e+06	1.31908e+07	1.16532e+07	4.39451e+06
336	0.766_277.116	S(8)-(2-methylpropanoyl)dihydrolipoamide	C12 H23 N O2 S2	277.116	0.766	C04424	S10128135	HMDB0006868	-0.001	-3.7799	-	-	level4	Lipids and lipid-like molecules	Fatty Acyls	Fatty amides	Fatty acyls[FA]	NULL	7.44937e+06	6.48441e+06	6.36008e+06	6.0076e+06	6.95777e+06	6.7444e+06	6.21387e+06	5.65399e+06	4.98738e+06	8.98136e+06	3.23026e+06	1.725e+07	2.6101e+06	4.69659e+06	4.16475e+06	1.07398e+07	9.07512e+06	7.50674e+06	8.91674e+06	1.05463e+07	5.93274e+06	2.33411e+06	1.88624e+06	4.59145e+06	3.8377e+06	3.88372e+06	3.8753e+06
337	0.767_143.0947	Stachydrine	C7 H13 N O2	143.095	0.767	C10172	S103115	HMDB0004827	0.0001	0.804	-	-	level4	Organic acids and derivatives	Carboxylic acids and derivatives	Amino acids, peptides, and analogues	Amino acids, peptides, and analogues	NULL	2.59354e+06	3.41846e+06	3.40082e+06	2.6642e+06	2.67238e+06	2.52892e+06	2.93302e+06	1.96167e+06	2.06947e+06	2.36529e+06	3.06787e+06	3.50676e+06	1.39893e+06	2.35752e+06	2.25129e+06	1.09747e+07	2.35277e+06	3.24709e+06	2.58348e+06	3.18653e+06	2.64801e+06	2.14021e+06	1.48189e+06	1.81866e+06	2.7293e+06	1.75007e+06	3.18319e+06
338	0.767_240.1473	3477	C12 H20 N2 O3	240.147	0.767	C07807	S4679	HMDB0015407	-0.0001	-0.2721	-	-	level4	Organoheterocyclic compounds	Pyridines and derivatives	Hydroxypyridines	Pyridine and derivatives	NULL	2.19008e+07	2.037e+07	2.31557e+07	2.20176e+07	2.37287e+07	2.32856e+07	2.27546e+07	2.3374e+07	2.20096e+07	1.71698e+07	2.18854e+07	5.43047e+06	1.86319e+07	8.13078e+06	2.14836e+07	9.94533e+06	2.1435e+07	5.68969e+06	2.14481e+07	2.0913e+07	2.10177e+07	1.99864e+07	2.12034e+07	2.27279e+07	2.45309e+07	2.18564e+07	1.03489e+07
339	0.767_262.0087	1712536	C6 H15 O5 P S2	262.009	0.767	NA	S26248	NA	-0.0012	-4.4551	-	-	level4	NA	NA	NA	NA	NA	4.00603e+06	3.93619e+06	3.66613e+06	3.25535e+06	3.18201e+06	3.4368e+06	3.17696e+06	3.34466e+06	3.39447e+06	2.38355e+06	276739	664044	1.29592e+06	392079	326659	3.06252e+06	7.64577e+06	4.49039e+06	2.94857e+06	3.76916e+06	6.61136e+06	4.32705e+06	2.58765e+06	2.92523e+06	1.95271e+06	3.78135e+06	1.92651e+06
340	0.767_316.0727	2-s-cysteinyl-dopa	C12 H16 N2 O6 S	316.073	0.767	null	S140666	HMDB0062734	-0.0002	-0.5204	-	-	level4	Organic acids and derivatives	Carboxylic acids and derivatives	Amino acids, peptides, and analogues	Amino acids, peptides, and analogues	NA	5.25723e+06	4.00062e+06	4.14232e+06	4.35837e+06	3.8757e+06	2.93328e+06	2.86187e+06	2.48208e+06	2.47567e+06	1.98182e+06	242021	4.43252e+06	2.89466e+06	1.82621e+06	527801	8.82009e+06	4.18519e+06	1.25126e+07	2.33148e+06	2.42974e+06	3.53875e+06	3.00067e+06	2.06247e+06	3.65545e+06	2.50304e+06	2.62229e+06	3.83036e+06
341	0.768_177.0793	5-hydroxytryptophol	C10 H11 N O2	177.079	0.768	null	S8708	HMDB0001855	0.0003	1.8252	-	-	level4	Organoheterocyclic compounds	Indoles and derivatives	Hydroxyindoles	Indole and derivatives	NA	1.21745e+06	1.48361e+06	1.48073e+06	1.36585e+06	1.84503e+06	1.90621e+06	2.18162e+06	2.37199e+06	1.88188e+06	3.00273e+06	2.32651e+06	306039	1.85214e+06	281325	2.05905e+06	301531	1.14928e+06	405033	2.09815e+06	2.2101e+06	623564	815952	737378	510836	1.49801e+06	759665	289197
342	0.768_196.0236	Pteridine-2,4,6,7-tetrol	C6 H4 N4 O4	196.024	0.768	NA	S200337	NA	0.0003	1.6811	-	-	level4	NA	NA	NA	NA	NA	6.58035e+06	5.60972e+06	6.21014e+06	5.97258e+06	6.23555e+06	4.53526e+06	5.80345e+06	4.05911e+06	5.91288e+06	5.85533e+06	5.98921e+06	1.13421e+07	9.17036e+06	1.51754e+07	9.23004e+06	1.19537e+07	6.67318e+06	1.22578e+07	4.29109e+06	7.96456e+06	5.32151e+06	4.47846e+06	4.47687e+06	5.15878e+06	4.57466e+06	4.87191e+06	1.21034e+07
343	0.769_283.0918	8-hydroxy-deoxyguanosine	C10 H13 N5 O5	283.092	0.769	null	S66049	HMDB0003333	0.0001	0.3972	-	-	level4	Nucleosides, nucleotides, and analogues	Purine nucleosides	Purine 2'-deoxyribonucleosides	Purines and derivatives	NA	4.81219e+07	4.83515e+07	4.41006e+07	5.05651e+07	4.12307e+07	4.10732e+07	4.26524e+07	3.23784e+07	4.59616e+07	2.74505e+07	2.97514e+07	8.66114e+06	1.9317e+07	3.01711e+07	3.81929e+07	1.06021e+07	2.32442e+07	1.513e+07	1.42229e+07	1.62601e+07	2.30276e+07	4.76959e+07	4.19933e+07	3.75573e+07	4.62494e+07	4.09295e+07	2.28031e+07
344	0.772_279.1316	(2s)-3-methyl-2-({[(3s,4s,5r)-2,3,4-trihydroxy-5-(hydroxymethyl)tetrahydro-2-furanyl]methyl}amino)butanoic acid (non-preferred name)	C11 H21 N O7	279.132	0.772	null	S35014481	HMDB0037844	-0.0002	-0.5957	-	-	level4	Organic acids and derivatives	Carboxylic acids and derivatives	Amino acids, peptides, and analogues	Amino acids, peptides, and analogues	NA	2.32833e+07	2.08907e+07	2.12377e+07	2.27742e+07	2.26293e+07	1.98788e+07	2.29855e+07	2.21547e+07	2.28101e+07	2.74601e+07	2.3041e+07	1.06188e+06	1.12138e+07	1.18472e+06	2.91385e+07	2.89307e+07	3.05714e+07	1.80884e+06	1.74646e+07	3.76295e+07	1.63358e+07	1.45049e+07	1.34799e+07	2.45059e+07	1.84906e+07	1.74624e+07	7.9192e+06
345	0.773_122.0483	Nicotinamide	C6 H6 N2 O	122.048	0.773	C00153	S911	HMDB0001406	0.0003	2.1946	-	-	level4	Organoheterocyclic compounds	Pyridines and derivatives	Pyridinecarboxylic acids and derivatives	Pyridine and derivatives	map00760 Nicotinate and nicotinamide metabolism; map01100 Metabolic pathways;	2.06148e+06	2.14318e+06	2.08169e+06	1.8593e+06	1.95517e+06	1.64264e+06	1.66607e+06	1.10878e+06	1.74148e+06	1.46336e+06	1.92574e+06	9.59635e+06	1.94243e+06	6.19593e+06	2.06486e+06	5.90545e+06	2.65118e+06	5.33916e+06	1.93455e+06	2.35793e+06	2.37421e+06	1.71223e+06	1.37832e+06	1.72047e+06	2.1033e+06	1.70842e+06	2.95912e+06
346	0.773_140.0587	Gaboxadol	C6 H8 N2 O2	140.059	0.773	NA	S3330	NA	0.0001	0.655	-	46.7	level4	NA	NA	NA	NA	NA	3.43073e+06	3.62988e+06	3.71464e+06	3.14651e+06	3.50981e+06	3.45384e+06	2.36502e+06	1.88873e+06	2.6674e+06	3.2179e+06	2.54559e+06	1.33408e+07	3.41296e+06	8.11092e+06	3.0065e+06	8.76184e+06	3.77538e+06	8.47925e+06	2.7461e+06	3.59339e+06	3.8141e+06	3.39697e+06	1.94397e+06	3.54378e+06	2.45396e+06	2.83928e+06	6.14702e+06
347	0.776_242.0937	(±)-equol	C15 H14 O3	242.094	0.776	null	S339332	HMDB0130495	-0.0006	-2.4113	-	-	level4	Phenylpropanoids and polyketides	Isoflavonoids	Isoflavans	Flavonoids	NA	1.74048e+06	1.47367e+06	1.35435e+06	1.75791e+06	1.70391e+06	1.44907e+06	1.37032e+06	1.74767e+06	1.45123e+06	1.3622e+06	1.43459e+06	726800	1.3548e+06	773119	1.53643e+06	941638	2.22996e+06	1.7947e+06	2.59324e+06	1.59365e+06	1.65935e+06	1.95806e+06	1.64761e+06	1.50378e+06	1.28772e+06	1.79641e+06	1.30522e+06
348	0.776_372.1198	Tangeritin	C20 H20 O7	372.12	0.776	C10190	S61389	HMDB0030539	-0.0011	-3	-	-	level4	Phenylpropanoids and polyketides	Flavonoids	O-methylated flavonoids	Flavonoids	NULL	1.14054e+06	1.40722e+06	833725	867868	1.06861e+06	696281	1.25979e+06	1.11909e+06	1.23218e+06	1.31305e+06	2.39671e+06	821223	507529	783055	1.01845e+06	1.62633e+06	1.84388e+06	408432	2.35468e+06	3.19756e+06	2.04431e+06	1.10089e+06	363468	945832	752574	1.30585e+06	1.50557e+06
349	0.777_120.0576	Acetophenone	C8 H8 O	120.058	0.777	C07113	S7132	HMDB0033910	0.0001	0.8676	-	-	level4	Organic oxygen compounds	Organooxygen compounds	Carbonyl compounds	Carbonyl compounds	NA	2.58715e+06	1.71809e+06	1.79303e+06	1.67877e+06	1.43809e+06	1.81019e+06	1.18372e+06	1.26921e+06	1.96314e+06	1.32773e+06	967360	931794	1.53289e+06	1.04141e+06	1.10619e+06	644443	1.41405e+06	1.07631e+06	1.95792e+06	2.00982e+06	1.37774e+06	1.21285e+06	534316	955872	764910	769128	677141
350	0.778_71.0736	Pyrrolidine	C4 H9 N	71.0736	0.778	null	S29008	HMDB0031641	0.0001	1.4673	-	-	level4	Organoheterocyclic compounds	Pyrrolidines	null	Pyrrolidines	NA	7.94972e+07	7.99841e+07	9.71417e+07	9.96008e+07	7.25891e+07	7.54231e+07	7.19033e+07	5.66137e+07	6.6137e+07	6.37206e+07	7.15163e+07	6.25816e+07	7.87211e+07	9.12942e+07	9.90369e+07	1.04649e+08	6.34252e+07	1.0788e+08	7.11304e+07	8.24236e+07	7.81919e+07	8.26712e+07	6.31056e+07	7.45273e+07	5.16112e+07	6.21702e+07	8.35846e+07
351	0.779_207.057	2-acrylamido-2-methyl-1-propane sulfonic acid	C7 H13 N O4 S	207.057	0.779	null	S58836	HMDB0031200	0.0005	2.3119	-	-	level4	Organic acids and derivatives	Sulfonic acids and derivatives	Sulfonic acids	Organic acids	NA	2.67585e+06	3.05274e+06	2.6146e+06	3.39598e+06	2.7783e+06	2.75406e+06	3.94039e+06	2.45517e+06	3.04965e+06	3.18979e+06	8.53709e+06	327280	5.82454e+06	300850	5.55534e+06	322459	1.58332e+06	433145	4.37677e+06	1.09399e+06	3.27266e+06	3.78313e+06	3.51383e+06	2.98425e+06	3.88071e+06	8.32436e+06	309268
352	0.78_145.0199	3,4-dehydrothiomorpholine-3-carboxylic acid	C5 H7 N O2 S	145.02	0.78	NA	S163623	NA	0.0002	1.2927	50.2	-	level4	NA	NA	NA	NA	NA	2.96787e+07	2.0321e+07	2.37781e+07	2.5757e+07	2.06563e+07	1.84377e+07	2.6115e+07	2.79086e+07	2.67488e+07	2.68182e+07	9.17664e+06	6.57175e+06	2.5587e+07	4.31341e+06	1.01272e+07	1.9839e+07	2.89954e+07	2.96723e+07	3.10297e+07	3.39757e+07	3.93026e+07	2.49295e+07	1.52165e+07	1.87208e+07	2.27216e+07	2.60141e+07	1.83075e+07
353	0.78_322.1196	Phaseolin	C20 H18 O4	322.12	0.78	null	S3279224	HMDB0034173	-0.0009	-2.888	-	-	level4	Phenylpropanoids and polyketides	Isoflavonoids	Furanoisoflavonoids	Flavonoids	NA	1.9152e+06	2.20555e+06	1.87424e+06	2.04309e+06	1.8885e+06	2.21114e+06	1.90914e+06	2.16189e+06	1.96117e+06	1.94913e+06	2.48815e+06	436090	2.92769e+06	400873	2.58052e+06	429666	1.33396e+06	577151	4.07591e+06	1.43923e+06	2.6866e+06	1.7041e+06	2.13723e+06	1.99292e+06	2.10016e+06	3.34769e+06	412090
354	0.781_97.977	Phosphoric acid	H3 O4 P	97.977	0.781	C00009	S979	HMDB0000973	0.0001	1.1156	-	-	level4	Homogeneous non-metal compounds	Non-metal oxoanionic compounds	Non-metal phosphates	Non-metal phosphates	map00190 Oxidative phosphorylation; map01100 Metabolic pathways; map02010 ABC transporters;	1.37562e+08	1.81529e+08	1.56133e+08	1.76964e+08	2.04835e+08	1.56669e+08	1.29598e+08	1.55444e+08	1.49755e+08	1.71234e+08	1.50087e+08	2.42403e+08	2.11163e+08	2.61837e+08	1.94103e+08	2.52064e+08	1.76043e+08	2.57916e+08	1.3627e+08	1.91525e+08	1.50987e+08	1.65166e+08	5.1311e+07	1.8536e+08	1.69316e+08	1.53577e+08	1.20056e+08
355	0.793_198.0393	(e)-nitrofurazone	C6 H6 N4 O4	198.039	0.793	C08042	S4566720	HMDB0014480	0.0004	1.8082	-	-	level4	Organoheterocyclic compounds	Furans	Nitrofurans	Nitrofurans	NULL	2.89496e+06	3.1445e+06	2.77685e+06	2.90335e+06	2.20229e+06	2.96822e+06	3.46446e+06	3.88744e+06	3.85731e+06	2.23878e+06	4.26869e+06	580263	3.46165e+06	5.33797e+06	3.77052e+06	6.70924e+06	3.16277e+06	7.40196e+06	4.01273e+06	2.54008e+06	2.825e+06	3.54529e+06	3.37724e+06	3.81996e+06	3.23623e+06	3.03123e+06	7.89326e+06
356	0.796_223.0843	Bendiocarb	C11 H13 N O4	223.084	0.796	NA	S2224	NA	-0.0002	-0.8244	-	-	level4	NA	NA	NA	NA	NA	2.58775e+07	2.61745e+07	2.43173e+07	2.71514e+07	2.56887e+07	2.46562e+07	2.32281e+07	6.4795e+06	2.21123e+07	2.08996e+07	1.29018e+07	708394	2.03884e+07	259365	1.9555e+07	223199	3.44869e+07	216518	4.45128e+07	3.97871e+07	3.57468e+07	2.02616e+07	1.47427e+07	2.04818e+07	1.78304e+07	1.74077e+07	1.3299e+06
357	0.797_383.1439	Beta-d-galp-(1->3)-d-galpnac	C14 H25 N O11	383.144	0.797	NA	S390021	NA	0.0012	3.0405	-	-	level4	NA	NA	NA	NA	NA	1.62915e+07	6.61401e+06	1.74624e+07	1.81219e+07	1.71328e+07	1.70076e+07	1.67574e+07	1.82917e+07	7.80761e+06	1.10626e+07	6.52243e+06	685152	1.13869e+07	629821	1.34254e+07	1.33092e+06	9.63897e+06	906776	9.9343e+06	8.70775e+06	1.53482e+07	1.04198e+07	9.11071e+06	4.47859e+06	9.3678e+06	9.65778e+06	878325
358	0.8_296.1006	Asp-tyr	C13 H16 N2 O6	296.101	0.8	null	S13585187	HMDB0028765	-0.0002	-0.6841	-	-	level4	Organic acids and derivatives	Carboxylic acids and derivatives	Amino acids, peptides, and analogues	Amino acids, peptides, and analogues	NA	165458	181734	159618	309245	202537	235843	272232	150518	222269	4.25074e+06	146487	298633	195267	290321	620198	302258	185577	278161	194972	220565	142687	151324	148279	149430	151161	174027	263207
359	0.801_258.1057	Fluenetil	C16 H15 F O2	258.106	0.801	NA	S19113	NA	0.0001	0.4731	-	-	level4	NA	NA	NA	NA	NA	1.67872e+08	1.70872e+08	1.70136e+08	1.66415e+08	1.58893e+08	1.60217e+08	1.57002e+08	1.63246e+08	1.53058e+08	1.44043e+08	1.54734e+08	2.29757e+08	1.67183e+08	2.50907e+08	1.72415e+08	3.01879e+08	1.93303e+08	3.34414e+08	1.8071e+08	1.70308e+08	1.78963e+08	1.85369e+08	1.37286e+08	1.71141e+08	1.7731e+08	1.49742e+08	3.98121e+07
360	0.801_306.0365	2-(3,4-dihydroxybenzoyloxy)-4,6-dihydroxybenzoic acid	C14 H10 O8	306.036	0.801	C04524	S389328	HMDB0059651	-0.001	-3.3337	-	-	level4	Phenylpropanoids and polyketides	Depsides and depsidones	null	Polyketides[PK]	NULL	1.4766e+07	1.46457e+07	1.42476e+07	1.5077e+07	1.52119e+07	1.56989e+07	1.53804e+07	1.50361e+07	1.45935e+07	9.93938e+06	4.42187e+06	497673	8.99753e+06	457482	1.04658e+07	362455	5.4953e+06	510380	5.83341e+06	6.44125e+06	1.1392e+07	9.91071e+06	9.11596e+06	4.80702e+06	9.0472e+06	8.45705e+06	394842
361	0.805_207.0533	4-(2-aminophenyl)-2,4-dioxobutanoic acid	C10 H9 N O4	207.053	0.805	C01252	S459	HMDB0000978	0.0002	0.8827	-	-	level4	Organic oxygen compounds	Organooxygen compounds	Carbonyl compounds	Carbonyl compounds	map00380 Tryptophan metabolism; map01100 Metabolic pathways;	3.23293e+07	4.03459e+07	3.01897e+07	3.65937e+07	4.75657e+07	2.77801e+07	3.02795e+07	3.23507e+07	2.83095e+07	2.79963e+07	1.42295e+07	1.03274e+06	2.79791e+07	863846	2.38719e+07	594927	4.24309e+07	519542	5.77401e+07	8.32354e+07	8.18328e+07	3.74067e+07	1.54644e+07	2.42668e+07	3.30631e+07	2.34315e+07	729525
362	0.806_338.1146	Curcumin ii	C20 H18 O5	338.115	0.806	null	S4579941	HMDB0033801	-0.0009	-2.5849	-	-	level4	Phenylpropanoids and polyketides	Diarylheptanoids	Linear diarylheptanoids	Polyketides[PK]	NA	760786	900875	702150	765607	944142	1.14588e+06	777114	762337	865302	815213	732376	243412	962292	241043	508096	227982	626064	1.01377e+06	463359	574466	805046	1.35268e+06	1.80882e+06	1.47881e+06	1.51364e+06	2.90307e+06	414249
363	0.807_101.0479	Acpc	C4 H7 N O2	101.048	0.807	C01234	S520	HMDB0036458	0.0002	2.26	89.8	-	level4	Organic acids and derivatives	Carboxylic acids and derivatives	Amino acids, peptides, and analogues	Amino acids, peptides, and analogues	map00270 Cysteine and methionine metabolism; map01100 Metabolic pathways;	3.32614e+06	5.07039e+06	4.22097e+06	5.31997e+06	5.27817e+06	2.40532e+06	3.84326e+06	4.89136e+06	4.18266e+06	4.39968e+06	5.34612e+06	9.68674e+06	3.04472e+06	4.87142e+06	7.32982e+06	4.30862e+06	3.42662e+06	2.66412e+07	3.25596e+06	2.6277e+07	6.16442e+06	4.89853e+06	4.48406e+06	2.60359e+06	5.15778e+06	5.41423e+06	4.06729e+06
364	0.808_205.0376	Xanthurenic acid	C10 H7 N O4	205.038	0.808	C02470	S5497	HMDB0000881	0.0001	0.4861	-	84.5	level4	Organoheterocyclic compounds	Quinolines and derivatives	Quinoline carboxylic acids	Quinoline carboxylic acids	map00380 Tryptophan metabolism;	6.27102e+06	5.86336e+06	6.28507e+06	5.61159e+06	7.46535e+06	8.02984e+06	9.01777e+06	8.6896e+06	9.32293e+06	4.21053e+06	2.28548e+06	483337	5.87172e+06	561652	5.87541e+06	452699	5.0119e+06	434508	1.48019e+07	1.59763e+07	8.07171e+06	6.22117e+06	5.31149e+06	3.30307e+06	4.34003e+06	4.75107e+06	364117
365	0.808_223.0517	Clazolimine	C10 H10 Cl N3 O	223.052	0.808	NA	S14679167	NA	0.0004	1.889	-	-	level4	NA	NA	NA	NA	NA	903301	1.15664e+06	1.42268e+06	1.31903e+06	1.10742e+06	1.11119e+06	1.38914e+06	1.58333e+06	1.14828e+06	1.36285e+06	1.69669e+06	576593	1.86088e+06	607530	1.09711e+06	593069	1.43138e+06	1.34502e+06	1.10516e+06	1.41897e+06	1.52965e+06	2.9983e+06	3.55057e+06	1.79959e+06	2.47965e+06	3.97062e+06	797187
366	0.809_193.1106	Mdma	C11 H15 N O2	193.111	0.809	NA	S1556	NA	0.0004	1.9001	-	-	level4	NA	NA	NA	NA	NA	1.04518e+06	972895	985441	1.06957e+06	1.23129e+06	1.04007e+06	1.14346e+06	953992	852543	1.16276e+06	1.0876e+06	7.50525e+06	1.33225e+06	6.73262e+06	1.26818e+06	3.68082e+06	1.05138e+06	7.14317e+06	1.1972e+06	1.10805e+06	1.07683e+06	1.20911e+06	795499	1.30567e+06	1.25032e+06	1.03158e+06	3.39072e+06
367	0.809_217.1316	Propionylcarnitine	C10 H19 N O4	217.132	0.809	C03017	S96904	HMDB0000824	0.0002	0.7567	-	-	level4	Lipids and lipid-like molecules	Fatty Acyls	Fatty acid esters	Fatty acyls[FA]	NULL	2.69117e+06	3.60593e+06	2.71303e+06	3.4594e+06	3.5871e+06	3.88682e+06	3.82587e+06	3.43494e+06	3.74065e+06	1.51908e+06	331634	237878	2.94905e+06	235564	2.318e+06	158246	348031	202865	490864	105891	1.37181e+06	861645	2.01873e+06	515775	2.02528e+06	386798	179203
368	0.813_222.0642	32 861 rp	C10 H10 N2 O4	222.064	0.813	NA	S39518	NA	0.0001	0.4275	-	84.5	level4	NA	NA	NA	NA	NA	4.19813e+06	3.87688e+06	4.6382e+06	3.50991e+06	5.20928e+06	4.7364e+06	6.1542e+06	5.67225e+06	6.21448e+06	2.7965e+06	982094	388468	2.21287e+06	403609	4.23869e+06	656273	2.28517e+06	1.27543e+06	9.57194e+06	1.0033e+07	2.70869e+06	4.68156e+06	3.93541e+06	1.98283e+06	1.91364e+06	3.45676e+06	636851
369	0.816_224.0799	L-3-hydroxykynurenine	C10 H12 N2 O4	224.08	0.816	C03227	S11318	HMDB0011631	0.0002	0.9163	-	-	level4	Organic oxygen compounds	Organooxygen compounds	Carbonyl compounds	Carbonyl compounds	map00380 Tryptophan metabolism; map01100 Metabolic pathways;	2.1896e+07	3.01881e+07	2.05325e+07	2.37302e+07	3.60334e+07	1.61925e+07	1.96225e+07	2.14817e+07	1.68949e+07	2.12022e+07	9.83383e+06	287889	1.6899e+07	248937	1.60391e+07	167230	2.41784e+07	214382	3.59401e+07	6.05035e+07	6.30342e+07	2.75556e+07	1.05263e+07	1.68713e+07	2.46158e+07	1.4765e+07	375047
370	0.817_175.0484	N-acetyl-l-aspartic acid	C6 H9 N O5	175.048	0.817	C01042	S58576	HMDB0000812	0.0003	1.8004	12.9	-	level4	Organic acids and derivatives	Carboxylic acids and derivatives	Amino acids, peptides, and analogues	Amino acids, peptides, and analogues	map00250 Alanine, aspartate and glutamate metabolism; map01100 Metabolic pathways;	3.43407e+06	4.38096e+06	2.62737e+06	3.08397e+06	3.38327e+06	2.90979e+06	2.58696e+06	2.50297e+06	2.40539e+06	4.4822e+06	3.65083e+06	5.15435e+06	4.51713e+06	1.96437e+06	4.77416e+06	1.74478e+06	2.8596e+06	259185	3.65493e+06	2.9468e+06	2.77938e+06	2.14025e+06	1.36609e+06	1.64425e+06	2.39992e+06	2.99524e+06	534936
371	0.823_311.1038	(2s)-4-(methylsulfanyl)-2-({[(3s,4s,5r)-2,3,4-trihydroxy-5-(hydroxymethyl)tetrahydro-2-furanyl]methyl}amino)butanoic acid	C11 H21 N O7 S	311.104	0.823	null	S9035182	HMDB0037841	0	-0.1114	-	-	level4	Organic acids and derivatives	Carboxylic acids and derivatives	Amino acids, peptides, and analogues	Amino acids, peptides, and analogues	NA	2.9947e+06	3.85961e+06	3.19267e+06	2.11134e+06	2.99874e+06	3.53516e+06	2.94257e+06	2.72302e+06	3.14856e+06	3.06629e+06	2.7679e+06	363309	1.20181e+06	359774	3.40878e+06	241688	3.58831e+06	309834	1.98591e+06	5.86767e+06	2.10406e+06	769919	1.20187e+06	2.98593e+06	3.67506e+06	2.36605e+06	273695
372	0.825_135.0687	Acetanilide	C8 H9 N O	135.069	0.825	C07565	S880	HMDB0001250	0.0003	2.2788	32.6	-	level4	Benzenoids	Benzene and substituted derivatives	null	Benzene and derivatives	NULL	1.39671e+07	1.7139e+07	1.22006e+07	1.33137e+07	1.47572e+07	8.4767e+06	1.34486e+07	1.03394e+07	1.5116e+07	1.09132e+07	3.36715e+06	519330	6.16718e+06	198316	6.1311e+06	501991	1.6367e+07	191632	2.49755e+07	1.3589e+07	2.33704e+07	1.29388e+07	8.62524e+06	6.16321e+06	1.06268e+07	8.52074e+06	205345
373	0.826_147.0353	3-thiomorpholinecarboxylic acid	C5 H9 N O2 S	147.035	0.826	C03901	S389150	HMDB0059611	-0.0001	-0.8941	-	-	level4	Organic acids and derivatives	Carboxylic acids and derivatives	Amino acids, peptides, and analogues	Amino acids, peptides, and analogues	NULL	9.80531e+06	1.01127e+07	9.92122e+06	9.01596e+06	9.38409e+06	8.51841e+06	8.88689e+06	8.23419e+06	7.57371e+06	7.33127e+06	7.42366e+06	1.5091e+06	9.45836e+06	2.47307e+06	8.0332e+06	3.00625e+06	1.18477e+07	4.51476e+06	9.42936e+06	1.03006e+07	1.15516e+07	6.64221e+06	6.15583e+06	6.8142e+06	7.0267e+06	9.47253e+06	1.71623e+06
374	0.836_103.0457	2-methylthiazolidine	C4 H9 N S	103.046	0.836	null	S29856	HMDB0031682	0.0001	1.3685	-	-	level4	Organoheterocyclic compounds	Azolidines	Thiazolidines	Thiazolidines	NA	1.93017e+07	1.53848e+07	2.41721e+07	2.20059e+07	1.63234e+07	1.8962e+07	1.36179e+07	1.41851e+07	1.62812e+07	2.81047e+07	1.42201e+07	148554	1.46855e+07	141573	1.94163e+07	132972	2.26658e+07	152411	1.5361e+07	2.21879e+07	2.56284e+07	2.96808e+07	2.07767e+07	1.62407e+07	1.4963e+07	2.10362e+07	133585
375	0.837_132.0247	3-methylsulfolene	C5 H8 O2 S	132.025	0.837	null	S64103	HMDB0059667	0.0002	1.8398	83.4	-	level4	Organoheterocyclic compounds	Dihydrothiophenes	null	Dihydrothiophenes	NA	2.53202e+08	2.15644e+08	2.85823e+08	1.9484e+08	2.9309e+08	2.27533e+08	2.19675e+08	2.19319e+08	2.06253e+08	1.81672e+08	2.11361e+08	725856	2.60708e+08	761011	2.21534e+08	686954	2.62866e+08	709103	2.18567e+08	2.41272e+08	2.3601e+08	3.08569e+08	2.2617e+08	2.31212e+08	2.02506e+08	2.68984e+08	596705
376	0.856_294.0881	N-[1-carboxy-3-(methylsulfinyl)propyl]glutamine	C10 H18 N2 O6 S	294.088	0.856	null	S35014614	HMDB0038613	-0.0005	-1.6153	-	-	level4	Organic acids and derivatives	Carboxylic acids and derivatives	Amino acids, peptides, and analogues	Amino acids, peptides, and analogues	NA	1.2521e+07	1.35099e+07	1.30898e+07	1.38702e+07	1.43371e+07	1.15067e+07	1.39084e+07	1.28042e+07	1.38116e+07	9.62954e+06	1.30108e+07	7.63229e+07	1.58452e+07	9.68481e+07	1.23589e+07	5.09323e+07	1.69836e+07	7.5181e+07	2.05963e+07	1.16763e+07	1.32652e+07	1.52087e+07	1.37789e+07	1.18927e+07	1.59068e+07	1.80819e+07	8.82409e+07
377	0.876_186.1007	Ala-pro	C8 H14 N2 O3	186.101	0.876	null	S370068	HMDB0028695	0.0002	1.1191	-	-	level4	Organic acids and derivatives	Carboxylic acids and derivatives	Amino acids, peptides, and analogues	Amino acids, peptides, and analogues	NA	6.12112e+06	8.51636e+06	6.95466e+06	7.59057e+06	6.65288e+06	7.22238e+06	7.2788e+06	6.64744e+06	7.18593e+06	5.58235e+06	6.99307e+06	2.66235e+07	6.42141e+06	2.43945e+07	7.03784e+06	4.41063e+07	1.1999e+07	9.02948e+06	7.73987e+06	6.87032e+06	9.37926e+06	8.14529e+06	6.92438e+06	8.61287e+06	8.58284e+06	6.72357e+06	7.85185e+06
378	0.876_373.0773	N-acetylmuramic acid 6-phosphate	C11 H20 N O11 P	373.077	0.876	NA	S21865486	NA	-0.0001	-0.3063	-	-	level4	NA	NA	NA	NA	NA	8.39905e+06	6.47287e+06	8.46328e+06	9.46925e+06	6.02117e+06	8.96399e+06	6.54468e+06	1.14384e+07	8.71958e+06	1.49609e+07	1.38499e+07	4.43085e+06	3.46879e+06	6.93702e+06	4.06862e+06	1.71103e+06	2.60325e+06	987851	7.74645e+06	8.67708e+06	6.45878e+06	3.58585e+06	984772	2.57642e+06	5.30792e+06	5.38477e+06	3.59693e+06
379	0.884_173.069	Oxaceprol	C7 H11 N O4	173.069	0.884	NA	S59203	NA	0.0002	1.2091	-	-	level4	NA	NA	NA	NA	NA	1.03271e+07	1.17918e+07	1.00559e+07	9.90692e+06	9.76025e+06	1.09168e+07	1.08837e+07	1.11197e+07	1.033e+07	2.2738e+07	2.15883e+07	3.17058e+07	1.52689e+07	2.85159e+07	2.62377e+07	1.53443e+07	7.54987e+06	1.41288e+07	8.57246e+06	9.63668e+06	7.59827e+06	9.76357e+06	8.92598e+06	1.18292e+07	1.36927e+07	1.40039e+07	2.66855e+07
380	0.895_247.0694	N(2)-succinyl-l-glutamic acid	C9 H13 N O7	247.069	0.895	NA	S389689	NA	0.0002	0.7981	-	-	level4	NA	NA	NA	NA	NA	2.94394e+07	2.53344e+07	2.1406e+07	3.97115e+07	1.66217e+07	3.99856e+07	4.10423e+07	4.00565e+07	4.03092e+07	3.99024e+07	6.2196e+07	4.56985e+07	1.54405e+07	2.21002e+07	2.36117e+07	9.08629e+06	7.1908e+06	5.59054e+06	3.9525e+07	4.14129e+07	3.16091e+07	1.1511e+07	5.76366e+06	1.96836e+07	1.90636e+07	3.09177e+07	1.26723e+07
381	0.898_145.0377	2-keto-glutaramic acid	C5 H7 N O4	145.038	0.898	C00940	S47	HMDB0001552	0.0002	1.5802	-	-	level4	Organic acids and derivatives	Keto acids and derivatives	Short-chain keto acids and derivatives	Organic acids	map00250 Alanine, aspartate and glutamate metabolism;	3.2557e+06	2.813e+06	4.4527e+06	3.07929e+06	4.3244e+06	3.80513e+06	3.49365e+06	4.09651e+06	3.33325e+06	7.30758e+06	6.1758e+06	2.5895e+06	2.41259e+06	3.00565e+06	4.94493e+06	3.18544e+06	2.37417e+06	1.46115e+06	4.62282e+06	4.57638e+06	3.94978e+06	2.21777e+06	1.43541e+06	2.18608e+06	2.94893e+06	3.50661e+06	3.20669e+06
382	0.926_111.0434	Cytosine	C4 H5 N3 O	111.043	0.926	C00380	S577	HMDB0000630	0.0001	1.0443	-	-	level4	Organoheterocyclic compounds	Diazines	Pyrimidines and pyrimidine derivatives	Pyrimidines and pyrimidine derivatives	map00240 Pyrimidine metabolism; map01100 Metabolic pathways;	4.28052e+06	4.33598e+06	4.18156e+06	3.823e+06	4.37519e+06	5.0623e+06	4.18853e+06	4.18224e+06	4.62747e+06	4.2098e+06	5.223e+06	7.28633e+06	4.68927e+06	6.80849e+06	5.64636e+06	6.35708e+06	4.24099e+06	6.20328e+06	3.42702e+06	3.51712e+06	3.82577e+06	5.2407e+06	5.41759e+06	5.01248e+06	5.15439e+06	7.19132e+06	7.77933e+06
383	0.931_209.069	Qv1mvo1r	C10 H11 N O4	209.069	0.931	NA	S13710	NA	0.0001	0.7105	-	-	level4	NA	NA	NA	NA	NA	3.37613e+06	2.29557e+06	1.87036e+06	2.04874e+06	2.07883e+06	1.96424e+06	2.2859e+06	2.47105e+06	2.05586e+06	4.55535e+06	3.42087e+06	3.71259e+06	2.18703e+06	4.53391e+06	2.08274e+06	2.33876e+06	2.71478e+06	3.82476e+06	3.26126e+06	4.2178e+06	2.5779e+06	4.00431e+06	2.85416e+06	2.96766e+06	2.99887e+06	2.47667e+06	3.65979e+06
384	0.937_261.0847	Hymexazol o-glucoside	C10 H15 N O7	261.085	0.937	NA	S391368	NA	-0.0002	-0.7144	-	-	level4	NA	NA	NA	NA	NA	7.04797e+06	7.29063e+06	9.73041e+06	7.73742e+06	7.84314e+06	7.70027e+06	6.83537e+06	8.13063e+06	8.29192e+06	1.26367e+07	1.568e+07	1.07221e+07	4.42888e+06	1.11118e+07	8.11535e+06	5.04584e+06	4.44113e+06	2.94654e+06	9.83734e+06	1.02246e+07	8.46561e+06	3.96044e+06	1.69137e+06	3.83417e+06	4.76339e+06	5.61305e+06	5.57751e+06
385	0.958_216.1225	Acetyl arginine	C8 H16 N4 O3	216.123	0.958	null	S60752	HMDB0004620	0.0002	1.0758	-	-	level4	Organic acids and derivatives	Carboxylic acids and derivatives	Amino acids, peptides, and analogues	Amino acids, peptides, and analogues	NA	5.40781e+06	5.64046e+06	5.06435e+06	5.42995e+06	4.79435e+06	5.18561e+06	4.73981e+06	5.12707e+06	4.92514e+06	4.82189e+06	8.64385e+06	5.90266e+06	5.13896e+06	8.00027e+06	7.38959e+06	6.38811e+06	5.72522e+06	8.16693e+06	5.50481e+06	4.50539e+06	4.36832e+06	4.0847e+06	4.65138e+06	5.10571e+06	3.64612e+06	3.94559e+06	5.85093e+06
386	0.969_145.0199	3,4-dehydrothiomorpholine-3-carboxylic acid	C5 H7 N O2 S	145.02	0.969	NA	S163623	NA	0.0002	1.386	53.9	-	level4	NA	NA	NA	NA	NA	2.97128e+07	3.63625e+07	3.5322e+07	3.64938e+07	3.78391e+07	4.8106e+07	3.30208e+07	3.55878e+07	4.17744e+07	3.08525e+07	1.28173e+07	2.3158e+07	3.19303e+07	2.56275e+07	1.4893e+07	4.30945e+07	3.98769e+07	6.1853e+07	5.19117e+07	4.72709e+07	5.2964e+07	4.51634e+07	2.33511e+07	2.73839e+07	2.71095e+07	3.11516e+07	2.74513e+07
387	0.97_172.0849	Mfcd03547962	C7 H12 N2 O3	172.085	0.97	null	S71432	HMDB0000721	0.0001	0.7253	-	-	level4	Organic acids and derivatives	Carboxylic acids and derivatives	Amino acids, peptides, and analogues	Amino acids, peptides, and analogues	NA	5.83917e+06	7.80371e+06	5.9062e+06	6.85483e+06	7.20007e+06	8.41993e+06	6.77202e+06	7.82526e+06	8.2088e+06	4.62245e+06	4.93576e+06	7.99207e+06	6.46966e+06	7.38554e+06	5.48987e+06	1.11135e+07	1.04427e+07	8.73674e+06	9.16817e+06	5.7992e+06	7.07115e+06	8.30564e+06	5.85351e+06	7.5737e+06	7.6988e+06	7.83323e+06	8.30128e+06
388	0.976_129.0904	(2s)-2-piperazinecarboxamide	C5 H11 N3 O	129.09	0.976	NA	S5373018	NA	0.0002	1.7718	-	-	level4	NA	NA	NA	NA	NA	3.99403e+06	3.1662e+06	3.38368e+06	3.71853e+06	3.72517e+06	3.19902e+06	3.21389e+06	4.3934e+06	3.2589e+06	3.3346e+06	3.90377e+06	7.3576e+06	4.84568e+06	9.77893e+06	5.29699e+06	6.06502e+06	4.21697e+06	1.0745e+07	4.16398e+06	3.26132e+06	3.10231e+06	4.79345e+06	3.75914e+06	4.1451e+06	4.12892e+06	4.79705e+06	5.78682e+06
389	0.978_71.0736	Pyrrolidine	C4 H9 N	71.0736	0.978	null	S29008	HMDB0031641	0.0001	1.4545	-	-	level4	Organoheterocyclic compounds	Pyrrolidines	null	Pyrrolidines	NA	5.516e+07	5.38358e+07	5.45027e+07	5.28216e+07	5.39873e+07	5.09447e+07	5.05618e+07	5.5854e+07	4.98694e+07	5.71533e+07	5.15464e+07	8.03773e+07	4.71673e+07	7.10331e+07	6.2016e+07	8.83463e+07	5.4076e+07	1.08564e+08	5.76492e+07	5.40881e+07	5.44366e+07	5.7672e+07	4.58793e+07	4.62719e+07	4.11321e+07	5.14596e+07	6.48714e+07
390	0.983_138.0431	4-nitroaniline	C6 H6 N2 O2	138.043	0.983	NA	S13846959	NA	0.0002	1.4182	-	-	level4	NA	NA	NA	NA	NA	566128	379885	354847	390849	630186	438690	401043	628393	326123	716171	508519	1.08551e+06	252744	848090	8.95165e+06	664039	196445	1.56945e+06	208586	1.17529e+06	545478	411885	210110	163837	171455	649642	1.34468e+06
391	0.986_218.0903	Mfcd00037215	C8 H14 N2 O5	218.09	0.986	null	S389104	HMDB0006248	0	0.1726	-	-	level4	Organic acids and derivatives	Carboxylic acids and derivatives	Amino acids, peptides, and analogues	Amino acids, peptides, and analogues	NA	2.68154e+07	4.17649e+07	3.37346e+07	2.73513e+07	2.97991e+07	2.62576e+07	2.58615e+07	2.98347e+07	3.09171e+07	1.99624e+07	1.75548e+07	3.44488e+07	2.80322e+07	3.63089e+07	2.14107e+07	5.74585e+07	3.32126e+07	7.42049e+07	4.23597e+07	4.06145e+07	4.74894e+07	3.62587e+07	2.17904e+07	2.4014e+07	2.69545e+07	3.40744e+07	4.24761e+07
392	0.993_196.0236	Pteridine-2,4,6,7-tetrol	C6 H4 N4 O4	196.024	0.993	NA	S200337	NA	0.0003	1.7373	-	-	level4	NA	NA	NA	NA	NA	5.22429e+07	5.94542e+07	5.73175e+07	6.1981e+07	5.75317e+07	5.6514e+07	5.41847e+07	5.34871e+07	5.70409e+07	5.73152e+07	5.24601e+07	5.22132e+07	8.06892e+07	5.48869e+07	6.12787e+07	4.49408e+07	5.91845e+07	5.15605e+07	4.43788e+07	7.74637e+07	5.3442e+07	5.7151e+07	4.59313e+07	3.89384e+07	4.98419e+07	4.36977e+07	4.40762e+07
393	1.01_217.0951	1-isothiocyanato-8-methylsulfanyl-octane	C10 H19 N S2	217.095	1.01	null	S8346864	HMDB0038447	-0.0008	-3.7091	-	-	level4	Organosulfur compounds	Isothiocyanates	null	Isothiocyanates	NA	4.65247e+07	4.34204e+07	3.65571e+07	4.69532e+07	4.93216e+07	4.58599e+07	3.90667e+07	3.60957e+07	3.671e+07	4.74522e+07	5.49221e+07	5.68895e+07	3.03622e+07	4.89884e+07	3.67165e+07	4.8385e+07	2.5657e+07	4.22505e+07	5.69326e+07	6.04409e+07	3.7778e+07	3.19942e+07	2.12168e+07	2.23797e+07	2.24352e+07	3.60861e+07	4.05448e+07
394	1.025_233.0901	8-(methylsulfinyl)octyl isothiocyanate	C10 H19 N O S2	233.09	1.025	null	S7970426	HMDB0035923	-0.0007	-3.2021	-	-	level4	Organosulfur compounds	Sulfoxides	null	Sulfoxides	NA	4.78885e+06	5.04532e+06	4.45824e+06	5.58479e+06	5.03147e+06	5.38985e+06	5.54462e+06	5.70836e+06	5.79199e+06	9.86542e+06	9.93498e+06	7.41404e+06	3.04885e+06	7.7397e+06	5.38101e+06	8.79528e+06	9.91191e+06	5.04083e+06	1.22571e+07	1.24856e+07	9.62111e+06	6.56447e+06	1.83262e+06	5.82442e+06	6.71957e+06	5.16789e+06	8.89804e+06
395	1.056_184.0236	5-hydroxyisouric acid	C5 H4 N4 O4	184.024	1.056	C11821	S219288	HMDB0030097	0.0003	1.7729	-	-	level4	Alkaloids and derivatives	null	null	Alkaloids and derivatives	map00230 Purine metabolism; map01100 Metabolic pathways;	1.38222e+07	1.15849e+07	1.40192e+07	1.53435e+07	1.61692e+07	2.0009e+07	2.17756e+07	2.0956e+07	1.64527e+07	9.8222e+06	1.63855e+07	3.87487e+07	1.50741e+07	3.68299e+07	1.9198e+07	4.33968e+07	1.48702e+07	3.8649e+07	2.07311e+07	1.31168e+07	1.79737e+07	1.94971e+07	1.97193e+07	1.88674e+07	1.91961e+07	1.51574e+07	3.27701e+07
396	1.077_144.1266	N-acetylcadaverine	C7 H16 N2 O	144.127	1.077	null	S164295	HMDB0002284	0.0003	2.3653	-	-	level4	Organic acids and derivatives	Carboxylic acids and derivatives	Carboxylic acid derivatives	Organic acids	NA	1.04222e+06	1.03561e+06	1.04462e+06	855288	909280	1.00681e+06	906779	922307	931662	745046	1.20095e+06	1.23905e+06	644044	1.68785e+06	1.02898e+07	665108	387085	3.42866e+06	211050	215785	492669	962691	169406	310951	326463	480871	605984
397	1.079_175.0484	N-acetyl-l-aspartic acid	C6 H9 N O5	175.048	1.079	C01042	S58576	HMDB0000812	0.0003	1.7037	12.9	-	level4	Organic acids and derivatives	Carboxylic acids and derivatives	Amino acids, peptides, and analogues	Amino acids, peptides, and analogues	map00250 Alanine, aspartate and glutamate metabolism; map01100 Metabolic pathways;	8.07179e+06	7.37582e+06	1.009e+07	1.08188e+07	8.75065e+06	1.0121e+07	9.47478e+06	7.26963e+06	9.13725e+06	8.04612e+06	1.06246e+07	1.52732e+07	1.18991e+07	1.55871e+07	1.0624e+07	1.1968e+07	8.45162e+06	1.35061e+07	9.44847e+06	9.38302e+06	9.28312e+06	6.5112e+06	4.90496e+06	7.4031e+06	6.30991e+06	8.54518e+06	9.07184e+06
398	1.079_295.1164	Asn-tyr	C13 H17 N3 O5	295.116	1.079	null	S16568269	HMDB0028743	-0.0005	-1.5941	-	-	level4	Organic acids and derivatives	Carboxylic acids and derivatives	Amino acids, peptides, and analogues	Amino acids, peptides, and analogues	NA	737783	852454	850183	868725	760126	813735	808717	887876	812555	605127	232523	728868	581126	449185	199666	1.86329e+06	1.52394e+06	822186	780852	924453	892536	1.54922e+06	757077	1.00862e+06	949632	3.80229e+06	938375
399	1.08_133.0377	L-(+)-aspartic acid	C4 H7 N O4	133.038	1.08	C00049	S5745	HMDB0000191	0.0002	1.6864	-	-	level4	Organic acids and derivatives	Carboxylic acids and derivatives	Amino acids, peptides, and analogues	Amino acids	map00220 Arginine biosynthesis; map00250 Alanine, aspartate and glutamate metabolism; map00260 Glycine, serine and threonine metabolism; map00270 Cysteine and methionine metabolism; map00300 Lysine biosynthesis; map00340 Histidine metabolism; map00410 beta-Alanine metabolism; map00760 Nicotinate and nicotinamide metabolism; map00770 Pantothenate and CoA biosynthesis; map00970 Aminoacyl-tRNA biosy…	2.87964e+06	3.73713e+06	2.96515e+06	3.36488e+06	3.52414e+06	3.76803e+06	3.55652e+06	2.79313e+06	3.66454e+06	3.15924e+06	4.35583e+06	7.37825e+06	5.06652e+06	6.7696e+06	3.45688e+06	4.78302e+06	3.44539e+06	5.76955e+06	3.04858e+06	3.63892e+06	4.31428e+06	2.7755e+06	2.49264e+06	2.98835e+06	3.41842e+06	2.69023e+06	3.32357e+06
400	1.087_231.1107	2271703	C10 H17 N O5	231.111	1.087	null	S4956295	HMDB0000953	0	-0.0063	-	-	level4	Organic acids and derivatives	Carboxylic acids and derivatives	Amino acids, peptides, and analogues	Amino acids, peptides, and analogues	NA	1.16953e+07	1.14249e+07	1.11869e+07	1.30018e+07	1.18063e+07	1.28631e+07	1.3487e+07	1.33333e+07	1.42757e+07	1.17105e+07	1.77104e+07	1.85992e+07	8.10594e+06	1.36583e+07	1.22051e+07	1.58087e+07	1.59257e+07	1.93398e+07	1.27916e+07	1.56555e+07	1.02919e+07	1.63351e+07	1.30962e+07	1.59044e+07	1.55634e+07	1.69474e+07	1.79779e+07
401	1.096_122.0482	Nicotinamide	C6 H6 N2 O	122.048	1.096	C00153	S911	HMDB0001406	0.0001	1.1494	-	47.1	level4	Organoheterocyclic compounds	Pyridines and derivatives	Pyridinecarboxylic acids and derivatives	Pyridine and derivatives	map00760 Nicotinate and nicotinamide metabolism; map01100 Metabolic pathways;	1.10291e+07	1.01973e+07	1.07632e+07	1.01791e+07	1.05753e+07	1.17824e+07	1.25081e+07	9.13534e+06	1.11719e+07	8.53125e+06	1.38424e+07	1.33409e+07	1.07986e+07	1.86848e+07	1.2917e+07	1.72253e+07	1.45741e+07	1.86846e+07	1.5093e+07	1.58632e+07	1.35836e+07	1.51433e+07	1.23112e+07	1.17183e+07	1.48839e+07	1.5217e+07	1.38419e+07
402	1.098_287.1958	Arg-leu	C12 H25 N5 O3	287.196	1.098	null	S295468	HMDB0028713	0	0.0601	-	-	level4	Organic acids and derivatives	Carboxylic acids and derivatives	Amino acids, peptides, and analogues	Amino acids, peptides, and analogues	NA	2.23277e+06	2.15177e+06	2.3407e+06	1.91054e+06	2.24474e+06	2.12014e+06	2.34439e+06	2.18673e+06	2.28138e+06	1.43426e+06	2.32325e+06	2.57858e+06	2.07044e+06	1.69936e+06	2.4616e+06	2.45285e+06	3.13188e+06	2.29939e+06	2.29197e+06	2.15742e+06	2.21441e+06	3.63204e+06	2.57381e+06	2.71689e+06	2.91466e+06	5.26617e+06	2.30015e+06
403	1.1_132.0247	3-methylsulfolene	C5 H8 O2 S	132.025	1.1	null	S64103	HMDB0059667	0.0002	1.8482	87.2	-	level4	Organoheterocyclic compounds	Dihydrothiophenes	null	Dihydrothiophenes	NA	5.92044e+08	6.23365e+08	4.67775e+08	4.39826e+08	4.28713e+08	5.09382e+08	5.15726e+08	4.7878e+08	6.09108e+08	5.6314e+08	5.13179e+08	6.42511e+08	3.96072e+08	6.77637e+08	5.08535e+08	1.01269e+09	8.41652e+08	7.3548e+08	6.78583e+08	7.89702e+08	5.18341e+08	5.14506e+08	3.34276e+08	6.58711e+08	5.54614e+08	4.59681e+08	5.51656e+08
404	1.102_103.0457	2-methylthiazolidine	C4 H9 N S	103.046	1.102	null	S29856	HMDB0031682	0.0002	1.4631	-	-	level4	Organoheterocyclic compounds	Azolidines	Thiazolidines	Thiazolidines	NA	3.05057e+07	5.92546e+07	3.16407e+07	5.13305e+07	5.40774e+07	3.31321e+07	3.10736e+07	3.21299e+07	4.88978e+07	4.98508e+07	3.35522e+07	5.4154e+07	3.28091e+07	4.92959e+07	5.94755e+07	6.6337e+07	7.11025e+07	6.61191e+07	5.75623e+07	6.39873e+07	6.19189e+07	5.93821e+07	4.63704e+07	6.49289e+07	3.59966e+07	3.69697e+07	4.53917e+07
405	1.106_279.1316	(2s)-3-methyl-2-({[(3s,4s,5r)-2,3,4-trihydroxy-5-(hydroxymethyl)tetrahydro-2-furanyl]methyl}amino)butanoic acid (non-preferred name)	C11 H21 N O7	279.132	1.106	null	S35014481	HMDB0037844	-0.0001	-0.5298	-	-	level4	Organic acids and derivatives	Carboxylic acids and derivatives	Amino acids, peptides, and analogues	Amino acids, peptides, and analogues	NA	2.99245e+07	3.0435e+07	3.17591e+07	2.99437e+07	3.12669e+07	3.46287e+07	2.9433e+07	3.30984e+07	3.9186e+07	3.54404e+07	3.51347e+07	9.25953e+07	2.09134e+07	4.01915e+07	4.14345e+07	6.04966e+07	4.5186e+07	3.46059e+07	3.31894e+07	5.47208e+07	2.57678e+07	1.82041e+07	1.7584e+07	3.40309e+07	3.11975e+07	2.602e+07	2.18823e+07
406	1.115_84.0211	Lu3453000	C4 H4 O2	84.0211	1.115	C17601	S9917	HMDB0032330	-0.0001	-0.8698	-	-	level4	Organoheterocyclic compounds	Dihydrofurans	Furanones	Furanones	NULL	6.92226e+06	7.44368e+06	6.01271e+06	6.13777e+06	4.78306e+06	6.31483e+06	1.07303e+07	5.95023e+06	6.79951e+06	1.28139e+07	7.06569e+06	7.01676e+06	4.31255e+06	9.1677e+06	6.55909e+06	8.93289e+06	8.08402e+06	4.08852e+06	6.91886e+06	1.01807e+07	8.74631e+06	6.24383e+06	5.6067e+06	5.54144e+06	3.11817e+06	6.95296e+06	6.246e+06
407	1.129_293.0932	Triadimefon	C14 H16 Cl N3 O2	293.093	1.129	NA	S36029	NA	0.0001	0.3226	-	-	level4	NA	NA	NA	NA	NA	1.0286e+07	8.6569e+06	6.92771e+06	7.7005e+06	7.17602e+06	8.04212e+06	6.60726e+06	1.02149e+07	9.74613e+06	1.18834e+07	1.0907e+07	6.75197e+06	6.18402e+06	7.07489e+06	7.4359e+06	2.75534e+06	5.31682e+06	3.81776e+06	1.62931e+07	1.00516e+07	8.42875e+06	4.00742e+06	3.78317e+06	5.0423e+06	5.89327e+06	6.93992e+06	5.59521e+06
408	1.134_246.1215	Asp-leu	C10 H18 N2 O5	246.121	1.134	null	S295006	HMDB0028757	0	-0.1366	-	-	level4	Organic acids and derivatives	Carboxylic acids and derivatives	Amino acids, peptides, and analogues	Amino acids, peptides, and analogues	NA	2.65572e+06	2.57108e+06	2.51842e+06	2.55685e+06	2.43277e+06	2.65165e+06	2.54728e+06	2.7686e+06	2.70118e+06	2.29336e+06	8.7949e+06	8.6434e+06	2.73459e+06	6.11729e+06	1.19942e+07	4.91515e+06	5.67527e+06	3.43087e+06	2.64621e+06	4.61177e+06	4.18633e+06	3.94568e+06	5.155e+06	5.06327e+06	5.65361e+06	9.46114e+06	3.46148e+06
409	1.134_256.1059	Edoxudine	C11 H16 N2 O5	256.106	1.134	NA	S59752	NA	0	0.0863	-	-	level4	NA	NA	NA	NA	NA	869198	1.0543e+06	823599	887842	922903	889362	1.03915e+06	964618	741133	1.90275e+06	1.10642e+06	1.3064e+06	446220	613737	4.7168e+06	261542	457173	881203	91899.2	337883	329140	790800	669709	487654	778834	580369	1.51859e+06
410	1.181_316.0728	2-s-cysteinyl-dopa	C12 H16 N2 O6 S	316.073	1.181	null	S140666	HMDB0062734	-0.0001	-0.3379	-	-	level4	Organic acids and derivatives	Carboxylic acids and derivatives	Amino acids, peptides, and analogues	Amino acids, peptides, and analogues	NA	1.45761e+07	1.22445e+07	1.44549e+07	1.4896e+07	1.56247e+07	1.45794e+07	1.28846e+07	1.31086e+07	1.40201e+07	8.48206e+06	1.96299e+06	1.20662e+07	1.04212e+07	4.05623e+06	3.26714e+06	1.54193e+07	2.15537e+07	2.92453e+07	9.4796e+06	1.15649e+07	1.73379e+07	1.49035e+07	9.36324e+06	1.33897e+07	1.05763e+07	1.20962e+07	8.26384e+06
411	1.194_249.0308	Norepinephrine sulfate	C8 H11 N O6 S	249.031	1.194	null	S110309	HMDB0002062	0.0001	0.4726	-	-	level4	Organic acids and derivatives	Organic sulfuric acids and derivatives	Arylsulfates	Organic acids	NA	5.72631e+06	6.11294e+06	4.43232e+06	5.36992e+06	4.48097e+06	5.00198e+06	4.74196e+06	5.0214e+06	5.76437e+06	5.25883e+06	3.29156e+06	1.90565e+06	5.49862e+06	3.01029e+06	3.07178e+06	5.2931e+06	5.86945e+06	7.67806e+06	4.64695e+06	5.60161e+06	8.43818e+06	9.72235e+06	7.16364e+06	5.48795e+06	8.45482e+06	4.93287e+06	4.40627e+06
412	1.204_223.0517	Clazolimine	C10 H10 Cl N3 O	223.052	1.204	NA	S14679167	NA	0.0004	1.9098	-	-	level4	NA	NA	NA	NA	NA	2.28303e+06	2.079e+06	2.08771e+06	2.34085e+06	2.98697e+06	3.80392e+06	3.35978e+06	2.34219e+06	3.63852e+06	2.15963e+06	3.18652e+06	3.27702e+06	2.99738e+06	2.79276e+06	1.60677e+06	2.92993e+06	1.71719e+06	3.32635e+06	1.76227e+06	2.36022e+06	3.3702e+06	4.53455e+06	8.80571e+06	3.62407e+06	7.74033e+06	1.2431e+07	7.61359e+06
413	1.241_152.0337	Xanthine	C5 H4 N4 O2	152.034	1.241	C00385	S1151	HMDB0000292	0.0002	1.6344	-	-	level4	Organoheterocyclic compounds	Imidazopyrimidines	Purines and purine derivatives	Purines and derivatives	map00230 Purine metabolism; map00232 Caffeine metabolism; map01100 Metabolic pathways;	2.37471e+08	1.48103e+08	2.30632e+08	1.50554e+08	1.56214e+08	1.98514e+08	2.14308e+08	2.0858e+08	1.58676e+08	1.41849e+08	1.82803e+08	1.37546e+08	2.18325e+08	1.91723e+08	9.76071e+07	2.64509e+08	3.62322e+08	3.25463e+08	2.29893e+08	1.93184e+08	1.70424e+08	3.34655e+08	1.69505e+08	2.11651e+08	2.25383e+08	3.49399e+08	2.64124e+08
414	1.269_112.0163	2-furoic acid	C5 H4 O3	112.016	1.269	C01546	S10251740	HMDB0000617	0.0002	1.9752	38.1	-	level4	Organoheterocyclic compounds	Furans	Furoic acid and derivatives	Furoic acid and derivatives	NA	1.39587e+07	9.75126e+06	9.99181e+06	1.03404e+07	8.30008e+06	1.00465e+07	1.16765e+07	1.13952e+07	1.18333e+07	2.05184e+07	1.67199e+07	2.70324e+07	8.48518e+06	2.03473e+07	1.41195e+07	1.2545e+07	1.477e+07	8.4893e+06	1.53694e+07	1.90129e+07	1.1963e+07	7.55432e+06	4.68619e+06	7.21868e+06	6.94878e+06	7.77989e+06	1.26046e+07
415	1.273_224.0799	L-3-hydroxykynurenine	C10 H12 N2 O4	224.08	1.273	C03227	S11318	HMDB0011631	0.0002	0.8778	-	-	level4	Organic oxygen compounds	Organooxygen compounds	Carbonyl compounds	Carbonyl compounds	map00380 Tryptophan metabolism; map01100 Metabolic pathways;	1.02718e+08	1.13457e+08	9.60502e+07	9.84989e+07	1.16285e+08	1.0269e+08	1.02981e+08	1.09716e+08	9.7006e+07	7.43044e+07	4.91654e+07	9.43828e+07	7.44296e+07	8.12243e+07	6.70378e+07	1.16905e+08	1.4559e+08	1.29028e+08	1.87919e+08	2.01574e+08	1.88944e+08	1.01655e+08	6.90473e+07	6.91172e+07	9.1318e+07	7.45343e+07	1.33466e+08
416	1.298_177.0793	5-hydroxytryptophol	C10 H11 N O2	177.079	1.298	null	S8708	HMDB0001855	0.0003	1.8252	-	-	level4	Organoheterocyclic compounds	Indoles and derivatives	Hydroxyindoles	Indole and derivatives	NA	2.39321e+06	2.58102e+06	2.60935e+06	2.89166e+06	2.3717e+06	3.04426e+06	3.63925e+06	3.79793e+06	4.04481e+06	5.9291e+06	3.7693e+06	2.85382e+06	2.92268e+06	6.59608e+06	3.61579e+06	298193	2.77275e+06	6.48103e+06	3.56948e+06	5.11267e+06	1.42693e+06	1.25683e+06	1.49563e+06	987694	1.78034e+06	1.79398e+06	2.12197e+06
417	1.307_222.0643	32 861 rp	C10 H10 N2 O4	222.064	1.307	NA	S39518	NA	0.0002	0.9627	-	38	level4	NA	NA	NA	NA	NA	1.69884e+07	1.6749e+07	1.86439e+07	1.69427e+07	1.74009e+07	1.89335e+07	2.01936e+07	2.10776e+07	2.12491e+07	1.22904e+07	1.17517e+07	1.84192e+07	1.48625e+07	2.12255e+07	1.40842e+07	2.71171e+07	2.19266e+07	2.70727e+07	3.81047e+07	3.14071e+07	2.73542e+07	1.41183e+07	1.31985e+07	1.39137e+07	1.51207e+07	1.99666e+07	3.02336e+07
418	1.313_109.053	4-aminophenol	C6 H7 N O	109.053	1.313	C02372	S392	HMDB0001169	0.0002	2.0617	-	-	level4	Benzenoids	Benzene and substituted derivatives	Aniline and substituted anilines	Benzene and derivatives	NA	5.45585e+06	8.22464e+06	5.51572e+06	7.6736e+06	7.41917e+06	7.74768e+06	7.40673e+06	7.22399e+06	8.23554e+06	4.3894e+06	3.0469e+06	5.27824e+06	4.9591e+06	5.49459e+06	4.42698e+06	7.44339e+06	1.10429e+07	9.21268e+06	1.14607e+07	1.3208e+07	1.20247e+07	4.87598e+06	5.06548e+06	7.66576e+06	6.27819e+06	5.73058e+06	8.7383e+06
419	1.313_207.0533	4-(2-aminophenyl)-2,4-dioxobutanoic acid	C10 H9 N O4	207.053	1.313	C01252	S459	HMDB0000978	0.0002	0.8975	-	-	level4	Organic oxygen compounds	Organooxygen compounds	Carbonyl compounds	Carbonyl compounds	map00380 Tryptophan metabolism; map01100 Metabolic pathways;	1.40819e+08	1.53889e+08	1.33251e+08	1.38646e+08	1.55314e+08	1.43049e+08	1.41496e+08	1.4701e+08	1.34971e+08	1.03992e+08	6.43167e+07	9.86261e+07	1.04683e+08	1.10733e+08	9.37081e+07	1.50895e+08	2.03467e+08	1.74787e+08	2.69093e+08	2.74572e+08	2.51473e+08	1.36362e+08	9.74545e+07	1.04299e+08	1.22756e+08	1.02383e+08	1.60317e+08
420	1.317_161.048	2-indolylformic acid	C9 H7 N O2	161.048	1.317	null	S65731	HMDB0002285	0.0003	1.7786	16.6	-	level4	Organoheterocyclic compounds	Indoles and derivatives	Indolecarboxylic acids and derivatives	Indole and derivatives	NA	1.25803e+07	1.09458e+07	1.27165e+07	1.71976e+07	1.26624e+07	1.38128e+07	1.52277e+07	2.44272e+07	1.53816e+07	1.06149e+07	7.45596e+06	1.2165e+07	1.04118e+07	1.49517e+07	1.11533e+07	2.12465e+07	2.59019e+07	2.09033e+07	2.66553e+07	1.87808e+07	2.32643e+07	1.06982e+07	1.16095e+07	1.18998e+07	1.21991e+07	1.12066e+07	1.40934e+07
421	1.328_221.069	Methyl (3-hydroxy-2-oxo-2,3-dihydro-1h-indol-3-yl)acetate	C11 H11 N O4	221.069	1.328	null	S35014708	HMDB0038991	0.0002	0.8258	-	-	level4	Organoheterocyclic compounds	Indoles and derivatives	Indolyl carboxylic acids and derivatives	Indole and derivatives	NA	1.35429e+07	1.21711e+07	1.01476e+07	1.05332e+07	1.17637e+07	1.33757e+07	1.26809e+07	1.29176e+07	1.4049e+07	1.45393e+07	6.63797e+06	7.04463e+06	1.45006e+07	1.66939e+07	7.41759e+06	1.24851e+07	1.53287e+07	6.04071e+06	1.36664e+07	2.06482e+07	1.61089e+07	1.48336e+07	9.34446e+06	1.18678e+07	1.36737e+07	1.28421e+07	1.09179e+07
422	1.373_147.0898	Afegostat	C6 H13 N O3	147.09	1.373	NA	S394649	NA	0.0003	1.7445	-	-	level4	NA	NA	NA	NA	NA	6.96299e+06	6.77055e+06	6.85163e+06	5.72152e+06	5.4875e+06	5.67971e+06	4.76234e+06	7.28092e+06	4.94996e+06	3.34985e+06	9.01881e+06	2.51646e+07	5.98825e+06	1.90566e+07	6.55539e+06	5.78615e+06	2.21424e+06	9.26104e+06	2.91545e+06	2.05447e+06	2.39418e+06	4.6311e+06	2.68012e+06	1.95588e+07	3.03923e+06	769531	2.93775e+06
423	1.387_118.0422	Coumarone	C8 H6 O	118.042	1.387	C14512	S8868	HMDB0032929	0.0003	2.4973	-	-	level4	Organoheterocyclic compounds	Benzofurans	null	Benzofurans	NULL	2.8764e+07	4.38975e+07	6.26049e+07	3.50325e+07	5.12067e+07	4.05091e+07	4.43349e+07	2.94551e+07	5.18859e+07	3.87979e+07	2.35709e+07	2.41295e+07	2.94244e+07	5.30113e+07	2.43614e+07	5.88702e+07	5.06651e+07	5.85806e+07	1.04457e+08	5.79419e+07	6.43688e+07	5.10495e+07	2.72754e+07	2.22598e+07	3.55866e+07	3.43001e+07	5.70552e+07
424	1.429_205.0415	Dacisteine	C7 H11 N O4 S	205.042	1.429	NA	S59118	NA	0.0006	2.9252	-	44.2	level4	NA	NA	NA	NA	NA	5.57503e+06	5.38624e+06	5.50006e+06	5.6251e+06	6.152e+06	5.53443e+06	4.90817e+06	5.63131e+06	4.67151e+06	1.54226e+06	539879	1.43489e+06	3.13968e+06	2.18258e+06	683939	2.46682e+06	2.08662e+06	6.17601e+06	1.67121e+06	1.38204e+06	2.70614e+06	1.73933e+06	1.50318e+06	1.30944e+06	1.30366e+06	1.53785e+06	2.19871e+06
425	1.455_258.1213	1-(4-amino-4-carboxybutanoyl)-2-piperidinecarboxylic acid	C11 H18 N2 O5	258.121	1.455	null	S35014615	HMDB0038614	-0.0003	-1.2012	-	-	level4	Organic acids and derivatives	Carboxylic acids and derivatives	Amino acids, peptides, and analogues	Amino acids, peptides, and analogues	NA	3.46227e+06	3.57816e+06	3.42583e+06	4.19957e+06	3.65938e+06	4.08032e+06	4.07803e+06	4.09243e+06	3.97042e+06	603980	6.37324e+06	1.54863e+06	7.47423e+06	6.82412e+06	3.85156e+06	707809	855890	1.23573e+07	710709	928511	701226	8.90671e+06	6.45425e+06	7.53785e+06	7.91331e+06	8.62852e+06	1.14797e+07
426	1.471_180.0287	Dimeric mercapto propanone	C6 H12 O2 S2	180.029	1.471	null	S55941	HMDB0033556	0.0008	4.3961	-	-	level4	Organoheterocyclic compounds	Dithianes	null	Dithianes	NA	7.31549e+06	6.01597e+06	5.20318e+06	5.72026e+06	5.09557e+06	5.76332e+06	5.88411e+06	5.77418e+06	4.3578e+06	5.63165e+06	7.48969e+06	6.29077e+06	5.95269e+06	7.61054e+06	7.0979e+06	7.53003e+06	6.88827e+06	7.94186e+06	8.12601e+06	5.8972e+06	4.81996e+06	6.13024e+06	5.17615e+06	5.32393e+06	6.33139e+06	4.66251e+06	6.98762e+06
427	1.51_248.0469	Nimazone	C11 H9 Cl N4 O	248.047	1.51	NA	S16736691	NA	0.0004	1.499	-	-	level4	NA	NA	NA	NA	NA	1.13049e+07	1.22305e+07	1.14937e+07	1.31646e+07	1.00348e+07	1.15722e+07	1.19545e+07	1.08301e+07	1.41893e+07	1.03257e+07	8.29903e+06	1.32261e+07	1.26457e+07	1.86255e+07	4.22773e+06	1.58609e+07	1.32284e+07	2.00275e+07	1.97992e+07	1.82768e+07	1.94866e+07	1.07986e+07	8.57877e+06	9.64725e+06	1.27686e+07	1.48843e+07	1.21949e+07
428	1.524_85.0893	2908	C5 H11 N	85.0893	1.524	C01746	S7791	HMDB0034301	0.0001	1.5473	-	-	level4	Organoheterocyclic compounds	Piperidines	null	Piperidines	NA	1.04303e+08	9.08263e+07	1.01706e+08	1.3323e+08	1.01646e+08	7.08942e+07	8.76396e+07	9.82867e+07	8.27854e+07	1.12337e+08	1.24454e+08	1.16143e+06	9.33702e+07	1.10357e+06	9.2404e+07	981999	1.44387e+08	1.16179e+06	1.21209e+08	1.1817e+08	1.46667e+08	1.06828e+08	9.55636e+07	1.11288e+08	1.27457e+08	1.59372e+08	1.21359e+06
429	1.591_259.1533	Leu-gln	C11 H21 N3 O4	259.153	1.591	null	S3511125	HMDB0028927	0.0001	0.2713	-	-	level4	Organic acids and derivatives	Carboxylic acids and derivatives	Amino acids, peptides, and analogues	Amino acids, peptides, and analogues	NA	4.164e+06	3.34265e+06	3.16425e+06	5.12547e+06	5.55089e+06	3.05124e+06	2.97663e+06	3.4876e+06	3.02024e+06	2.17413e+06	5.63882e+06	7.46908e+06	3.1753e+06	3.64813e+06	3.26258e+06	7.07649e+06	4.43148e+06	934951	4.98113e+06	2.34003e+06	3.87983e+06	4.40025e+06	3.8889e+06	5.17951e+06	3.48308e+06	1.05794e+07	5.0491e+06
430	1.621_259.1892	Lys-leu	C12 H25 N3 O3	259.189	1.621	null	S3870665	HMDB0028955	-0.0004	-1.4101	-	34.8	level4	Organic acids and derivatives	Carboxylic acids and derivatives	Amino acids, peptides, and analogues	Amino acids, peptides, and analogues	NA	2.15868e+06	1.49458e+06	2.60814e+06	1.9487e+06	1.86622e+06	1.98438e+06	1.60632e+06	2.30131e+06	1.76906e+06	1.89872e+06	1.08661e+06	3.86326e+06	2.13897e+06	2.72695e+06	1.76621e+06	4.99942e+06	2.69899e+06	3.50757e+06	1.98297e+06	2.11946e+06	2.4241e+06	2.86501e+06	3.15884e+06	2.98741e+06	2.26953e+06	5.28914e+06	4.29435e+06
431	1.64_232.1425	Mebutamate	C10 H20 N2 O4	232.143	1.64	NA	S5919	NA	0.0002	0.6499	-	-	level4	NA	NA	NA	NA	NA	2.21031e+06	1.61366e+06	2.16555e+06	2.14837e+06	1.64871e+06	2.08676e+06	3.32371e+06	1.97232e+06	2.38618e+06	2.76111e+06	6.29421e+06	5.28022e+06	2.19681e+06	3.10399e+06	6.85023e+06	3.0887e+06	3.40986e+06	3.04882e+06	1.8226e+06	1.72262e+06	1.98542e+06	3.62385e+06	1.97707e+06	3.24349e+06	2.38817e+06	8.18789e+06	6.25444e+06
432	1.676_206.0728	Gly-met	C7 H14 N2 O3 S	206.073	1.676	null	S87361	HMDB0028847	0.0003	1.5716	-	-	level4	Organic acids and derivatives	Carboxylic acids and derivatives	Amino acids, peptides, and analogues	Amino acids, peptides, and analogues	NA	3.04024e+06	4.38948e+06	4.58457e+06	3.55364e+06	4.62752e+06	4.49283e+06	4.5555e+06	4.72597e+06	3.88469e+06	3.23586e+06	3.70912e+06	5.50654e+06	2.91906e+06	4.47037e+06	3.96063e+06	8.83049e+06	4.91432e+06	6.27491e+06	4.70941e+06	4.99336e+06	5.0087e+06	6.3768e+06	5.73524e+06	4.86712e+06	4.34146e+06	5.85719e+06	6.83749e+06
433	1.707_85.0893	2908	C5 H11 N	85.0893	1.707	C01746	S7791	HMDB0034301	0.0001	1.5691	-	-	level4	Organoheterocyclic compounds	Piperidines	null	Piperidines	NA	3.54907e+08	3.44491e+08	3.5263e+08	3.61318e+08	3.51518e+08	3.51129e+08	3.22516e+08	3.40696e+08	3.20605e+08	2.88672e+08	3.11322e+08	1.48177e+08	3.13478e+08	1.55723e+08	3.51413e+08	4.52346e+07	3.96913e+08	2.14148e+08	3.53317e+08	3.21568e+08	3.83866e+08	3.6726e+08	2.74922e+08	3.62938e+08	3.32797e+08	3.29588e+08	1.50743e+08
434	1.715_146.0404	Thta	C6 H10 O2 S	146.04	1.715	NA	S391364	NA	0.0003	1.7528	-	-	level4	NA	NA	NA	NA	NA	9.88304e+06	1.09766e+07	8.91668e+06	1.07062e+07	8.51659e+06	8.14532e+06	1.093e+07	9.1106e+06	7.80363e+06	1.48013e+07	1.97936e+07	1.04297e+07	7.06716e+06	1.56215e+07	5.69566e+06	1.91743e+07	1.99315e+07	1.35008e+07	7.47775e+06	1.3783e+07	5.93962e+06	4.40339e+07	1.98201e+07	3.31399e+07	1.00723e+07	1.1024e+07	1.2955e+07
435	1.725_296.1006	Asp-tyr	C13 H16 N2 O6	296.101	1.725	null	S13585187	HMDB0028765	-0.0002	-0.6841	-	-	level4	Organic acids and derivatives	Carboxylic acids and derivatives	Amino acids, peptides, and analogues	Amino acids, peptides, and analogues	NA	476925	290357	374209	435648	311185	430423	514458	335400	487590	6.91007e+06	144260	595510	157311	111748	966115	144093	185390	308088	167928	160276	155201	158232	121422	145042	133915	158218	307692
436	1.85_85.0893	2908	C5 H11 N	85.0893	1.85	C01746	S7791	HMDB0034301	0.0001	1.5915	-	-	level4	Organoheterocyclic compounds	Piperidines	null	Piperidines	NA	1.36256e+08	1.72688e+08	1.30778e+08	1.46444e+08	1.33272e+08	1.19718e+08	1.12326e+08	1.06373e+08	1.11909e+08	1.20436e+08	1.67078e+07	2.70967e+08	2.35105e+07	2.8357e+08	1.64199e+08	4.12211e+08	2.00497e+08	3.1557e+08	1.525e+08	1.68043e+08	1.34697e+08	1.50947e+08	1.18825e+08	1.2471e+08	1.19497e+08	1.52997e+08	3.75038e+08
437	10.017_509.3852	1-o-octadecyl-sn-glycero-3-phosphocholine	C26 H56 N O6 P	509.385	10.017	null	S2015318	HMDB0011149	0.0007	1.421	-	-	level4	Lipids and lipid-like molecules	Glycerophospholipids	Glycerophosphocholines	Glycerophospholipids[GP]	NA	7.75716e+06	7.36863e+06	8.504e+06	7.62898e+06	7.39124e+06	7.38591e+06	8.31125e+06	7.61126e+06	7.78925e+06	4.22379e+06	4.78489e+06	3.02468e+06	3.41145e+06	1.95694e+06	2.45853e+06	868009	2.43186e+06	1.11924e+06	1.16289e+06	3.84853e+06	2.12462e+06	3.8589e+06	2.65567e+06	8.4534e+06	4.2983e+06	3.895e+06	4.38289e+06
438	10.022_787.5354	1,2-dioleoyl-sn-glycero-3-phospho-l-serine	C42 H78 N O10 P	787.535	10.022	null	S4943103	HMDB0012390	-0.0009	-1.2024	-	-	level4	Lipids and lipid-like molecules	Glycerophospholipids	Glycerophosphoserines	Glycerophospholipids[GP]	NA	972980	735641	706764	723002	965988	753831	644112	1.2146e+06	1.02143e+06	400723	1.01463e+06	195512	737048	1.30973e+07	143729	110828	281516	130124	657389	814557	380897	2.19213e+06	594629	1.42519e+06	824477	214834	1.14519e+06
439	10.024_618.4305	5,5',6,6'-tetrahydro-3',6'-epoxy-beta,beta-carotene-3,5,5',6-tetrol	C40 H58 O5	618.431	10.024	null	S35013075	HMDB0029654	0.0021	3.3829	-	-	level4	Lipids and lipid-like molecules	Prenol lipids	Tetraterpenoids	Terpenoids	NA	4.73013e+06	4.81047e+06	4.91484e+06	4.90039e+06	4.00456e+06	4.03521e+06	5.13695e+06	5.00076e+06	5.01974e+06	4.53477e+06	4.55002e+06	5.52549e+06	4.84892e+06	5.70207e+06	2.96085e+06	4.88791e+06	5.49029e+06	5.80476e+06	5.07891e+06	4.96383e+06	4.69993e+06	5.57355e+06	5.62952e+06	5.39536e+06	6.42045e+06	6.64891e+06	5.56043e+06
440	10.029_354.1855	Zicronapine	C22 H27 Cl N2	354.185	10.029	NA	S9640456	NA	-0.0008	-2.3081	-	-	level4	NA	NA	NA	NA	NA	3.65681e+07	3.66738e+07	3.96937e+07	3.65385e+07	3.607e+07	3.26077e+07	3.99063e+07	3.95871e+07	4.1176e+07	3.44283e+07	4.1164e+07	6.7893e+07	4.21566e+07	7.38212e+07	3.00975e+07	5.63805e+07	3.82672e+07	6.11375e+07	4.2933e+07	3.85902e+07	3.75383e+07	3.12218e+07	4.20122e+07	3.44394e+07	5.05345e+07	4.34638e+07	5.99931e+07
441	10.03_379.2019	Icotidine	C21 H25 N5 O2	379.202	10.03	NA	S65090	NA	0.0011	2.9264	-	-	level4	NA	NA	NA	NA	NA	9.69779e+06	9.6234e+06	1.13884e+07	8.9026e+06	8.90292e+06	1.06448e+07	1.20274e+07	1.22606e+07	1.22087e+07	1.03061e+07	1.23917e+07	2.343e+07	1.17505e+07	2.00509e+07	9.55209e+06	1.88833e+07	1.00293e+07	2.0208e+07	1.31314e+07	9.15896e+06	1.15184e+07	1.0423e+07	1.16827e+07	1.0747e+07	1.40014e+07	1.13489e+07	1.90838e+07
442	10.03_541.3154	Lysopc(20:5(5z,8z,11z,14z,17z))	C28 H48 N O7 P	541.315	10.03	null	S9931788	HMDB0010397	-0.0014	-2.6121	-	-	level4	Lipids and lipid-like molecules	Glycerophospholipids	Glycerophosphocholines	Glycerophospholipids[GP]	NA	2.40433e+06	2.30678e+06	3.06726e+06	3.06516e+06	3.63325e+06	3.3381e+06	3.8678e+06	2.75441e+06	3.70492e+06	2.00354e+06	2.99899e+06	2.08003e+06	4.16144e+06	2.12987e+06	3.77128e+06	2.4316e+06	4.00773e+06	2.26386e+06	3.37876e+06	3.06296e+06	3.41249e+06	4.49521e+06	3.00129e+06	1.32529e+06	5.28198e+06	2.43466e+06	2.83821e+06
443	10.032_246.2347	Estrane	C18 H30	246.235	10.032	NA	S4574149	NA	0	-0.032	-	-	level4	NA	NA	NA	NA	NA	1.04965e+06	1.15442e+06	1.58275e+06	1.23098e+06	848191	1.19448e+06	1.21821e+06	850578	1.07744e+06	1.10951e+06	1.11082e+06	1.40381e+06	983199	1.12142e+06	683189	1.10925e+06	1.13252e+06	1.21288e+06	850577	1.33687e+06	954597	1.98354e+06	1.59233e+06	1.31349e+06	1.73003e+06	1.36819e+06	1.36291e+06
444	10.034_309.3031	1-hexadecanoylpyrrolidine	C20 H39 N O	309.303	10.034	null	S216397	HMDB0032740	0	-0.0651	-	51.2	level4	Organoheterocyclic compounds	Pyrrolidines	N-acylpyrrolidines	N-acylpyrrolidines	NA	1.53552e+09	1.52502e+09	1.56443e+09	1.59898e+09	1.3833e+09	1.51565e+09	1.58924e+09	1.47505e+09	1.48182e+09	2.66055e+09	1.69967e+09	1.02169e+09	9.41677e+08	4.32224e+08	4.35441e+08	2.89017e+08	7.61806e+08	3.47957e+08	5.14749e+08	1.90085e+09	1.08441e+09	2.57538e+09	1.82821e+09	2.25731e+09	2.30883e+09	7.32436e+08	1.00502e+09
445	10.037_635.5222	(2r)-2,3-bis(tetradecyloxy)propyl 2-(dimethylamino)ethyl hydrogen phosphate	C35 H74 N O6 P	635.522	10.037	NA	S7826013	NA	-0.0031	-4.9308	-	-	level4	NA	NA	NA	NA	NA	2.73675e+06	2.4251e+06	2.82394e+06	2.74665e+06	2.41662e+06	2.59607e+06	2.62777e+06	2.51056e+06	2.61169e+06	3.18913e+06	2.39445e+06	3.59933e+06	2.3016e+06	1.49283e+06	1.00545e+06	1.02104e+06	1.68454e+06	1.31818e+06	1.56149e+06	2.83694e+06	2.40323e+06	3.81029e+06	2.70756e+06	2.97835e+06	3.44545e+06	1.40937e+06	2.41483e+06
446	10.04_380.2355	Nilestriol	C25 H32 O3	380.236	10.04	NA	S35146	NA	0.0003	0.9204	-	-	level4	NA	NA	NA	NA	NA	9.13815e+06	8.64965e+06	1.02636e+07	1.02101e+07	8.04088e+06	8.54001e+06	8.27385e+06	8.23953e+06	6.79071e+06	8.74417e+06	8.40638e+06	1.97009e+07	9.75089e+06	1.75073e+07	8.76139e+06	1.58592e+07	1.02891e+07	1.95243e+07	8.187e+06	9.45256e+06	8.37232e+06	1.05807e+07	6.65937e+06	8.34427e+06	1.93705e+06	1.12235e+07	1.44246e+07
447	10.042_299.2827	Threo-sphingosine, (-)-	C18 H37 N O2	299.283	10.042	null	S4510275	HMDB0000252	0.0002	0.8072	-	-	level4	Organic nitrogen compounds	Organonitrogen compounds	Amines	Amines	NA	1.47383e+06	1.86123e+06	1.59866e+06	1.93062e+06	1.52938e+06	1.32389e+06	1.22219e+06	1.25883e+06	1.38426e+06	1.71263e+06	1.12416e+06	1.72098e+06	1.30156e+06	1.27091e+06	988892	1.67378e+06	1.2981e+06	1.77977e+06	1.43213e+06	1.64921e+06	1.44577e+06	1.6544e+06	1.4556e+06	1.79312e+06	2.01821e+06	2.01057e+06	1.7338e+06
448	10.07_388.1902	Quassin	C22 H28 O6	388.19	10.07	null	S59014	HMDB0036587	0.0016	4.0687	-	-	level4	Lipids and lipid-like molecules	Prenol lipids	Terpene lactones	Terpenoids	NA	7.50968e+06	8.9289e+06	7.77157e+06	7.37982e+06	7.85052e+06	8.04728e+06	7.69905e+06	8.23033e+06	7.86564e+06	6.76095e+06	7.54614e+06	2.69636e+07	1.02042e+07	2.39769e+07	9.0406e+06	1.97498e+07	9.95823e+06	2.33214e+07	1.03756e+07	7.82757e+06	8.90434e+06	7.82536e+06	7.79524e+06	7.69565e+06	8.18849e+06	8.41809e+06	1.70953e+07
449	10.102_335.3188	(2e,4z)-n-isobutyl-2,4-octadecadienamide	C22 H41 N O	335.319	10.102	null	S30776913	HMDB0031678	-0.0001	-0.2082	-	-	level4	Lipids and lipid-like molecules	Fatty Acyls	Fatty amides	Fatty acyls[FA]	NA	1.47181e+07	1.34145e+07	1.31535e+07	1.46349e+07	1.48058e+07	1.83937e+07	1.682e+07	1.50736e+07	2.13348e+07	1.87595e+07	9.16231e+06	2.47465e+07	8.19528e+06	1.87396e+07	1.74074e+07	1.59014e+07	2.16812e+07	2.75699e+07	7.99878e+06	2.64246e+07	5.79561e+07	2.80068e+07	8.87301e+07	2.15624e+07	1.31975e+07	2.63379e+07	1.61075e+07
450	10.133_509.3489	1-heptadecanoyl-sn-glycero-3-phosphocholine	C25 H52 N O7 P	509.349	10.133	null	S24694752	HMDB0012108	0.0007	1.408	-	-	level4	Lipids and lipid-like molecules	Glycerophospholipids	Glycerophosphocholines	Glycerophospholipids[GP]	NA	875384	891986	848857	856162	914298	874717	871950	865186	826350	1.43487e+06	643462	700029	301162	67241.3	47844.2	61821	234836	71579.6	116385	906522	356507	2.0576e+06	1.76356e+06	3.28656e+06	1.43749e+06	766796	836877
451	10.152_294.2558	Methyl linoleate	C19 H34 O2	294.256	10.152	null	S4447491	HMDB0034381	-0.0001	-0.2137	-	-	level4	Lipids and lipid-like molecules	Fatty Acyls	Lineolic acids and derivatives	Fatty acyls[FA]	NA	5.37936e+07	4.57337e+07	4.63013e+07	4.80183e+07	4.68437e+07	4.60776e+07	4.37044e+07	4.5907e+07	4.92857e+07	7.12149e+07	2.64045e+07	1.49489e+07	9.29793e+06	2.41923e+06	2.93248e+06	2.33234e+06	1.25249e+07	2.6094e+06	2.1292e+06	3.71415e+07	1.24464e+07	1.08342e+08	6.91936e+07	7.81798e+07	4.57015e+07	2.67664e+07	2.12664e+07
452	10.157_262.2297	Sl3675000	C18 H30 O	262.23	10.157	NA	S59421	NA	0	0.1141	-	-	level4	NA	NA	NA	NA	NA	4.63498e+06	4.47194e+06	4.86863e+06	5.01388e+06	5.19253e+06	3.56626e+06	5.23732e+06	4.20595e+06	5.12139e+06	6.71273e+06	1.4772e+06	2.98462e+06	580554	1.98668e+06	1.23867e+06	1.66636e+06	1.9975e+06	1.94695e+06	1.09574e+06	1.86454e+06	678967	1.25576e+07	8.2956e+06	1.03731e+07	5.14594e+06	1.15009e+06	1.12077e+06
453	10.169_323.3187	1-(14-methylhexadecanoyl)pyrrolidine	C21 H41 N O	323.319	10.169	null	S4935858	HMDB0034373	-0.0001	-0.412	-	-	level4	Organoheterocyclic compounds	Pyrrolidines	N-acylpyrrolidines	N-acylpyrrolidines	NA	526976	554643	458359	511482	562944	683174	664066	497464	581499	908657	264760	719647	253838	433145	363249	323202	442429	515132	199178	578515	512758	799917	1.57574e+06	780906	508051	544808	467142
454	10.289_344.3289	Batilol	C21 H44 O3	344.329	10.289	NA	S3553	NA	-0.0002	-0.4688	-	-	level4	NA	NA	NA	NA	NA	7.08328e+06	6.95728e+06	6.74237e+06	6.76721e+06	6.8129e+06	7.65348e+06	5.89275e+06	8.25812e+06	7.14282e+06	1.35171e+07	4.64736e+06	5.06859e+06	3.52367e+06	611156	1.28631e+06	544443	2.56452e+06	1.00604e+06	1.24545e+06	7.66673e+06	3.59016e+06	9.85694e+06	5.38403e+06	1.0708e+07	4.93096e+06	2.00433e+06	6.03063e+06
455	10.371_666.5198	1-oleoyl-2-(4z,7z,10z,13z,16z,19z-docosahexaenoyl)-sn-glycerol	C43 H70 O5	666.52	10.371	null	S7822840	HMDB0007237	-0.0025	-3.754	-	-	level4	Lipids and lipid-like molecules	Glycerolipids	Diradylglycerols	Glycerolipids[GL]	NA	96207.5	87604	90965.4	94474.6	101718	107064	94396.5	98857.7	97053.4	111825	1.08284e+07	224517	80998.9	194507	150514	168408	117263	254167	78882.7	114417	134846	135658	153414	125683	108894	109249	158499
456	10.377_283.2874	Amide c18	C18 H37 N O	283.287	10.377	C13846	S29032	HMDB0034146	-0.0001	-0.401	-	-	level4	Lipids and lipid-like molecules	Fatty Acyls	Fatty amides	Fatty acyls[FA]	NULL	1.47978e+06	1.49476e+06	1.53535e+06	1.50228e+06	1.70504e+06	1.53807e+06	1.62497e+06	1.49581e+06	1.38839e+06	2.76546e+06	659573	1.80179e+06	961301	319985	537506	768796	713964	1.14935e+06	476662	1.6932e+06	813709	2.91469e+06	1.51484e+06	4.83417e+06	2.42939e+06	1.20454e+06	1.82781e+06
457	10.398_296.2715	Methyl (9e)-9-octadecenoate	C19 H36 O2	296.272	10.398	NA	S4444205	NA	-0.0001	-0.1716	-	-	level4	NA	NA	NA	NA	NA	2.72717e+06	2.15289e+06	2.49984e+06	3.58747e+06	2.45262e+06	2.40263e+06	2.91197e+06	2.59203e+06	2.36738e+06	7.60351e+06	1.87656e+06	839831	240751	460341	258045	301741	400451	386543	173308	1.93648e+06	511799	8.91636e+06	4.94099e+06	7.27619e+06	3.56155e+06	2.32658e+06	1.13569e+06
458	10.646_339.35	1792886	C22 H45 N O	339.35	10.646	null	S68940	HMDB0000583	-0.0001	-0.2099	-	-	level4	Lipids and lipid-like molecules	Fatty Acyls	Fatty amides	Fatty acyls[FA]	NA	3.9293e+06	3.65858e+06	3.52546e+06	3.74081e+06	3.6199e+06	6.11452e+06	4.65666e+06	4.13554e+06	3.81943e+06	7.10338e+06	3.96415e+06	9.67185e+06	3.27701e+06	8.19608e+06	8.25036e+06	5.89906e+06	7.30604e+06	1.30368e+07	2.93027e+06	1.09381e+07	1.07886e+07	9.47976e+06	1.8777e+07	7.09771e+06	4.77061e+06	9.72715e+06	5.9658e+06
459	10.978_590.5254	Ethylene glycol dioleate	C38 H70 O4	590.525	10.978	null	S17215399	HMDB0032475	-0.002	-3.3882	-	-	level4	Lipids and lipid-like molecules	Fatty Acyls	Fatty acid esters	Fatty acyls[FA]	NA	1.15109e+06	1.25048e+06	1.16143e+06	1.12951e+06	1.22461e+06	1.23399e+06	1.23364e+06	1.07032e+06	1.22852e+06	6.49461e+06	4.06241e+06	1.18369e+06	556870	364177	50494.9	126622	626807	155029	208739	2.76951e+06	1.24724e+06	3.30771e+06	2.56209e+06	6.0649e+06	3.23218e+06	934533	1.09716e+06
460	11.05_729.5305	1,2-dipalmitoleoyl-sn-glycero-3-phosphocholine	C40 H76 N O8 P	729.53	11.05	null	S24766671	HMDB0008002	-0.0003	-0.4214	-	-	level4	Lipids and lipid-like molecules	Glycerophospholipids	Glycerophosphocholines	Glycerophospholipids[GP]	NA	1.79188e+06	1.79736e+06	1.89318e+06	1.6723e+06	1.70877e+06	1.69778e+06	1.53045e+06	1.69309e+06	1.71468e+06	6.68145e+06	3.52078e+06	1.87616e+06	625282	127337	101854	62148.4	853602	77748.3	326563	3.48608e+06	1.50682e+06	4.15121e+06	2.60638e+06	4.94043e+06	3.09871e+06	1.10107e+06	1.20619e+06
461	11.117_755.5452	1-palmitoyl-2-[(9z,12z,15z)-octadecatrienoyl]-sn-glycero-3-phosphocholine	C42 H78 N O8 P	755.545	11.117	null	S24766646	HMDB0007975	-0.0013	-1.7171	-	-	level4	Lipids and lipid-like molecules	Glycerophospholipids	Glycerophosphocholines	Glycerophospholipids[GP]	NA	1.15177e+07	1.06287e+07	1.02758e+07	1.10834e+07	1.05234e+07	9.96986e+06	1.15188e+07	1.13372e+07	1.1151e+07	5.49288e+07	2.90566e+07	1.35971e+07	4.84942e+06	1.80148e+06	1.04572e+06	901107	5.63696e+06	1.07481e+06	3.1251e+06	2.18976e+07	8.91319e+06	2.44564e+07	1.39825e+07	3.34761e+07	1.8554e+07	6.76301e+06	7.29983e+06
462	11.145_713.4989	(19r)-25-amino-22-hydroxy-22-oxido-16-oxo-17,21,23-trioxa-22lambda~5~-phosphapentacosan-19-yl (9z,12z,15z)-9,12,15-octadecatrienoate	C39 H72 N O8 P	713.499	11.145	null	S7825696	HMDB0008930	-0.0007	-0.9342	-	-	level4	Lipids and lipid-like molecules	Glycerophospholipids	Glycerophosphoethanolamines	Amines and derivatives	NA	923329	831963	751243	821381	845879	814844	771415	788845	799293	2.868e+06	2.66465e+06	818729	448680	213167	45501.2	91363	493607	86247	217580	1.64165e+06	675576	1.93734e+06	1.39007e+06	2.2608e+06	1.28121e+06	671953	533825
463	11.246_781.5613	5212188	C44 H80 N O8 P	781.561	11.246	null	S4450312	HMDB0008138	-0.0009	-1.1242	-	-	level4	Lipids and lipid-like molecules	Glycerophospholipids	Glycerophosphocholines	Glycerophospholipids[GP]	NA	2.6614e+08	2.6117e+08	2.78916e+08	2.94234e+08	2.73928e+08	2.64613e+08	2.706e+08	2.69427e+08	2.70961e+08	6.17437e+08	4.15898e+08	4.19268e+08	1.52898e+08	5.16681e+07	3.518e+07	3.53255e+07	1.74841e+08	4.49693e+07	1.0199e+08	4.56701e+08	2.87903e+08	4.58209e+08	3.65793e+08	5.76981e+08	4.28386e+08	2.27518e+08	3.25414e+08
464	11.265_739.5148	1-hexadecanoyl-2-(5z,8z,11z,14z-icosatetraenoyl)-sn-glycero-3-phosphoethanolamine	C41 H74 N O8 P	739.515	11.265	null	S7825750	HMDB0008937	-0.0004	-0.5407	-	-	level4	Lipids and lipid-like molecules	Glycerophospholipids	Glycerophosphoethanolamines	Amines and derivatives	NA	2.11761e+07	1.92843e+07	2.16608e+07	1.98308e+07	2.08626e+07	1.9768e+07	1.99755e+07	1.98737e+07	1.97125e+07	5.23898e+07	4.27578e+07	2.65386e+07	1.29114e+07	6.86581e+06	3.3156e+06	5.55153e+06	1.58163e+07	4.56558e+06	9.91656e+06	4.80858e+07	2.22132e+07	4.34519e+07	3.17002e+07	5.35353e+07	4.0389e+07	1.8856e+07	2.37856e+07
465	11.266_803.5433	(2r)-2-[(4z,7z,10z,13z,16z,19z)-4,7,10,13,16,19-docosahexaenoyloxy]-3-[(9z)-9-hexadecenoyloxy]propyl 2-(trimethylammonio)ethyl phosphate	C46 H78 N O8 P	803.543	11.266	null	S24766693	HMDB0008023	-0.0032	-3.9907	-	-	level4	Lipids and lipid-like molecules	Glycerophospholipids	Glycerophosphocholines	Glycerophospholipids[GP]	NA	5.63152e+07	6.58932e+07	6.64716e+07	7.73265e+07	7.41704e+07	7.14895e+07	6.82933e+07	7.46597e+07	7.88366e+07	1.05352e+08	6.14412e+07	1.37336e+08	5.07423e+07	1.46359e+07	1.16202e+07	1.01959e+07	5.62722e+07	1.23537e+07	3.65115e+07	8.75571e+07	8.10175e+07	5.11809e+07	4.93764e+07	1.01312e+08	5.92303e+07	5.80673e+07	1.03222e+08
466	11.436_731.546	1-tetradecanoyl-2-[(9z)-octadecenoyl]-sn-glycero-3-phosphocholine	C40 H78 N O8 P	731.546	11.436	null	S24766549	HMDB0007873	-0.0005	-0.7013	-	-	level4	Lipids and lipid-like molecules	Glycerophospholipids	Glycerophosphocholines	Glycerophospholipids[GP]	NA	3.12726e+06	3.25727e+06	3.19859e+06	2.93096e+06	3.04427e+06	3.14202e+06	2.97289e+06	3.02631e+06	3.07858e+06	1.67613e+07	7.76152e+06	3.6371e+06	1.17196e+06	373054	225941	261328	1.73493e+06	188797	1.01449e+06	7.23451e+06	2.62348e+06	7.9895e+06	4.60928e+06	9.7457e+06	5.31945e+06	2.11688e+06	1.78336e+06
467	11.444_807.5773	1-hexadecanoyl-2-[(7z,10z,13z,16z,19z)-docosapentaenoyl]-sn-glycero-3-phosphocholine	C46 H82 N O8 P	807.577	11.444	null	S24766660	HMDB0007990	-0.0005	-0.6587	-	-	level4	Lipids and lipid-like molecules	Glycerophospholipids	Glycerophosphocholines	Glycerophospholipids[GP]	NA	4.44998e+06	4.1358e+06	4.08954e+06	3.91256e+06	4.26e+06	4.30835e+06	3.82499e+06	3.91439e+06	4.08021e+06	1.95797e+07	1.12593e+07	4.41504e+06	1.57125e+06	469006	289171	336937	1.82958e+06	149239	989360	1.16796e+07	4.13755e+06	1.14287e+07	8.9901e+06	1.86707e+07	1.00169e+07	3.16737e+06	2.92235e+06
468	11.584_779.5429	Pc(18:3(9z,12z,15z)/18:2(9z,12z))	C44 H78 N O8 P	779.543	11.584	null	S24766866	HMDB0008204	-0.0036	-4.6314	-	-	level4	Lipids and lipid-like molecules	Glycerophospholipids	Glycerophosphocholines	Glycerophospholipids[GP]	NA	4.26148e+07	4.57462e+07	4.40675e+07	4.33865e+07	4.30443e+07	4.17862e+07	4.27841e+07	4.62429e+07	4.36415e+07	4.82932e+07	5.39402e+07	4.32802e+07	2.17082e+07	4.26794e+06	2.42035e+06	3.33946e+06	2.79755e+07	3.44179e+06	1.10407e+07	5.75819e+07	4.71092e+07	5.79568e+07	4.83022e+07	5.07049e+07	5.43901e+07	3.65563e+07	4.13673e+07
469	11.588_780.0446	Emblicanin b	C34 H20 O22	780.045	11.588	null	S8007884	HMDB0030436	0	0.007	-	-	level4	Phenylpropanoids and polyketides	Tannins	Hydrolyzable tannins	Tannins	NA	2.52851e+06	2.851e+06	2.39066e+06	2.75198e+06	2.5141e+06	2.5141e+06	2.60191e+06	2.81427e+06	2.63852e+06	3.23831e+06	3.54302e+06	1.43155e+06	744666	71766.6	29692.5	70417.9	1.38384e+06	72956.9	163897	3.99801e+06	3.01898e+06	4.03407e+06	3.22607e+06	2.03211e+06	3.11769e+06	2.17432e+06	1.57652e+06
470	11.593_757.5609	Pc	C42 H80 N O8 P	757.561	11.593	null	S4450224	HMDB0007973	-0.0013	-1.659	-	-	level4	Lipids and lipid-like molecules	Glycerophospholipids	Glycerophosphocholines	Glycerophospholipids[GP]	NA	1.36505e+08	1.38258e+08	1.36076e+08	1.32494e+08	1.27028e+08	1.25142e+08	1.26598e+08	1.33797e+08	1.22965e+08	2.96694e+08	2.15059e+08	1.25303e+08	5.81467e+07	1.89785e+07	1.09787e+07	1.38407e+07	7.37541e+07	1.62085e+07	3.24514e+07	2.5608e+08	1.39622e+08	2.82838e+08	2.06186e+08	2.84539e+08	2.28874e+08	1.08992e+08	1.1519e+08
471	11.611_715.5146	1-hexadecanoyl-2-(9z,12z-octadecadienoyl)-sn-glycero-3-phosphoethanolamine	C39 H74 N O8 P	715.515	11.611	null	S7825697	HMDB0008928	-0.0006	-0.7752	-	-	level4	Lipids and lipid-like molecules	Glycerophospholipids	Glycerophosphoethanolamines	Amines and derivatives	NA	7.60694e+06	7.2501e+06	7.45157e+06	7.29446e+06	6.7026e+06	7.5904e+06	6.60031e+06	7.38694e+06	7.13124e+06	1.86106e+07	1.51013e+07	7.58657e+06	4.633e+06	1.66963e+06	966195	1.84491e+06	6.11007e+06	1.10934e+06	2.77022e+06	1.52186e+07	6.68072e+06	1.97034e+07	1.38641e+07	2.19837e+07	1.47241e+07	7.15506e+06	9.51947e+06
472	11.67_783.5769	1-oleoyl-2-linoleoyl-sn-glycero-3-phosphocholine	C44 H82 N O8 P	783.577	11.67	null	S24766767	HMDB0008105	-0.0009	-1.1247	-	-	level4	Lipids and lipid-like molecules	Glycerophospholipids	Glycerophosphocholines	Glycerophospholipids[GP]	NA	8.93564e+07	8.1993e+07	8.01024e+07	7.71767e+07	8.08462e+07	8.11766e+07	7.57295e+07	8.11636e+07	7.52658e+07	2.53072e+08	1.73486e+08	7.00773e+07	3.59119e+07	1.13277e+07	6.50869e+06	8.22985e+06	3.70903e+07	9.20119e+06	1.49456e+07	1.66964e+08	6.85326e+07	2.0234e+08	1.50496e+08	2.09093e+08	1.80128e+08	8.02067e+07	5.70834e+07
473	11.691_741.5307	1-oleoyl-2-linoleyl-sn-glycero-3-phosphoethanolamine	C41 H76 N O8 P	741.531	11.691	null	S7825703	HMDB0009060	-0.0001	-0.1776	-	-	level4	Lipids and lipid-like molecules	Glycerophospholipids	Glycerophosphoethanolamines	Amines and derivatives	NA	4.08997e+06	3.89858e+06	3.78197e+06	3.53501e+06	3.88933e+06	3.51701e+06	3.22038e+06	3.46479e+06	3.555e+06	1.06973e+07	8.86052e+06	3.26511e+06	2.23704e+06	608807	400495	813709	2.46763e+06	442252	1.12364e+06	7.75939e+06	2.81749e+06	9.88097e+06	7.40148e+06	1.16677e+07	7.94566e+06	3.56515e+06	3.99478e+06
474	11.692_805.559	1-hexadecanoyl-2-(4z,7z,10z,13z,16z,19z-docosahexaenoyl)-sn-glycero-3-phosphocholine	C46 H80 N O8 P	805.559	11.692	null	S4946007	HMDB0007991	-0.0032	-3.9376	-	-	level4	Lipids and lipid-like molecules	Glycerophospholipids	Glycerophosphocholines	Glycerophospholipids[GP]	NA	2.9346e+07	2.79101e+07	2.93915e+07	2.65608e+07	2.78509e+07	2.77694e+07	2.73222e+07	2.91938e+07	2.7974e+07	5.76934e+07	5.01768e+07	2.29064e+07	1.22829e+07	2.23977e+06	1.45586e+06	1.81562e+06	1.31299e+07	1.85242e+06	4.5988e+06	4.76885e+07	2.54188e+07	5.39691e+07	4.19927e+07	4.22483e+07	4.92699e+07	2.71619e+07	1.21455e+07
475	11.785_586.4578	1-[(9z)-tetradecenoyl]-2-[(5z,8z,11z,14z)-icosatetraenoyl]-sn-glycerol	C37 H62 O5	586.458	11.785	null	S24765888	HMDB0007054	-0.002	-3.3308	-	-	level4	Lipids and lipid-like molecules	Glycerolipids	Diradylglycerols	Glycerolipids[GL]	NA	2.30094e+06	1.69626e+06	2.07115e+06	1.8845e+06	1.73024e+06	1.95999e+06	1.95062e+06	1.95239e+06	1.97866e+06	6.06624e+06	3.06121e+06	1.34209e+06	795565	106125	40033.6	75017.4	1.68952e+06	136358	249518	4.98724e+06	1.71577e+06	8.55992e+06	6.03283e+06	1.22527e+07	6.06506e+06	2.45889e+06	2.01085e+06
476	11.877_612.4725	1,3-dilinolenoylglycerol	C39 H64 O5	612.472	11.877	null	S26323958	HMDB0056366	-0.0029	-4.7535	-	-	level4	Lipids and lipid-like molecules	Fatty Acyls	Lineolic acids and derivatives	Fatty acyls[FA]	NA	3.76625e+06	3.27508e+06	3.55441e+06	3.2654e+06	3.30174e+06	3.37543e+06	3.60592e+06	3.24707e+06	3.38055e+06	1.38679e+07	5.9123e+06	2.50096e+06	1.7485e+06	98006.1	79739.1	315966	3.02998e+06	104365	573692	8.33243e+06	2.70209e+06	1.5932e+07	7.79599e+06	1.91389e+07	9.18857e+06	4.0323e+06	3.60442e+06
477	11.994_730.5984	N-stearoylsphingomyelin	C41 H83 N2 O6 P	730.598	11.994	null	S4956085	HMDB0062559	-0.0004	-0.6053	-	-	level4	Lipids and lipid-like molecules	Sphingolipids	Phosphosphingolipids	Sphingolipids[SP]	NA	2.85019e+06	2.38582e+06	2.57386e+06	2.60354e+06	2.40375e+06	2.36385e+06	2.35715e+06	2.30655e+06	2.22796e+06	1.2985e+07	7.16138e+06	2.37208e+06	1.04367e+06	238980	179172	121474	1.21891e+06	248243	816244	7.74148e+06	2.57376e+06	7.95361e+06	5.42837e+06	1.1135e+07	6.15794e+06	1.87986e+06	2.18174e+06
478	12.055_616.5064	(s)-glyceryl 1,2-dilinoleate	C39 H68 O5	616.506	12.055	null	S7822679	HMDB0007248	-0.0003	-0.4109	-	-	level4	Lipids and lipid-like molecules	Fatty Acyls	Lineolic acids and derivatives	Fatty acyls[FA]	NA	2.90754e+07	2.95429e+07	2.91181e+07	2.54233e+07	2.55454e+07	2.82128e+07	2.9351e+07	2.89975e+07	2.78334e+07	6.96911e+07	3.77483e+07	2.20432e+07	1.24315e+07	2.30051e+06	982801	2.72084e+06	2.04029e+07	1.94079e+06	3.53212e+06	5.00303e+07	1.82512e+07	1.13809e+08	8.59e+07	1.27499e+08	9.85225e+07	3.60891e+07	3.77895e+07
479	12.055_638.4884	(2s)-1-[(9z)-9-hexadecenoyloxy]-3-hydroxy-2-propanyl (4z,7z,10z,13z,16z,19z)-4,7,10,13,16,19-docosahexaenoate	C41 H66 O5	638.488	12.055	null	S7822789	HMDB0007150	-0.0026	-4.1437	-	-	level4	Lipids and lipid-like molecules	Glycerolipids	Diradylglycerols	Glycerolipids[GL]	NA	2.69268e+07	2.25486e+07	2.57162e+07	1.92357e+07	1.97246e+07	2.17486e+07	2.35461e+07	2.32416e+07	2.26635e+07	4.87276e+07	2.84598e+07	1.68257e+07	9.26047e+06	1.84477e+06	767500	2.24127e+06	1.86582e+07	1.74935e+06	3.26687e+06	3.78429e+07	1.73292e+07	7.88633e+07	6.25674e+07	8.61798e+07	7.28167e+07	3.48668e+07	2.85381e+07
480	2.018_128.0475	Furaneol	C6 H8 O3	128.048	2.018	C20717	S18218	HMDB0040594	0.0002	1.5505	81.5	-	level4	Organoheterocyclic compounds	Dihydrofurans	Furanones	Furanones	NULL	1.27298e+07	1.07734e+07	1.12726e+07	1.27262e+07	1.37614e+07	1.18118e+07	1.17568e+07	1.52346e+07	1.09068e+07	1.47174e+07	2.74473e+07	1.84576e+07	2.60499e+07	7.97095e+06	1.76427e+07	9.41811e+06	9.83365e+06	1.52405e+07	2.05971e+07	1.91851e+07	2.16925e+07	1.16346e+07	9.52038e+06	8.22256e+06	7.80376e+06	9.17922e+06	1.68894e+07
481	2.111_260.1374	L-gamma-glutamyl-l-leucine	C11 H20 N2 O5	260.137	2.111	null	S133115	HMDB0011171	0.0002	0.5962	-	-	level4	Organic acids and derivatives	Carboxylic acids and derivatives	Amino acids, peptides, and analogues	Amino acids, peptides, and analogues	NA	6.38191e+06	8.14456e+06	4.47838e+06	3.23285e+06	6.48142e+06	4.13444e+06	5.25823e+06	6.80503e+06	7.18457e+06	4.79032e+06	7.11798e+06	7.70976e+06	4.67568e+06	7.32815e+06	2.26087e+07	7.33526e+06	8.04822e+06	4.78963e+06	4.74735e+06	9.3761e+06	1.05032e+07	7.33322e+06	1.1581e+07	4.95806e+06	9.16752e+06	1.36421e+07	5.69182e+06
482	2.139_283.0918	8-hydroxy-deoxyguanosine	C10 H13 N5 O5	283.092	2.139	null	S66049	HMDB0003333	0.0001	0.3726	-	-	level4	Nucleosides, nucleotides, and analogues	Purine nucleosides	Purine 2'-deoxyribonucleosides	Purines and derivatives	NA	1.62296e+08	1.58777e+08	1.19298e+08	1.56151e+08	1.12024e+08	1.74786e+08	1.62357e+08	1.55042e+08	1.65423e+08	1.1366e+08	1.2589e+08	1.23506e+08	1.18048e+08	1.36431e+08	1.11983e+08	1.7631e+08	1.48004e+08	1.34652e+08	1.43942e+08	1.11709e+08	1.87824e+08	1.86666e+08	1.85558e+08	1.45105e+08	1.68434e+08	1.89727e+08	2.06397e+08
483	2.147_551.1739	4-(4-chlorophenyl)-1-[4-(4-fluorophenyl)-4-oxobutyl]-4-piperidinyl d-glucopyranosiduronic acid	C27 H31 Cl F N O8	551.174	2.147	null	S35031813	HMDB0060904	0.0016	2.9645	-	-	level4	Organic oxygen compounds	Organooxygen compounds	Carbohydrates and carbohydrate conjugates	Carbohydrates	NA	4.44831e+06	4.52373e+06	4.78351e+06	4.63092e+06	4.5263e+06	4.99257e+06	5.29376e+06	5.44414e+06	5.18917e+06	5.07374e+06	6.60495e+06	4.90674e+06	4.29116e+06	3.69067e+06	4.92033e+06	6.74151e+06	5.17704e+06	3.99744e+06	4.16735e+06	4.76633e+06	7.06601e+06	7.27012e+06	7.1822e+06	6.84383e+06	7.03548e+06	7.96045e+06	6.74787e+06
484	2.248_293.1476	(2s)-4-methyl-2-({[(3s,4s,5r)-2,3,4-trihydroxy-5-(hydroxymethyl)tetrahydro-2-furanyl]methyl}amino)pentanoic acid (non-preferred name)	C12 H23 N O7	293.148	2.248	null	S35014478	HMDB0037840	0.0001	0.498	-	-	level4	Organic acids and derivatives	Carboxylic acids and derivatives	Amino acids, peptides, and analogues	Amino acids, peptides, and analogues	NA	5.98898e+07	6.13756e+07	4.50322e+07	5.64615e+07	4.48941e+07	4.68198e+07	6.90593e+07	5.28439e+07	5.18868e+07	4.82768e+07	4.5333e+07	9.7925e+07	2.98991e+07	4.53799e+07	7.08802e+07	5.81978e+07	8.56292e+07	3.34967e+07	3.44039e+07	9.33031e+07	3.81903e+07	3.4442e+07	4.7991e+07	4.94515e+07	8.7702e+07	6.15094e+07	3.31028e+07
485	2.259_248.0469	Nimazone	C11 H9 Cl N4 O	248.047	2.259	NA	S16736691	NA	0.0004	1.702	-	-	level4	NA	NA	NA	NA	NA	1.09382e+07	1.01678e+07	1.06192e+07	1.05591e+07	9.66375e+06	9.72953e+06	8.77543e+06	1.15736e+07	9.87325e+06	1.01314e+07	4.56341e+06	9.42686e+06	7.16526e+06	1.08554e+07	3.85864e+06	1.08025e+07	9.72576e+06	1.57745e+07	1.66275e+07	1.56268e+07	1.79443e+07	1.02152e+07	7.53701e+06	7.40736e+06	9.17609e+06	1.10135e+07	7.92318e+06
486	2.278_238.0956	Felbamate	C11 H14 N2 O4	238.096	2.278	C07501	S3214	HMDB0015084	0.0002	0.9317	-	-	level4	Benzenoids	Benzene and substituted derivatives	null	Benzene and derivatives	map00982 Drug metabolism - cytochrome P450;	4.31698e+06	4.15353e+06	4.36863e+06	4.57096e+06	4.34794e+06	4.12553e+06	6.11321e+06	4.78017e+06	4.7398e+06	4.17844e+06	2.18755e+06	2.95835e+06	2.98833e+06	4.88682e+06	1.57772e+06	7.35817e+06	9.86143e+06	7.96685e+06	9.88995e+06	7.39958e+06	7.10488e+06	5.76301e+06	2.82401e+06	5.084e+06	5.63617e+06	5.0744e+06	4.52344e+06
487	2.282_202.1321	Mfcd00025555	C9 H18 N2 O3	202.132	2.282	null	S227831	HMDB0028691	0.0004	1.7726	-	-	level4	Organic acids and derivatives	Carboxylic acids and derivatives	Amino acids, peptides, and analogues	Amino acids, peptides, and analogues	NA	6.37774e+06	5.38963e+06	5.77606e+06	4.70698e+06	7.80918e+06	4.85442e+06	7.00314e+06	6.53411e+06	5.9912e+06	4.46046e+06	9.86995e+06	7.66593e+06	4.69274e+06	4.70729e+06	1.41486e+07	6.17554e+06	4.92747e+06	4.30475e+06	4.0307e+06	3.9081e+06	5.92919e+06	6.12739e+06	7.29153e+06	5.09481e+06	8.06821e+06	1.22676e+07	5.84856e+06
488	2.297_184.1216	Apronalide	C9 H16 N2 O2	184.122	2.297	NA	S10264	NA	0.0005	2.4546	-	-	level4	NA	NA	NA	NA	NA	1.70635e+06	1.67463e+06	1.63673e+06	1.51248e+06	1.56003e+06	1.70388e+06	1.61874e+06	1.65145e+06	1.51009e+06	906602	2.69995e+06	2.24171e+06	3.72717e+06	1.03719e+07	1.07444e+07	1.20259e+06	513760	4.48073e+06	430049	790729	528716	797898	1.6372e+06	1.85432e+06	808093	2.01712e+06	1.98679e+06
489	2.31_200.0325	Fumarylacetoacetic acid	C8 H8 O6	200.032	2.31	C01061	S4444081	HMDB0001268	0.0004	2.1121	-	-	level4	Organic acids and derivatives	Keto acids and derivatives	Medium-chain keto acids and derivatives	Organic acids	map00350 Tyrosine metabolism; map01100 Metabolic pathways;	1.4433e+06	1.41292e+06	1.87089e+06	1.45683e+06	1.47479e+06	2.26487e+06	2.75537e+06	2.33464e+06	2.89557e+06	2.60833e+06	1.14436e+07	6.27934e+06	4.55434e+06	8.48986e+06	9.47165e+06	4.26781e+06	2.81492e+06	2.60116e+06	4.2963e+06	3.65617e+06	1.90152e+06	2.17192e+06	2.93953e+06	4.33572e+06	5.23085e+06	3.83779e+06	4.37599e+06
490	2.325_260.1373	L-gamma-glutamyl-l-leucine	C11 H20 N2 O5	260.137	2.325	null	S133115	HMDB0011171	0.0001	0.4558	-	-	level4	Organic acids and derivatives	Carboxylic acids and derivatives	Amino acids, peptides, and analogues	Amino acids, peptides, and analogues	NA	4.20795e+06	4.69554e+06	4.52529e+06	3.903e+06	4.13058e+06	4.3291e+06	4.68793e+06	4.49823e+06	5.00619e+06	2.92717e+06	4.18172e+06	8.33589e+06	3.77287e+06	5.19283e+06	4.02006e+06	9.85474e+06	7.75631e+06	6.88129e+06	4.92988e+06	4.34672e+06	5.10223e+06	6.65356e+06	5.74212e+06	5.96691e+06	6.08755e+06	1.47148e+07	5.7174e+06
491	2.333_266.1558	Laurilsulfate	C12 H26 O4 S	266.156	2.333	NA	S8448	NA	0.0006	2.3463	-	-	level4	NA	NA	NA	NA	NA	2.34418e+06	2.23435e+06	1.97906e+06	2.47853e+06	2.24673e+06	2.30279e+06	2.38216e+06	2.38211e+06	2.38049e+06	2.05534e+06	3.06873e+06	2.79331e+06	1.37364e+06	2.36674e+06	3.84732e+06	2.41223e+06	4.16396e+06	3.1967e+06	1.36464e+06	3.15284e+06	1.65667e+06	3.21518e+06	2.96356e+06	5.3017e+06	5.58306e+06	6.5576e+06	4.74558e+06
492	2.346_224.1163	Butalbital	C11 H16 N2 O3	224.116	2.346	null	S2387	HMDB0014386	0.0002	0.881	-	-	level4	Organoheterocyclic compounds	Diazines	Pyrimidines and pyrimidine derivatives	Pyrimidines and pyrimidine derivatives	NA	7.40184e+07	8.33779e+07	7.24984e+07	7.08112e+07	7.04799e+07	7.21765e+07	7.06511e+07	8.77252e+07	8.60393e+07	1.03738e+08	1.12697e+08	3.0323e+07	1.009e+08	1.43146e+08	7.59792e+07	1.04015e+08	8.82656e+07	1.35715e+08	6.34525e+07	7.39418e+07	5.16125e+07	8.51035e+07	8.12358e+07	8.28255e+07	7.99888e+07	1.20786e+08	7.29332e+07
493	2.353_222.1007	Gly-phe	C11 H14 N2 O3	222.101	2.353	null	S87926	HMDB0028848	0.0003	1.2815	-	-	level4	Organic acids and derivatives	Carboxylic acids and derivatives	Amino acids, peptides, and analogues	Amino acids, peptides, and analogues	NA	9.94687e+06	9.63185e+06	9.31389e+06	1.00923e+07	9.30089e+06	8.11725e+06	8.72802e+06	8.94114e+06	9.28166e+06	9.36988e+06	1.12542e+07	1.34375e+07	1.35533e+07	1.62276e+07	8.56809e+06	1.25188e+07	7.51756e+06	1.48321e+07	7.29725e+06	7.59923e+06	4.53447e+06	6.08692e+06	7.77121e+06	7.25145e+06	6.89875e+06	9.39924e+06	1.38838e+07
494	2.356_299.077	Phosphopantothenic acid	C9 H18 N O8 P	299.077	2.356	null	S128	HMDB0001016	0	0.1138	-	-	level4	Organic acids and derivatives	Carboxylic acids and derivatives	Amino acids, peptides, and analogues	Amino acids, peptides, and analogues	NA	3.16421e+06	3.34954e+06	3.44926e+06	3.25392e+06	3.81676e+06	3.65077e+06	3.58848e+06	4.06453e+06	3.38444e+06	5.37632e+06	3.59814e+06	3.53983e+06	3.69415e+06	5.03909e+06	2.73525e+06	5.33991e+06	4.47421e+06	3.85997e+06	4.31256e+06	4.33943e+06	4.94542e+06	4.50192e+06	4.23334e+06	3.99525e+06	3.85872e+06	4.4514e+06	4.65717e+06
495	2.373_114.0319	4-hydroxy-5-methylfuran-3(2h)-one	C5 H6 O3	114.032	2.373	null	S3757733	HMDB0031859	0.0003	2.2179	-	-	level4	Organoheterocyclic compounds	Dihydrofurans	Furanones	Furanones	NA	8.29254e+06	8.24408e+06	1.13581e+07	1.19636e+07	9.69491e+06	1.01783e+07	9.95004e+06	1.2022e+07	8.60363e+06	9.40585e+06	8.79022e+06	7.90495e+06	1.56704e+07	9.81971e+06	7.11494e+06	1.09161e+07	1.27068e+07	8.16615e+06	1.17194e+07	8.21948e+06	1.07165e+07	1.20297e+07	1.49131e+07	9.60529e+06	1.02269e+07	1.0444e+07	1.19437e+07
496	2.373_221.0689	Methyl (3-hydroxy-2-oxo-2,3-dihydro-1h-indol-3-yl)acetate	C11 H11 N O4	221.069	2.373	null	S35014708	HMDB0038991	0.0001	0.6021	-	-	level4	Organoheterocyclic compounds	Indoles and derivatives	Indolyl carboxylic acids and derivatives	Indole and derivatives	NA	1.93175e+06	1.84996e+06	1.83375e+06	1.84095e+06	1.90842e+06	2.199e+06	2.15206e+06	2.15883e+06	2.24383e+06	2.73231e+06	3.30217e+06	1.50695e+06	3.56364e+06	5.14896e+06	5.53541e+06	1.26977e+06	1.69931e+06	1.04077e+06	1.89996e+06	2.58576e+06	2.00818e+06	2.01526e+06	1.94323e+06	2.3457e+06	1.92833e+06	2.03713e+06	2.00821e+06
497	2.459_202.1321	Mfcd00025555	C9 H18 N2 O3	202.132	2.459	null	S227831	HMDB0028691	0.0004	1.8997	-	-	level4	Organic acids and derivatives	Carboxylic acids and derivatives	Amino acids, peptides, and analogues	Amino acids, peptides, and analogues	NA	2.655e+06	2.23012e+06	2.66445e+06	2.71415e+06	1.96404e+06	1.97552e+06	2.05965e+06	2.07586e+06	2.06339e+06	1.75494e+06	2.21373e+06	4.52e+06	2.80543e+06	3.02238e+06	2.08552e+06	5.03735e+06	3.17712e+06	3.05878e+06	2.02625e+06	2.11178e+06	2.3059e+06	3.56132e+06	2.52576e+06	3.31974e+06	2.86469e+06	6.21282e+06	4.20632e+06
498	2.476_177.0793	5-hydroxytryptophol	C10 H11 N O2	177.079	2.476	null	S8708	HMDB0001855	0.0003	1.5565	-	-	level4	Organoheterocyclic compounds	Indoles and derivatives	Hydroxyindoles	Indole and derivatives	NA	2.84464e+06	2.16219e+06	2.87177e+06	2.59637e+06	2.16535e+06	2.11535e+06	2.65639e+06	2.14148e+06	2.17863e+06	8.7318e+06	7.53349e+06	3.79048e+06	4.78134e+06	6.36271e+06	5.42771e+06	3.56472e+06	1.33232e+06	5.87025e+06	2.25881e+06	3.81226e+06	831756	1.41834e+06	1.28499e+06	934485	2.198e+06	1.72843e+06	2.36385e+06
499	2.529_152.0337	Xanthine	C5 H4 N4 O2	152.034	2.529	C00385	S1151	HMDB0000292	0.0002	1.6333	-	-	level4	Organoheterocyclic compounds	Imidazopyrimidines	Purines and purine derivatives	Purines and derivatives	map00230 Purine metabolism; map00232 Caffeine metabolism; map01100 Metabolic pathways;	1.34793e+07	9.40854e+06	1.62661e+07	1.59876e+07	1.58467e+07	9.92281e+06	1.66721e+07	1.06393e+07	1.44333e+07	9.40198e+06	4.99376e+06	9.93756e+06	1.04662e+07	7.59383e+06	6.99574e+06	2.66271e+07	2.50961e+07	2.30204e+07	3.69883e+07	1.75134e+07	1.98269e+07	1.64474e+07	1.231e+07	8.42229e+06	1.2111e+07	6.95929e+06	1.08422e+07
500	2.554_238.0413	3-(4-hydroxy-1,3-benzothiazol-6-yl)alanine	C10 H10 N2 O3 S	238.041	2.554	null	S11344987	HMDB0062793	0.0001	0.5895	-	-	level4	Organic acids and derivatives	Carboxylic acids and derivatives	Amino acids, peptides, and analogues	Amino acids, peptides, and analogues	NA	2.04957e+06	1.78473e+06	1.94806e+06	2.03862e+06	2.15754e+06	2.16751e+06	2.00014e+06	2.01345e+06	1.93066e+06	3.43533e+06	1.8816e+06	4.55248e+06	2.36051e+06	2.83149e+06	2.79653e+06	4.59543e+06	2.53572e+06	3.05709e+06	2.15463e+06	1.80905e+06	1.50077e+06	1.05573e+06	2.00056e+06	1.77941e+06	1.24786e+06	1.83002e+06	2.71744e+06
501	2.584_263.0464	Epinephrine 4-sulfate	C9 H13 N O6 S	263.046	2.584	null	S2299690	HMDB0001876	0.0001	0.2913	-	-	level4	Organic acids and derivatives	Organic sulfuric acids and derivatives	Arylsulfates	Organic acids	NA	804569	1.0189e+06	838173	685039	1.00774e+06	875421	1.10684e+06	1.18739e+06	772899	244069	405553	573032	1.07187e+06	655157	314088	1.01978e+06	637734	1.7869e+06	289286	374147	609217	3.14172e+06	1.01689e+06	1.83658e+06	2.32312e+06	1.59323e+06	2.09364e+06
502	2.603_216.1476	Valylvaline	C10 H20 N2 O3	216.148	2.603	null	S362559	HMDB0029140	0.0002	1.0609	-	-	level4	Organic acids and derivatives	Carboxylic acids and derivatives	Amino acids, peptides, and analogues	Amino acids, peptides, and analogues	NA	3.72e+06	3.22368e+06	3.56343e+06	3.37934e+06	2.94588e+06	3.35189e+06	3.79203e+06	3.37736e+06	3.85039e+06	2.59335e+06	5.88807e+06	6.33096e+06	3.02841e+06	4.448e+06	7.5143e+06	5.26079e+06	3.52878e+06	3.90483e+06	2.68659e+06	2.49206e+06	3.15626e+06	3.48416e+06	3.34984e+06	3.28233e+06	4.12451e+06	6.59139e+06	4.50406e+06
503	2.605_309.1688	2762577	C15 H23 N3 O4	309.169	2.605	NA	S33636	NA	0	-0.0935	-	-	level4	NA	NA	NA	NA	NA	3.57291e+07	3.64821e+07	3.45857e+07	3.71722e+07	3.50281e+07	3.55965e+07	3.68484e+07	3.55598e+07	3.69158e+07	2.93007e+07	2.61532e+07	2.89701e+07	3.75554e+07	2.1951e+07	2.57446e+07	4.63679e+07	4.90258e+07	2.55529e+07	4.31206e+07	4.41946e+07	4.59043e+07	4.3544e+07	3.32197e+07	4.24292e+07	3.7448e+07	3.82635e+07	3.36725e+07
504	2.622_293.1376	Phe-gln	C14 H19 N3 O4	293.138	2.622	null	S16044752	HMDB0028993	0.0001	0.2213	-	-	level4	Organic acids and derivatives	Carboxylic acids and derivatives	Amino acids, peptides, and analogues	Amino acids, peptides, and analogues	NA	1.19613e+06	1.27477e+06	1.122e+06	1.30384e+06	1.15731e+06	1.38579e+06	1.32811e+06	1.41033e+06	1.48344e+06	1.32014e+06	1.03326e+06	1.60253e+06	1.36831e+06	1.48242e+06	886923	2.6525e+06	1.83688e+06	1.56368e+06	1.03772e+06	1.199e+06	1.35151e+06	2.19533e+06	1.60778e+06	1.68739e+06	1.6982e+06	2.92132e+06	1.88708e+06
505	2.66_278.0937	Glu-met	C10 H18 N2 O5 S	278.094	2.66	null	S4932367	HMDB0028825	0	0.0554	-	-	level4	Organic acids and derivatives	Carboxylic acids and derivatives	Amino acids, peptides, and analogues	Amino acids, peptides, and analogues	NA	8.35235e+06	7.29127e+06	4.60124e+06	6.05791e+06	5.26001e+06	5.80122e+06	7.57668e+06	7.57668e+06	6.67296e+06	3.84684e+06	2.18987e+06	26472.7	5.10705e+06	23194.9	3.57518e+06	19671.3	7.6034e+06	25219.8	8.93639e+06	8.22507e+06	8.54991e+06	8.66943e+06	4.21934e+06	5.06898e+06	7.34118e+06	5.69662e+06	18809.2
506	2.668_266.1268	Threonylphenylalanine	C13 H18 N2 O4	266.127	2.668	null	S3313819	HMDB0029068	0.0001	0.4054	-	-	level4	Organic acids and derivatives	Carboxylic acids and derivatives	Amino acids, peptides, and analogues	Amino acids, peptides, and analogues	NA	1.99524e+06	2.3135e+06	1.73138e+06	1.87737e+06	1.67827e+06	1.80552e+06	1.92015e+06	1.7052e+06	1.58944e+06	2.60535e+06	2.39245e+06	2.56102e+06	1.68121e+06	2.09654e+06	2.05498e+06	3.34464e+06	2.74921e+06	2.43169e+06	1.96024e+06	1.98894e+06	2.34704e+06	2.48963e+06	2.16135e+06	2.16767e+06	2.10714e+06	3.61796e+06	2.43739e+06
507	2.725_106.042	Benzaldehyde	C7 H6 O	106.042	2.725	C00261	S235	HMDB0006115	0.0002	1.5598	70.7	-	level4	Benzenoids	Benzene and substituted derivatives	Benzoyl derivatives	Benzene and derivatives	NA	2.80031e+06	3.91374e+06	2.64634e+06	2.42652e+06	2.61202e+06	1.4426e+06	2.72762e+06	3.79615e+06	3.33211e+06	7.1853e+06	1.98752e+06	552058	1.43727e+06	540638	2.52207e+06	360132	3.22371e+06	669613	389588	422560	3.45112e+06	3.29381e+06	2.15945e+06	1.84604e+06	2.13269e+06	2.86359e+06	298388
508	2.725_278.0937	Glu-met	C10 H18 N2 O5 S	278.094	2.725	null	S4932367	HMDB0028825	0	0.0211	-	-	level4	Organic acids and derivatives	Carboxylic acids and derivatives	Amino acids, peptides, and analogues	Amino acids, peptides, and analogues	NA	2.26958e+07	1.42514e+07	1.67531e+07	1.56475e+07	1.71659e+07	1.70065e+07	1.52926e+07	1.53799e+07	1.66554e+07	9.76433e+06	7.77997e+06	1.0459e+07	1.41903e+07	1.23831e+07	9.76901e+06	2.56094e+07	2.83298e+07	2.49564e+07	2.40743e+07	2.42916e+07	2.69567e+07	3.11266e+07	1.37883e+07	1.5618e+07	1.544e+07	1.72157e+07	1.82674e+07
509	2.726_148.0527	Cinnamic acid	C9 H8 O2	148.053	2.726	C10438	S392447	HMDB0000930	0.0003	1.8197	39.4	-	level4	Phenylpropanoids and polyketides	Cinnamic acids and derivatives	Cinnamic acids	Polyketides[PK]	NULL	4.93772e+08	6.74375e+08	5.53045e+08	5.40161e+08	5.56515e+08	7.77826e+08	5.72027e+08	5.98804e+08	5.96547e+08	4.49086e+08	6.31445e+08	2.43498e+06	6.1852e+08	639725	5.55602e+08	728404	7.86888e+08	1.19978e+08	8.08261e+08	6.48447e+08	5.5239e+08	7.05201e+08	6.36017e+08	3.28936e+08	6.35266e+08	6.78293e+08	376628
510	2.73_277.0985	Metazachlor	C14 H16 Cl N3 O	277.099	2.73	NA	S44885	NA	0.0003	1.0016	-	-	level4	NA	NA	NA	NA	NA	2.95462e+06	2.86978e+06	2.89061e+06	3.0263e+06	2.92174e+06	2.72073e+06	2.94824e+06	1.62478e+06	3.20219e+06	2.61562e+06	3.20987e+06	2.4425e+06	2.67393e+06	2.56785e+06	2.39279e+06	3.4216e+06	3.92818e+06	3.40459e+06	4.15394e+06	2.94301e+06	3.15881e+06	3.35281e+06	2.03778e+06	2.59098e+06	2.41685e+06	2.9829e+06	3.42575e+06
511	2.739_246.1216	Asp-leu	C10 H18 N2 O5	246.122	2.739	null	S295006	HMDB0028757	0.0001	0.3046	-	-	level4	Organic acids and derivatives	Carboxylic acids and derivatives	Amino acids, peptides, and analogues	Amino acids, peptides, and analogues	NA	3.38744e+07	3.99315e+07	4.21598e+07	4.37109e+07	3.63064e+07	3.48027e+07	4.19723e+07	4.20322e+07	3.91195e+07	3.19845e+07	1.86881e+07	1.12068e+07	3.53042e+07	5.10488e+06	2.56717e+07	6.236e+06	4.97917e+07	3.95958e+06	5.93211e+07	4.04462e+07	4.83576e+07	4.93177e+07	2.98413e+07	3.09836e+07	2.07774e+07	3.42309e+07	3.12751e+06
512	2.748_151.0497	Guanine	C5 H5 N5 O	151.05	2.748	C00242	S744	HMDB0000132	0.0002	1.6354	-	-	level4	Organoheterocyclic compounds	Imidazopyrimidines	Purines and purine derivatives	Purines and derivatives	map00230 Purine metabolism; map01100 Metabolic pathways;	2.44757e+06	2.41985e+06	2.7067e+06	2.07352e+06	1.88056e+06	2.10926e+06	2.48264e+06	2.41167e+06	2.17339e+06	2.4997e+06	2.14006e+06	2.21333e+06	2.42872e+06	1.93104e+06	1.82034e+06	2.8335e+06	2.82756e+06	2.72144e+06	1.76628e+06	2.0248e+06	2.41593e+06	4.71918e+06	2.38385e+06	4.35697e+06	2.11771e+06	2.93413e+06	4.47227e+06
513	2.753_228.1112	Tetraacetylethylenediamine	C10 H16 N2 O4	228.111	2.753	null	S59725	HMDB0040573	0.0002	0.8395	-	-	level4	Organic acids and derivatives	Carboxylic acids and derivatives	Carboxylic acid derivatives	Organic acids	NA	4.06689e+06	3.25851e+06	4.37723e+06	5.32527e+06	3.75572e+06	4.50881e+06	4.05566e+06	4.94661e+06	4.27921e+06	1.01701e+07	1.6547e+06	1.1141e+07	2.51513e+06	5.03617e+06	5.05836e+06	5.46885e+06	4.80972e+06	3.67039e+06	5.09339e+06	6.47285e+06	5.24455e+06	877460	2.52218e+06	2.70531e+06	1.4669e+06	3.01331e+06	2.33134e+06
514	2.778_106.042	Benzaldehyde	C7 H6 O	106.042	2.778	C00261	S235	HMDB0006115	0.0002	1.5252	70.3	-	level4	Benzenoids	Benzene and substituted derivatives	Benzoyl derivatives	Benzene and derivatives	NA	8.41996e+06	3.91374e+06	7.86876e+06	8.40228e+06	8.37255e+06	8.5303e+06	7.41476e+06	1.07846e+07	6.93348e+06	7.1853e+06	1.00356e+07	8.02942e+06	9.04753e+06	8.41867e+06	8.41089e+06	1.22165e+07	1.21607e+07	1.06075e+07	1.23326e+07	9.82697e+06	9.57707e+06	8.7035e+06	7.52085e+06	8.43751e+06	8.2879e+06	8.35737e+06	9.82212e+06
515	2.782_148.0527	Cinnamic acid	C9 H8 O2	148.053	2.782	C10438	S392447	HMDB0000930	0.0003	1.8222	36.7	-	level4	Phenylpropanoids and polyketides	Cinnamic acids and derivatives	Cinnamic acids	Polyketides[PK]	NULL	1.75331e+09	1.53767e+09	1.5787e+09	1.7149e+09	1.65024e+09	1.32352e+09	1.5942e+09	1.5632e+09	1.51678e+09	1.24946e+09	1.537e+09	1.53255e+09	1.58942e+09	1.63585e+09	1.59489e+09	2.46764e+09	1.88167e+09	2.16752e+09	1.80355e+09	1.80049e+09	2.18552e+09	1.71339e+09	1.36891e+09	1.90555e+09	1.62592e+09	1.69192e+09	2.07212e+09
516	2.791_218.1268	Meprobamate	C9 H18 N2 O4	218.127	2.791	null	S3924	HMDB0014515	0.0001	0.6368	-	-	level4	Organic acids and derivatives	Carboxylic acids and derivatives	Amino acids, peptides, and analogues	Amino acids, peptides, and analogues	NA	7.21528e+06	8.06192e+06	6.81968e+06	1.03111e+07	3.08765e+06	9.63835e+06	7.34548e+06	1.06977e+07	7.40834e+06	4.58949e+06	5.25556e+06	6.9664e+06	6.39697e+06	4.53434e+06	5.20194e+06	1.32599e+07	1.76701e+07	7.62702e+06	6.64621e+06	9.50297e+06	8.65096e+06	1.41445e+07	9.88053e+06	1.4274e+07	9.26986e+06	9.30724e+06	1.22709e+07
517	2.795_264.0722	11-bromoundecanoic acid	C11 H21 Br O2	264.072	2.795	NA	S16831	NA	-0.0003	-1.1307	-	43.9	level4	NA	NA	NA	NA	NA	1.7571e+06	1.5838e+06	1.46731e+06	1.66555e+06	1.48474e+06	1.4657e+06	1.63665e+06	1.54487e+06	1.43093e+06	913034	1.27443e+06	2.54695e+06	1.29401e+06	2.03651e+06	882293	6.42347e+06	2.01184e+06	3.16374e+06	924779	1.21228e+06	1.73819e+06	3.76254e+06	3.84966e+06	2.59035e+06	2.61278e+06	4.49223e+06	5.58469e+06
518	2.798_246.1216	Asp-leu	C10 H18 N2 O5	246.122	2.798	null	S295006	HMDB0028757	0.0001	0.2706	-	-	level4	Organic acids and derivatives	Carboxylic acids and derivatives	Amino acids, peptides, and analogues	Amino acids, peptides, and analogues	NA	7.39609e+07	6.53946e+07	5.98751e+07	6.73718e+07	7.01955e+07	7.07533e+07	6.86044e+07	6.91393e+07	6.86841e+07	5.71108e+07	3.91768e+07	6.49053e+07	4.99764e+07	8.27628e+07	6.04477e+07	1.06965e+08	9.12695e+07	1.424e+08	1.07052e+08	8.34725e+07	8.71685e+07	8.68928e+07	5.9652e+07	6.03484e+07	6.66566e+07	7.022e+07	8.16903e+07
519	2.798_249.0863	S(6)-acetyldihydrolipoamide	C10 H19 N O2 S2	249.086	2.798	C01136	S1046	HMDB0001526	0.0006	2.2214	-	-	level4	Lipids and lipid-like molecules	Fatty Acyls	Fatty amides	Fatty acyls[FA]	NULL	7.45284e+06	9.69689e+06	8.37671e+06	9.32307e+06	9.00932e+06	8.13012e+06	9.2237e+06	8.84843e+06	8.73345e+06	1.02436e+07	8.37603e+06	7.0772e+06	1.33064e+07	1.24529e+07	9.4725e+06	1.23729e+07	9.73485e+06	1.19604e+07	1.14206e+07	1.48635e+07	1.25212e+07	8.43399e+06	7.27377e+06	1.03959e+07	6.54239e+06	8.18612e+06	1.1185e+07
520	2.834_310.1165	Gamma-l-glutamyl-l-tyrosine	C14 H18 N2 O6	310.116	2.834	null	S85142	HMDB0011741	0	-0.0451	-	-	level4	Organic acids and derivatives	Carboxylic acids and derivatives	Amino acids, peptides, and analogues	Amino acids, peptides, and analogues	NA	8.08115e+06	7.43985e+06	8.88418e+06	7.53488e+06	8.54446e+06	8.37662e+06	8.92303e+06	9.41485e+06	1.06665e+07	1.35289e+07	3.10287e+06	214745	5.96829e+06	256874	4.36024e+06	151937	9.93993e+06	97151	1.47226e+07	1.11012e+07	1.32664e+07	8.85697e+06	3.9736e+06	4.84007e+06	6.79037e+06	6.73599e+06	70985.9
521	2.844_230.0428	Bis(2-methyl-4,5-dihydro-3-furyl) disulfide	C10 H14 O2 S2	230.043	2.844	null	S458716	HMDB0039670	-0.0007	-3.0259	-	-	level4	Organoheterocyclic compounds	Dihydrofurans	null	Dihydrofurans	NA	3.91311e+06	3.68612e+06	3.72788e+06	3.83992e+06	4.08908e+06	3.913e+06	4.00244e+06	3.74577e+06	3.72582e+06	4.12093e+06	2.61702e+06	7.97261e+06	1.7064e+06	2.84554e+06	2.28396e+06	4.92996e+06	5.21865e+06	2.38399e+06	4.39897e+06	6.54498e+06	3.99072e+06	2.76781e+06	2.6388e+06	4.14081e+06	4.9757e+06	4.17028e+06	3.49751e+06
522	2.875_202.132	Mfcd00025555	C9 H18 N2 O3	202.132	2.875	null	S227831	HMDB0028691	0.0003	1.5405	-	-	level4	Organic acids and derivatives	Carboxylic acids and derivatives	Amino acids, peptides, and analogues	Amino acids, peptides, and analogues	NA	2.22376e+06	2.18727e+06	2.2224e+06	2.28178e+06	2.27458e+06	2.30352e+06	2.61128e+06	2.45054e+06	2.49078e+06	1.97665e+06	3.5902e+06	2.54048e+06	2.21761e+06	1.57664e+06	4.67507e+06	2.16041e+06	2.61892e+06	1.71979e+06	2.57599e+06	2.18851e+06	2.57122e+06	2.48675e+06	2.41848e+06	2.31624e+06	2.79357e+06	3.17292e+06	2.03335e+06
523	2.9_310.1165	Gamma-l-glutamyl-l-tyrosine	C14 H18 N2 O6	310.116	2.9	null	S85142	HMDB0011741	0	-0.0998	-	-	level4	Organic acids and derivatives	Carboxylic acids and derivatives	Amino acids, peptides, and analogues	Amino acids, peptides, and analogues	NA	1.55906e+07	1.63797e+07	1.59643e+07	1.55684e+07	1.51541e+07	1.58434e+07	1.58214e+07	1.39972e+07	1.44271e+07	1.35289e+07	7.04036e+06	1.0945e+07	1.42835e+07	2.1792e+07	1.17077e+07	2.24861e+07	2.45665e+07	2.69582e+07	3.53218e+07	2.69066e+07	2.95324e+07	1.9102e+07	8.8346e+06	1.04491e+07	1.59355e+07	1.55911e+07	2.64328e+07
524	2.921_248.1196	Val-met	C10 H20 N2 O3 S	248.12	2.921	null	S258048	HMDB0029133	0.0001	0.3914	-	40.7	level4	Organic acids and derivatives	Carboxylic acids and derivatives	Amino acids, peptides, and analogues	Amino acids, peptides, and analogues	NA	1.86054e+06	1.83977e+06	1.77271e+06	1.88328e+06	1.83254e+06	1.90274e+06	1.41274e+06	1.33285e+06	1.34178e+06	1.23618e+06	1.57607e+06	1.51426e+06	1.59798e+06	1.11258e+06	1.90501e+06	1.94936e+06	2.51665e+06	1.41618e+06	2.00477e+06	1.83458e+06	2.32444e+06	2.18483e+06	2.26127e+06	2.29085e+06	2.501e+06	3.49622e+06	1.775e+06
525	2.927_294.1215	Methyl alpha-aspartylphenylalaninate	C14 H18 N2 O5	294.122	2.927	NA	S2155	NA	0	-0.1078	-	-	level4	NA	NA	NA	NA	NA	2.38586e+06	2.71783e+06	2.2866e+06	2.5283e+06	2.3895e+06	2.47513e+06	2.57504e+06	2.62445e+06	2.51368e+06	1.53638e+06	1.57333e+06	2.27113e+06	2.00728e+06	1.98917e+06	1.98347e+06	4.67012e+06	4.06356e+06	3.03296e+06	3.04367e+06	2.88483e+06	3.28883e+06	3.81757e+06	3.07489e+06	3.41852e+06	3.22074e+06	5.48251e+06	3.21674e+06
526	2.935_135.0323	Benzoxazolone	C7 H5 N O2	135.032	2.935	null	S5820	HMDB0032931	0.0003	2.1588	-	-	level4	Organoheterocyclic compounds	Benzoxazoles	Benzoxazolones	Benzoxazolones	NA	1.13692e+06	1.21533e+06	1.14167e+06	1.15428e+06	1.13936e+06	1.04109e+06	1.08711e+06	1.09697e+06	996351	402254	283002	820462	514704	309329	754349	712875	1.27652e+06	1.45344e+06	1.154e+06	976242	1.15484e+06	3.15551e+06	536240	591640	3.60547e+06	794560	1.93946e+06
527	2.935_264.0569	Dapsone hydroxylamine	C12 H12 N2 O3 S	264.057	2.935	null	S58855	HMDB0060984	0.0001	0.199	-	-	level4	Benzenoids	Benzene and substituted derivatives	Benzenesulfonyl compounds	Benzene and derivatives	NA	196712	223918	186251	215271	235045	293375	395814	365504	270630	96182.4	212013	217155	320843	439648	134983	407204	349804	499551	306071	363215	294134	1.35699e+06	2.49652e+06	1.35985e+06	2.30624e+06	676555	1.39773e+06
528	2.949_327.1317	(2s)-3-phenyl-2-({[(3s,4s,5r)-2,3,4-trihydroxy-5-(hydroxymethyl)tetrahydro-2-furanyl]methyl}amino)propanoic acid (non-preferred name)	C15 H21 N O7	327.132	2.949	null	S35014483	HMDB0037846	-0.0001	-0.1745	-	-	level4	Organic acids and derivatives	Carboxylic acids and derivatives	Amino acids, peptides, and analogues	Amino acids, peptides, and analogues	NA	2.5302e+07	2.61761e+07	2.82584e+07	2.91501e+07	2.89546e+07	3.06958e+07	3.09963e+07	3.01436e+07	3.09184e+07	3.64965e+07	2.12362e+07	3.78867e+07	1.41251e+07	1.70341e+07	2.58981e+07	3.66525e+07	4.46174e+07	1.872e+07	3.34232e+07	6.36971e+07	2.95158e+07	1.72442e+07	1.4794e+07	2.71616e+07	2.59792e+07	2.04414e+07	1.67566e+07
529	2.956_353.1221	Boc-asn-onp	C15 H19 N3 O7	353.122	2.956	NA	S388734	NA	-0.0002	-0.4667	-	-	level4	NA	NA	NA	NA	NA	1.98693e+06	1.92682e+06	1.86988e+06	2.01781e+06	2.07854e+06	1.80758e+06	1.70787e+06	1.81371e+06	1.74367e+06	1.12216e+06	421034	890538	1.1405e+06	1.24867e+06	873735	2.22126e+06	2.77739e+06	3.40697e+06	4.5238e+06	4.05394e+06	3.07839e+06	1.61905e+06	911591	1.19261e+06	1.2467e+06	1.10404e+06	1.81204e+06
530	2.962_218.1268	Meprobamate	C9 H18 N2 O4	218.127	2.962	null	S3924	HMDB0014515	0.0001	0.6103	-	-	level4	Organic acids and derivatives	Carboxylic acids and derivatives	Amino acids, peptides, and analogues	Amino acids, peptides, and analogues	NA	9.99378e+06	9.45061e+06	1.10382e+07	1.06972e+07	9.90494e+06	1.07327e+07	1.1946e+07	1.16439e+07	9.30988e+06	8.41376e+06	1.04796e+07	1.09344e+07	9.86573e+06	7.23051e+06	1.27878e+07	1.11746e+07	1.29178e+07	8.31732e+06	1.02466e+07	9.91149e+06	1.17345e+07	1.35499e+07	1.15347e+07	1.31845e+07	1.44711e+07	2.33297e+07	9.34757e+06
531	2.976_261.1213	Lotaustralin	C11 H19 N O6	261.121	2.976	null	S390193	HMDB0033865	0.0001	0.2686	-	-	level4	Organooxygen compounds	Carbohydrates and carbohydrate conjugates	Glycosyl compounds	Carbohydrates	NA	2.94047e+06	2.99259e+06	3.00921e+06	3.16156e+06	3.01307e+06	3.35229e+06	3.33353e+06	3.3684e+06	3.35803e+06	991003	7.71974e+06	1.42505e+06	5.87097e+06	5.31984e+06	6.30435e+06	1.1906e+06	1.03009e+06	2.04217e+06	611855	879406	654110	5.08011e+06	5.90004e+06	6.67321e+06	6.77033e+06	5.26184e+06	5.42038e+06
532	2.981_232.1425	Mebutamate	C10 H20 N2 O4	232.143	2.981	NA	S5919	NA	0.0002	0.6544	-	-	level4	NA	NA	NA	NA	NA	2.19639e+06	2.18191e+06	2.1731e+06	2.21507e+06	2.22352e+06	2.28031e+06	2.3751e+06	2.42152e+06	2.32767e+06	2.04302e+06	3.12258e+06	2.49603e+06	2.27637e+06	1.73404e+06	2.93634e+06	2.34454e+06	2.45474e+06	1.49643e+06	2.23342e+06	2.22404e+06	2.39836e+06	2.74548e+06	2.49463e+06	2.61642e+06	3.04965e+06	3.98509e+06	2.0635e+06
533	2.981_245.1377	Leucylasparagine	C10 H19 N3 O4	245.138	2.981	null	S3341296	HMDB0028924	0.0001	0.4384	-	-	level4	Organic acids and derivatives	Carboxylic acids and derivatives	Amino acids, peptides, and analogues	Amino acids, peptides, and analogues	NA	3.15803e+06	3.03453e+06	3.08158e+06	3.0992e+06	3.1714e+06	3.26599e+06	3.55813e+06	3.47557e+06	3.21813e+06	3.43156e+06	3.23121e+06	3.41226e+06	4.15131e+06	2.77581e+06	2.95582e+06	3.43948e+06	3.71874e+06	2.13646e+06	2.93758e+06	3.21677e+06	3.11461e+06	4.89605e+06	4.11543e+06	4.14986e+06	4.64603e+06	7.61406e+06	3.36286e+06
534	3.008_314.0936	Epithienamycin c	C13 H18 N2 O5 S	314.094	3.008	NA	S8216889	NA	0	-0.0543	-	-	level4	NA	NA	NA	NA	NA	7.1202e+06	8.35569e+06	7.73479e+06	7.38305e+06	8.7106e+06	7.58223e+06	7.42359e+06	7.46461e+06	7.32487e+06	5.65031e+06	522622	23544.9	4.40785e+06	19124.6	941365	26422.6	6.35067e+06	55651.1	3.32259e+06	6.36815e+06	4.48311e+06	3.20333e+06	1.39783e+06	2.7847e+06	2.14232e+06	2.67354e+06	17128.4
535	3.008_354.1427	Dinocton 6	C16 H22 N2 O7	354.143	3.008	NA	S148189	NA	0	-0.126	-	-	level4	NA	NA	NA	NA	NA	262639	286509	256328	312245	278762	290328	337653	328597	327444	1.53134e+06	1.13551e+06	901353	182782	567660	283845	446154	470587	345544	428303	700809	382924	488643	163030	528332	504665	882339	968913
536	3.017_252.057	Zileuton sulfoxide	C11 H12 N2 O3 S	252.057	3.017	null	S32814817	HMDB0013969	0.0001	0.4903	-	-	level4	Organoheterocyclic compounds	Benzothiophenes	1-benzothiophenes	1-benzothiophenes	NA	3.06749e+06	3.28606e+06	3.01661e+06	2.97019e+06	3.9359e+06	4.89256e+06	5.33309e+06	5.67899e+06	4.39827e+06	3.39641e+06	1.17995e+06	4.78611e+06	5.29191e+06	2.88927e+06	2.25393e+06	4.69332e+06	1.93477e+07	6.035e+06	1.13897e+07	6.431e+06	1.24874e+07	1.13055e+07	1.22401e+07	1.40676e+07	1.2883e+07	1.0564e+07	6.2852e+06
537	3.017_293.1475	(2s)-4-methyl-2-({[(3s,4s,5r)-2,3,4-trihydroxy-5-(hydroxymethyl)tetrahydro-2-furanyl]methyl}amino)pentanoic acid (non-preferred name)	C12 H23 N O7	293.147	3.017	null	S35014478	HMDB0037840	0	0.0292	-	-	level4	Organic acids and derivatives	Carboxylic acids and derivatives	Amino acids, peptides, and analogues	Amino acids, peptides, and analogues	NA	1.36752e+06	1.42587e+06	1.38767e+06	1.40348e+06	1.3557e+06	1.47484e+06	1.50038e+06	1.56858e+06	1.47515e+06	320914	2.51442e+06	492426	2.89994e+06	2.42755e+06	3.1432e+06	455496	466796	1.09794e+06	221650	328548	174478	1.96415e+06	3.14077e+06	2.85881e+06	2.72248e+06	2.14932e+06	2.16481e+06
538	3.024_297.1212	N-(2-phenylethyl)-beta-d-glucopyranuronosylamine	C14 H19 N O6	297.121	3.024	null	S166036	HMDB0010323	0	-0.093	-	-	level4	Organic oxygen compounds	Organooxygen compounds	Carbohydrates and carbohydrate conjugates	Carbohydrates	NA	1.37376e+07	1.45348e+07	1.40732e+07	1.45779e+07	1.46282e+07	1.47379e+07	1.50938e+07	1.54684e+07	1.50133e+07	1.07019e+07	1.68291e+07	8.51126e+06	7.98628e+06	7.08911e+06	1.1206e+07	1.41693e+07	1.62899e+07	1.27128e+07	8.46647e+06	1.71562e+07	1.21791e+07	2.09076e+07	1.48384e+07	2.29304e+07	2.91571e+07	2.64596e+07	2.05975e+07
539	3.042_259.1532	Leu-gln	C11 H21 N3 O4	259.153	3.042	null	S3511125	HMDB0028927	0	0.1117	-	-	level4	Organic acids and derivatives	Carboxylic acids and derivatives	Amino acids, peptides, and analogues	Amino acids, peptides, and analogues	NA	3.9811e+06	3.80513e+06	3.80178e+06	4.02675e+06	3.83325e+06	3.98966e+06	4.09785e+06	3.87241e+06	3.80814e+06	3.66751e+06	3.38347e+06	4.17567e+06	3.38987e+06	3.25149e+06	3.58053e+06	4.6272e+06	6.1073e+06	3.59601e+06	4.68164e+06	4.58526e+06	4.94742e+06	5.76162e+06	4.20503e+06	4.96431e+06	4.67786e+06	9.69757e+06	4.32668e+06
540	3.068_314.0936	Epithienamycin c	C13 H18 N2 O5 S	314.094	3.068	NA	S8216889	NA	0	-0.0358	-	-	level4	NA	NA	NA	NA	NA	1.98043e+07	1.95929e+07	1.95335e+07	2.02314e+07	1.9039e+07	1.76754e+07	1.7755e+07	1.76257e+07	1.69432e+07	1.18966e+07	2.18622e+06	5.41046e+06	9.18106e+06	3.99601e+06	3.51085e+06	2.05566e+07	1.22386e+07	2.96632e+07	1.08449e+07	1.4664e+07	1.54001e+07	9.34813e+06	4.52074e+06	6.68174e+06	6.74826e+06	8.61257e+06	6.56298e+06
541	3.073_100.0163	Succinic anhydride	C4 H4 O3	100.016	3.073	C19524	S7634	HMDB0032523	0.0002	2.1669	-	-	level4	Organoheterocyclic compounds	Oxolanes	null	Oxolanes	NULL	1.20842e+06	1.19989e+06	1.2812e+06	1.20459e+06	1.1389e+06	1.13711e+06	1.04122e+06	1.21002e+06	995886	1.20631e+06	1.03443e+06	1.22865e+06	1.07389e+06	797656	906033	2.90839e+06	3.87899e+06	2.40245e+06	2.58134e+06	2.59097e+06	2.87946e+06	3.33933e+06	1.93089e+06	3.02095e+06	2.9418e+06	3.33278e+06	2.25715e+06
542	3.073_114.0319	4-hydroxy-5-methylfuran-3(2h)-one	C5 H6 O3	114.032	3.073	null	S3757733	HMDB0031859	0.0003	2.2165	-	-	level4	Organoheterocyclic compounds	Dihydrofurans	Furanones	Furanones	NA	1.25243e+07	1.23931e+07	1.31425e+07	1.22008e+07	1.33683e+07	1.28275e+07	1.3074e+07	1.3166e+07	1.22457e+07	1.42323e+07	1.16716e+07	1.62916e+07	1.34316e+07	1.04864e+07	9.74493e+06	3.23099e+07	4.31101e+07	2.73255e+07	2.86015e+07	2.66509e+07	3.25046e+07	3.5373e+07	2.17733e+07	3.18181e+07	3.42086e+07	3.7254e+07	2.42868e+07
543	3.073_132.0425	Glutaric acid	C5 H8 O4	132.042	3.073	C00489	S723	HMDB0000661	0.0003	1.943	38.9	34.2	level4	Organic acids and derivatives	Carboxylic acids and derivatives	Dicarboxylic acids and derivatives	Organic acids	map00071 Fatty acid degradation; map00310 Lysine degradation;	1.51439e+07	1.4888e+07	1.56397e+07	1.47786e+07	1.5836e+07	1.53066e+07	1.56502e+07	1.56779e+07	1.48463e+07	1.69803e+07	1.39847e+07	1.94026e+07	1.60099e+07	1.25136e+07	1.1623e+07	3.95276e+07	5.24942e+07	3.20438e+07	3.49435e+07	3.23055e+07	3.98729e+07	4.28006e+07	2.69774e+07	3.9127e+07	4.14833e+07	4.58374e+07	2.93484e+07
544	3.073_250.0777	S-methyl [(1-methoxy-1h-indol-3-yl)methyl]carbamothioate	C12 H14 N2 O2 S	250.078	3.073	null	S28674925	HMDB0038637	0.0001	0.5004	-	-	level4	Organoheterocyclic compounds	Indoles and derivatives	Indoles	Indoles	NA	3.0949e+06	3.51222e+06	3.45211e+06	3.45855e+06	3.27536e+06	3.92005e+06	3.66766e+06	3.80088e+06	3.6496e+06	2.2245e+06	719251	1.04585e+06	2.19811e+06	786479	1.01918e+06	3.64165e+06	3.09514e+06	4.78589e+06	2.59209e+06	3.07792e+06	2.74088e+06	2.15327e+06	1.17445e+06	1.66803e+06	1.47988e+06	2.09661e+06	1.09177e+06
545	3.085_222.1006	Gly-phe	C11 H14 N2 O3	222.101	3.085	null	S87926	HMDB0028848	0.0002	0.8848	-	-	level4	Organic acids and derivatives	Carboxylic acids and derivatives	Amino acids, peptides, and analogues	Amino acids, peptides, and analogues	NA	2.70917e+06	3.05085e+06	2.78756e+06	2.51354e+06	2.43307e+06	3.18228e+06	3.01275e+06	2.4553e+06	3.05456e+06	2.22528e+06	2.53143e+06	2.16346e+06	3.0774e+06	1.91299e+06	1.48555e+06	3.38624e+06	4.07876e+06	1.90817e+06	3.52503e+06	3.42965e+06	3.33601e+06	4.54506e+06	3.69321e+06	3.67364e+06	3.91674e+06	8.12282e+06	2.73042e+06
546	3.085_236.1163	Hexobarbital	C12 H16 N2 O3	236.116	3.085	C11723	S3482	HMDB0015444	0.0002	0.6695	-	-	level4	Organoheterocyclic compounds	Diazines	Pyrimidines and pyrimidine derivatives	Pyrimidines and pyrimidine derivatives	NULL	1.89929e+06	1.95137e+06	1.91918e+06	2.01932e+06	2.03849e+06	2.085e+06	2.17572e+06	2.06944e+06	2.02186e+06	1.51387e+06	1.20702e+06	1.32045e+06	1.7683e+06	860994	1.10801e+06	2.37261e+06	3.02836e+06	1.48538e+06	2.07144e+06	2.22367e+06	2.18604e+06	2.80529e+06	2.16651e+06	2.12433e+06	2.16909e+06	1.07287e+07	1.82417e+06
547	3.09_278.1267	7098783	C14 H18 N2 O4	278.127	3.09	NA	S48518	NA	0	0.1604	-	-	level4	NA	NA	NA	NA	NA	2.44722e+06	2.52934e+06	2.54622e+06	2.50915e+06	2.4841e+06	2.55372e+06	2.57774e+06	2.54409e+06	2.54982e+06	2.04003e+06	2.17985e+06	1.66543e+06	2.10461e+06	1.58743e+06	2.22738e+06	2.60953e+06	3.97537e+06	2.08186e+06	2.76109e+06	2.99709e+06	3.23642e+06	2.93375e+06	2.72789e+06	3.05929e+06	3.13424e+06	3.96728e+06	1.76055e+06
548	3.112_202.1321	Mfcd00025555	C9 H18 N2 O3	202.132	3.112	null	S227831	HMDB0028691	0.0003	1.6135	-	-	level4	Organic acids and derivatives	Carboxylic acids and derivatives	Amino acids, peptides, and analogues	Amino acids, peptides, and analogues	NA	1.47678e+07	1.55917e+07	1.50795e+07	1.54121e+07	1.50286e+07	1.61306e+07	1.64208e+07	1.55398e+07	1.57485e+07	1.25299e+07	1.83403e+07	1.59967e+07	1.39685e+07	1.00675e+07	2.6017e+07	1.42448e+07	1.79229e+07	1.03785e+07	1.45576e+07	1.43687e+07	1.5948e+07	1.92101e+07	1.74612e+07	1.76089e+07	1.8923e+07	3.1202e+07	1.32558e+07
549	3.143_183.0899	Adrenaline	C9 H13 N O3	183.09	3.143	null	S815	HMDB0062515	0.0004	1.9391	-	-	level4	Benzenoids	Phenols	Benzenediols	Phenols and derivatives	NA	2.37029e+06	2.60591e+06	2.4261e+06	2.62338e+06	1.96621e+06	2.35978e+06	2.41988e+06	2.82407e+06	2.82958e+06	1.84407e+06	2.68231e+06	1.90893e+06	2.0022e+06	2.50807e+06	2.52966e+06	2.941e+06	3.19772e+06	2.74652e+06	3.2952e+06	2.67083e+06	3.31917e+06	2.81385e+06	2.46139e+06	2.81406e+06	2.90527e+06	3.12221e+06	2.8976e+06
550	3.146_311.123	N2-dimethylguanosine	C12 H17 N5 O5	311.123	3.146	null	S83878	HMDB0004824	0	0.1106	-	-	level4	Nucleosides, nucleotides, and analogues	Purine nucleosides	null	Purines and derivatives	NA	861845	1.28069e+06	991382	1.21873e+06	883139	1.20995e+06	1.27599e+06	1.26135e+06	1.20282e+06	1.76998e+06	2.23546e+06	1.38866e+06	1.06835e+06	1.41852e+06	2.21738e+06	1.06586e+06	1.04898e+06	1.05187e+06	952325	1.31811e+06	703144	1.288e+06	1.41319e+06	1.47904e+06	1.1907e+06	1.28329e+06	2.07582e+06
551	3.148_383.1077	Succinyladenosine	C14 H17 N5 O8	383.108	3.148	null	S17216022	HMDB0000912	0	-0.045	-	-	level4	Nucleosides, nucleotides, and analogues	Purine nucleosides	null	Purines and derivatives	NA	3.87963e+07	3.94347e+07	4.01882e+07	4.10037e+07	3.49678e+07	2.90345e+07	4.4421e+07	4.35551e+07	2.7989e+07	3.0153e+07	3.8584e+07	4.51453e+06	3.18163e+07	3.59903e+06	1.64801e+07	1.0124e+07	4.48057e+07	47680.1	2.07802e+06	4.1475e+07	3.01147e+07	4.50198e+07	4.70609e+07	3.69133e+07	5.54937e+07	4.75385e+07	1.04182e+07
552	3.152_229.0588	4-(l-alanin-3-yl)-2-hydroxy-cis,cis-muconate 6-semialdehyde	C9 H11 N O6	229.059	3.152	NA	S20118016	NA	0.0002	0.8308	-	-	level4	NA	NA	NA	NA	NA	1.9246e+06	1.96137e+06	2.01459e+06	2.02084e+06	1.89372e+06	2.02859e+06	2.04204e+06	2.03459e+06	2.06064e+06	4.80053e+06	807355	3.57074e+06	875840	924200	1.37629e+06	1.73314e+06	2.14396e+06	538868	2.89022e+06	4.93588e+06	2.62667e+06	406700	648323	862095	804786	1.07341e+06	582842
553	3.153_261.1213	Lotaustralin	C11 H19 N O6	261.121	3.153	null	S390193	HMDB0033865	0.0001	0.284	-	-	level4	Organooxygen compounds	Carbohydrates and carbohydrate conjugates	Glycosyl compounds	Carbohydrates	NA	4.02057e+06	3.76122e+06	4.02913e+06	3.24975e+06	3.45556e+06	4.38429e+06	3.98584e+06	4.30142e+06	3.60597e+06	1.2238e+06	7.92467e+06	1.58546e+06	6.63763e+06	5.9046e+06	8.70111e+06	1.29876e+06	1.41579e+06	2.69855e+06	1.01333e+06	1.08744e+06	1.02073e+06	4.55673e+06	8.67815e+06	9.88855e+06	7.45666e+06	6.87392e+06	4.21837e+06
554	3.165_232.1425	Mebutamate	C10 H20 N2 O4	232.143	3.165	NA	S5919	NA	0.0001	0.6458	-	-	level4	NA	NA	NA	NA	NA	7.79278e+06	8.28156e+06	7.85673e+06	7.98737e+06	8.1099e+06	8.35677e+06	8.86896e+06	8.63318e+06	8.74145e+06	8.16146e+06	9.94287e+06	8.77562e+06	9.50085e+06	6.25032e+06	8.5544e+06	8.4374e+06	9.68244e+06	5.22569e+06	7.87474e+06	8.42555e+06	8.72066e+06	1.136e+07	1.02544e+07	1.01088e+07	1.12867e+07	1.88998e+07	7.40546e+06
555	3.165_344.1371	Tyrosyltyrosine	C18 H20 N2 O5	344.137	3.165	null	S4234749	HMDB0029117	-0.0001	-0.3597	-	-	level4	Organic acids and derivatives	Carboxylic acids and derivatives	Amino acids, peptides, and analogues	Amino acids, peptides, and analogues	NA	3.98985e+06	4.06704e+06	4.08425e+06	4.0363e+06	3.47076e+06	4.45984e+06	3.94946e+06	4.39745e+06	4.21506e+06	3.66333e+06	3.29482e+06	3.33357e+06	4.03122e+06	3.24917e+06	2.90717e+06	4.68319e+06	6.07363e+06	4.65105e+06	4.69376e+06	5.5342e+06	3.74879e+06	5.28312e+06	3.99076e+06	4.07201e+06	3.99521e+06	9.02435e+06	4.35971e+06
556	3.169_264.0568	Dapsone hydroxylamine	C12 H12 N2 O3 S	264.057	3.169	null	S58855	HMDB0060984	0	-0.0835	-	-	level4	Benzenoids	Benzene and substituted derivatives	Benzenesulfonyl compounds	Benzene and derivatives	NA	483469	578633	501852	610204	514569	714649	762487	775089	715279	427350	1.2169e+06	308243	898887	519334	511547	752950	1.67271e+06	855555	1.15801e+06	789132	1.38837e+06	2.64891e+06	1.97742e+06	1.63962e+06	2.68169e+06	1.5968e+06	1.37047e+06
557	3.175_367.0903	4-hydroxy-8-(beta-d-talopyranosyloxy)-2-quinolinecarboxylic acid	C16 H17 N O9	367.09	3.175	null	S30776690	HMDB0013118	-0.0001	-0.1416	-	-	level4	Organic oxygen compounds	Organooxygen compounds	Carbohydrates and carbohydrate conjugates	Carbohydrates	NA	9.13294e+06	9.25568e+06	9.24108e+06	8.99691e+06	9.11699e+06	9.48887e+06	9.42538e+06	9.7703e+06	9.61778e+06	1.47778e+07	1.56547e+07	1.38006e+07	1.53442e+07	1.41177e+07	9.54462e+06	6.3587e+06	1.10372e+07	1.05287e+07	7.19738e+06	7.99285e+06	6.98855e+06	9.83559e+06	1.03639e+07	1.05271e+07	1.06888e+07	1.09273e+07	8.83638e+06
558	3.185_141.0793	Ethosuximide	C7 H11 N O2	141.079	3.185	C07505	S3175	HMDB0014731	0.0003	2.0199	-	-	level4	Organoheterocyclic compounds	Pyrrolidines	Pyrrolidones	Pyrrolidones	NULL	1.23698e+06	1.17076e+06	1.30815e+06	1.22987e+06	1.13429e+06	1.27091e+06	1.24067e+06	1.39011e+06	1.29485e+06	2.6342e+06	2.99157e+06	1.28095e+06	1.53102e+06	1.00847e+06	1.89634e+06	1.34e+06	367321	407891	1.49202e+06	457052	1.12726e+06	161597	4.67667e+06	983974	124893	1.35249e+06	538099
559	3.188_203.0256	Cystathionine ketimine	C7 H9 N O4 S	203.026	3.188	null	S119692	HMDB0002015	0.0003	1.5597	-	-	level4	Organic acids and derivatives	Carboxylic acids and derivatives	Amino acids, peptides, and analogues	Amino acids, peptides, and analogues	NA	1.43172e+06	1.11797e+06	1.37256e+06	1.10137e+06	1.41033e+06	1.46978e+06	1.59569e+06	1.55787e+06	1.50323e+06	915851	1.68642e+06	577590	4.29688e+06	2.45978e+06	1.235e+06	878427	1.32608e+06	2.93203e+06	1.28795e+06	1.01084e+06	1.84819e+06	2.92729e+06	2.99461e+06	2.57782e+06	2.98785e+06	2.13597e+06	1.93479e+06
560	3.192_124.0527	Guaiacol	C7 H8 O2	124.053	3.192	C15572	S447	HMDB0001398	0.0003	2.1156	-	-	level4	Benzenoids	Phenols	Methoxyphenols	Phenols and derivatives	NULL	1.86145e+06	1.81571e+06	1.97402e+06	1.92002e+06	1.74707e+06	1.99296e+06	2.10143e+06	1.93953e+06	1.81817e+06	3.98024e+06	4.44421e+06	2.02252e+06	2.3451e+06	1.69225e+06	2.91038e+06	2.10162e+06	485218	738258	2.25348e+06	531560	1.67355e+06	212433	7.55451e+06	1.47454e+06	163138	1.96356e+06	799426
561	3.2_260.1373	L-gamma-glutamyl-l-leucine	C11 H20 N2 O5	260.137	3.2	null	S133115	HMDB0011171	0.0001	0.3437	-	-	level4	Organic acids and derivatives	Carboxylic acids and derivatives	Amino acids, peptides, and analogues	Amino acids, peptides, and analogues	NA	6.81702e+06	6.70556e+06	6.63155e+06	6.8174e+06	6.83486e+06	7.18993e+06	7.42549e+06	7.3542e+06	7.3218e+06	5.2365e+06	5.82463e+06	5.75504e+06	6.66671e+06	4.574e+06	8.89541e+06	7.30506e+06	9.28628e+06	5.30139e+06	7.63875e+06	6.82523e+06	8.75829e+06	9.57156e+06	9.15726e+06	8.90005e+06	1.08295e+07	1.3594e+07	5.91037e+06
562	3.2_383.1077	Succinyladenosine	C14 H17 N5 O8	383.108	3.2	null	S17216022	HMDB0000912	0	-0.0519	-	-	level4	Nucleosides, nucleotides, and analogues	Purine nucleosides	null	Purines and derivatives	NA	1.00678e+08	9.9925e+07	7.99246e+07	9.73346e+07	9.17702e+07	1.03592e+08	1.10986e+08	1.0896e+08	1.07382e+08	8.06441e+07	2.05843e+08	9.00224e+07	9.55601e+07	8.79925e+07	9.16722e+07	9.83091e+07	1.13504e+08	1.05822e+08	1.39279e+08	1.13238e+08	1.41445e+08	1.13721e+08	1.3971e+08	1.26481e+08	1.54134e+08	1.36215e+08	1.54158e+08
563	3.217_254.0726	Sulfadicramide	C11 H14 N2 O3 S	254.073	3.217	NA	S7980	NA	0.0001	0.4752	-	-	level4	NA	NA	NA	NA	NA	1.21902e+06	1.34898e+06	1.27738e+06	1.38159e+06	1.3341e+06	1.52947e+06	1.53603e+06	1.47299e+06	1.46466e+06	2.86199e+06	486155	1.37536e+06	1.5704e+06	701815	1.13464e+06	1.82287e+06	2.77153e+06	1.83431e+06	1.67725e+06	3.33998e+06	1.74681e+06	1.16104e+06	998870	1.54706e+06	944602	1.71632e+06	714531
564	3.218_246.1216	Asp-leu	C10 H18 N2 O5	246.122	3.218	null	S295006	HMDB0028757	0.0001	0.2903	-	-	level4	Organic acids and derivatives	Carboxylic acids and derivatives	Amino acids, peptides, and analogues	Amino acids, peptides, and analogues	NA	3.17813e+06	3.27079e+06	3.18761e+06	3.30691e+06	3.22897e+06	3.63543e+06	3.76857e+06	3.62097e+06	3.59046e+06	2.3366e+06	2.53179e+06	2.29631e+06	3.01977e+06	1.65446e+06	4.20231e+06	3.04112e+06	4.53788e+06	2.3814e+06	4.21408e+06	3.45658e+06	4.27866e+06	5.31807e+06	3.93273e+06	4.22741e+06	4.72297e+06	6.01058e+06	2.76251e+06
565	3.218_293.1475	(2s)-4-methyl-2-({[(3s,4s,5r)-2,3,4-trihydroxy-5-(hydroxymethyl)tetrahydro-2-furanyl]methyl}amino)pentanoic acid (non-preferred name)	C12 H23 N O7	293.147	3.218	null	S35014478	HMDB0037840	0	0.0566	-	-	level4	Organic acids and derivatives	Carboxylic acids and derivatives	Amino acids, peptides, and analogues	Amino acids, peptides, and analogues	NA	3.51925e+06	3.62655e+06	3.42822e+06	3.71585e+06	3.58013e+06	3.93011e+06	3.91728e+06	3.98372e+06	3.43074e+06	1.47639e+06	8.33752e+06	1.44186e+06	7.69404e+06	6.69861e+06	7.73551e+06	1.14138e+06	1.7239e+06	2.24553e+06	926438	1.2772e+06	1.23349e+06	4.92939e+06	7.79915e+06	7.14319e+06	6.19136e+06	5.60625e+06	4.2261e+06
566	3.254_161.048	2-indolylformic acid	C9 H7 N O2	161.048	3.254	null	S65731	HMDB0002285	0.0003	1.8317	13.5	-	level4	Organoheterocyclic compounds	Indoles and derivatives	Indolecarboxylic acids and derivatives	Indole and derivatives	NA	2.70596e+07	2.80231e+07	2.90045e+07	2.76334e+07	2.80429e+07	2.84838e+07	2.85264e+07	2.98021e+07	2.79637e+07	3.88203e+07	3.79797e+07	3.3886e+07	4.28722e+07	3.61094e+07	4.23963e+07	2.4709e+07	3.53785e+07	3.01397e+07	4.4768e+07	4.4737e+07	4.17867e+07	3.00099e+07	2.41027e+07	3.52028e+07	3.04843e+07	2.90356e+07	2.89355e+07
567	3.275_365.0681	Itazigrel	C18 H14 F3 N O2 S	365.068	3.275	NA	S46296	NA	-0.0016	-4.3871	-	-	level4	NA	NA	NA	NA	NA	497044	486372	460088	534167	485899	515633	549687	557400	523605	288526	3.35299e+06	289470	487582	803977	757543	336878	365312	172567	271124	226089	524190	533540	941363	678524	1.17228e+06	508894	416854
568	3.291_230.1632	Leu-val	C11 H22 N2 O3	230.163	3.291	null	S312585	HMDB0028942	0.0002	0.6775	-	-	level4	Organic acids and derivatives	Carboxylic acids and derivatives	Amino acids, peptides, and analogues	Amino acids, peptides, and analogues	NA	3.51432e+06	3.49902e+06	3.60784e+06	3.65494e+06	3.56742e+06	3.74252e+06	3.96486e+06	4.04503e+06	3.95906e+06	3.93254e+06	7.73052e+06	4.42581e+06	3.35177e+06	2.96026e+06	1.0638e+07	4.03384e+06	3.61787e+06	2.67903e+06	2.851e+06	2.45087e+06	3.50677e+06	4.06037e+06	4.32489e+06	3.57805e+06	4.28226e+06	6.8293e+06	3.34527e+06
569	3.296_145.1106	G-butyrobetaine	C7 H15 N O2	145.111	3.296	null	S705	HMDB0006831	0.0003	1.9257	-	-	level4	Lipids and lipid-like molecules	Fatty Acyls	Fatty acids and conjugates	Fatty acyls[FA]	NA	3.60349e+06	3.36002e+06	3.47799e+06	3.46609e+06	3.28591e+06	3.4701e+06	3.53351e+06	3.4268e+06	3.25219e+06	3.54357e+06	3.60359e+06	2.45651e+06	3.49814e+06	2.32479e+06	3.22694e+06	3.15264e+06	4.13567e+06	3.06431e+06	3.61202e+06	3.84643e+06	4.55026e+06	3.96711e+06	2.96182e+06	4.3702e+06	4.50881e+06	3.52484e+06	3.0926e+06
570	3.3_252.057	Zileuton sulfoxide	C11 H12 N2 O3 S	252.057	3.3	null	S32814817	HMDB0013969	0.0001	0.4774	-	-	level4	Organoheterocyclic compounds	Benzothiophenes	1-benzothiophenes	1-benzothiophenes	NA	4.12954e+06	4.5368e+06	4.46665e+06	3.46895e+06	5.60972e+06	5.42186e+06	4.77877e+06	5.924e+06	5.77394e+06	7.21406e+06	561718	3.95047e+06	3.66989e+06	1.19316e+06	1.60678e+06	7.37806e+06	1.06326e+07	3.35071e+06	5.39184e+06	5.78509e+06	8.38351e+06	6.73112e+06	6.17652e+06	7.27147e+06	6.3873e+06	5.64712e+06	2.1313e+06
571	3.307_156.0426	2-methoxy-phloroglucinol	C7 H8 O4	156.043	3.307	null	S3509032	HMDB0125077	0.0003	2.0978	-	-	level4	Benzenoids	Phenols	Methoxyphenols	Phenols and derivatives	NA	2.00502e+06	2.14029e+06	1.86473e+06	2.05194e+06	2.13844e+06	2.25505e+06	2.19378e+06	2.27049e+06	2.17849e+06	2.00554e+06	1.32635e+06	1.64686e+06	1.25901e+06	1.72681e+06	1.70452e+06	1.47003e+06	1.72414e+06	1.205e+06	1.51771e+06	1.38163e+06	1.31063e+06	1.3837e+06	1.56858e+06	1.44382e+06	1.82488e+06	1.54443e+06	1.26296e+06
572	3.353_371.174	Colcemid	C21 H25 N O5	371.174	3.353	NA	S2730	NA	0.0007	1.9596	-	-	level4	NA	NA	NA	NA	NA	2.07864e+06	2.24499e+06	2.17527e+06	2.14252e+06	1.95802e+06	2.15058e+06	2.28692e+06	2.49228e+06	2.42101e+06	2.9602e+06	1.59822e+06	3.39943e+06	1.18954e+06	761236	1.76411e+06	2.57653e+06	3.71553e+06	560954	2.80799e+06	4.79934e+06	2.30229e+06	1.20604e+06	1.02467e+06	1.72916e+06	1.83172e+06	2.22918e+06	1.21025e+06
573	3.363_311.0439	Diflumidone	C14 H11 F2 N O3 S	311.044	3.363	NA	S29216	NA	0.0011	3.6365	-	-	level4	NA	NA	NA	NA	NA	621072	672892	715355	652160	665637	816231	775643	695979	712078	256686	1.01535e+06	309233	1.4953e+06	421070	288700	290810	338358	646828	248922	201491	277778	1.9682e+06	1.57312e+06	2.06276e+06	2.00714e+06	2.5637e+06	1.02314e+06
574	3.367_279.1218	Phe-asn	C13 H17 N3 O4	279.122	3.367	null	S14883678	HMDB0028990	-0.0001	-0.2982	-	-	level4	Organic acids and derivatives	Carboxylic acids and derivatives	Amino acids, peptides, and analogues	Amino acids, peptides, and analogues	NA	3.85176e+06	4.29761e+06	3.91244e+06	3.93899e+06	3.9392e+06	4.09695e+06	4.08507e+06	3.958e+06	3.91682e+06	3.03097e+06	2.2446e+06	2.36762e+06	3.45475e+06	1.67311e+06	1.63172e+06	4.01441e+06	6.87204e+06	2.80679e+06	4.18314e+06	3.22175e+06	3.96697e+06	8.58805e+06	6.14708e+06	7.1012e+06	4.63942e+06	1.73215e+07	4.54021e+06
575	3.379_413.2113	Delanzomib	C21 H28 B N3 O5	413.211	3.379	NA	S23325665	NA	-0.0009	-2.2495	-	-	level4	NA	NA	NA	NA	NA	3.88939e+06	3.89179e+06	3.99471e+06	4.2149e+06	3.70288e+06	3.92333e+06	4.26407e+06	4.15499e+06	4.1442e+06	3.83499e+06	5.16114e+06	645279	3.54061e+06	1.18073e+06	4.32976e+06	1.14449e+06	5.50055e+06	1.36718e+06	4.71238e+06	3.70261e+06	4.85967e+06	4.61826e+06	4.13765e+06	4.33586e+06	3.34271e+06	5.03962e+06	1.32583e+06
576	3.385_261.1114	Imazapyr	C13 H15 N3 O3	261.111	3.385	NA	S49445	NA	0.0001	0.3549	-	-	level4	NA	NA	NA	NA	NA	1.35538e+06	1.1626e+06	1.11072e+06	1.26717e+06	1.4487e+06	1.19156e+06	1.15561e+06	1.21368e+06	1.13712e+06	1.25364e+06	997913	706830	1.35536e+06	676455	727717	1.0562e+06	1.58224e+06	563085	1.16035e+06	1.15383e+06	1.07885e+06	2.04759e+06	1.56529e+06	1.64796e+06	1.95762e+06	3.72238e+06	923017
577	3.39_309.0783	Redul	C13 H15 N3 O4 S	309.078	3.39	null	S9190	HMDB0015461	0	-0.1301	-	-	level4	Benzenoids	Benzene and substituted derivatives	Benzenesulfonamides	Benzene and derivatives	NA	2.76737e+06	2.72064e+06	2.74655e+06	2.79857e+06	2.83485e+06	2.88544e+06	2.91567e+06	2.96677e+06	2.8811e+06	4.04691e+06	7.692e+06	2.73204e+06	9.12943e+06	3.90429e+06	2.97899e+06	1.97331e+06	1.97703e+06	2.37844e+06	1.65587e+06	2.46659e+06	776050	2.15843e+06	3.6037e+06	2.58437e+06	3.77578e+06	4.72371e+06	3.72439e+06
578	3.393_194.1059	6-hydroxypseudooxynicotine	C10 H14 N2 O2	194.106	3.393	C01297	S388576	HMDB0240264	0.0004	1.9858	-	-	level4	Organic oxygen compounds	Organooxygen compounds	Carbonyl compounds	Carbonyl compounds	map00760 Nicotinate and nicotinamide metabolism;	1.05177e+06	954470	1.00203e+06	1.01955e+06	836927	818349	869738	1.10736e+06	828281	225122	1.05128e+06	402818	1.84769e+06	1.26988e+06	938811	884361	754621	1.555e+06	226949	441674	245955	2.34786e+06	1.44831e+06	1.85189e+06	2.15715e+06	2.32916e+06	2.39753e+06
579	3.4_294.1579	Troxipide	C15 H22 N2 O4	294.158	3.4	NA	S5395	NA	-0.0001	-0.2377	-	-	level4	NA	NA	NA	NA	NA	1.40407e+06	1.34934e+06	1.34888e+06	1.47033e+06	1.34306e+06	1.54655e+06	1.45387e+06	1.53437e+06	1.41325e+06	1.0506e+06	1.71112e+06	1.11289e+06	1.2902e+06	953599	1.38478e+06	1.25384e+06	1.77351e+06	944204	1.42204e+06	1.27352e+06	1.48868e+06	2.05854e+06	1.99802e+06	2.41889e+06	1.73475e+06	5.41378e+06	1.56768e+06
580	3.401_158.0847	1,5-dan	C10 H10 N2	158.085	3.401	NA	S15851	NA	0.0003	1.7836	-	-	level4	NA	NA	NA	NA	NA	3.65258e+07	3.77903e+07	3.75837e+07	3.90741e+07	3.64822e+07	3.78182e+07	3.76276e+07	3.75914e+07	3.75567e+07	3.74867e+07	4.85644e+07	3.17733e+07	3.61766e+07	4.3724e+07	3.8117e+07	3.18264e+07	4.73124e+07	4.23003e+07	3.84454e+07	2.91986e+07	4.33995e+07	4.22667e+07	4.04968e+07	4.04657e+07	3.09991e+07	4.80751e+07	3.01926e+07
581	3.401_302.1589	Glycyl-l-asparaginyl-d-leucine	C12 H22 N4 O5	302.159	3.401	null	S30776674	HMDB0013016	-0.0001	-0.4239	-	-	level4	Organic acids and derivatives	Carboxylic acids and derivatives	Amino acids, peptides, and analogues	Amino acids, peptides, and analogues	NA	647428	824020	772808	726413	637409	754157	845384	924620	1.02724e+06	2.17523e+06	376234	1.54962e+06	326940	330530	343099	642798	1.01396e+06	350937	1.07361e+06	921555	677830	517962	423431	458193	539877	543877	391223
582	3.404_173.0844	Pyroquilon	C11 H11 N O	173.084	3.404	C18487	S82768	HMDB0037113	0.0004	2.0353	-	-	level4	Organoheterocyclic compounds	Quinolines and derivatives	Quinolones and derivatives	Quinolones and derivatives	NULL	2.50369e+06	2.74711e+06	2.55693e+06	2.70584e+06	2.53453e+06	2.98657e+06	2.8208e+06	2.88334e+06	2.89486e+06	2.39114e+06	3.78892e+06	2.86908e+06	2.70803e+06	3.67599e+06	2.87673e+06	2.74038e+06	3.40391e+06	3.68672e+06	3.1409e+06	2.10047e+06	3.43687e+06	3.04791e+06	2.91766e+06	2.65509e+06	2.33079e+06	3.31248e+06	2.49368e+06
583	3.404_344.1371	Tyrosyltyrosine	C18 H20 N2 O5	344.137	3.404	null	S4234749	HMDB0029117	-0.0001	-0.4033	-	-	level4	Organic acids and derivatives	Carboxylic acids and derivatives	Amino acids, peptides, and analogues	Amino acids, peptides, and analogues	NA	4.80541e+06	3.23079e+06	3.99281e+06	3.50513e+06	3.31668e+06	4.54217e+06	4.12168e+06	3.198e+06	3.97103e+06	2.88298e+06	3.21288e+06	3.81166e+06	3.63203e+06	3.32986e+06	3.16137e+06	3.29516e+06	4.88589e+06	4.05954e+06	4.82393e+06	6.18307e+06	2.92184e+06	3.91414e+06	3.30397e+06	3.58677e+06	3.4164e+06	3.77904e+06	3.48e+06
584	3.406_397.1638	Abexinostat	C21 H23 N3 O5	397.164	3.406	NA	S9924562	NA	0	-0.0295	-	-	level4	NA	NA	NA	NA	NA	4.36111e+06	5.37429e+06	5.36581e+06	5.20549e+06	5.27996e+06	5.66954e+06	6.2207e+06	6.10595e+06	5.92291e+06	5.51448e+06	7.23236e+06	2.6751e+06	5.0282e+06	3.69312e+06	4.77382e+06	3.61511e+06	7.5807e+06	4.89843e+06	6.49344e+06	4.72785e+06	6.32973e+06	6.45011e+06	6.63877e+06	6.06344e+06	5.06214e+06	7.69556e+06	4.25226e+06
585	3.408_399.1795	Thiethylperazine	C22 H29 N3 S2	399.18	3.408	C07132	S5245	HMDB0014516	-0.0008	-2.0841	-	-	level4	Organoheterocyclic compounds	Benzothiazines	Phenothiazines	Phenothiazines	NULL	6.10234e+06	5.84209e+06	5.74151e+06	6.17114e+06	5.66763e+06	5.57152e+06	5.43234e+06	5.30175e+06	4.87604e+06	5.78458e+06	5.19024e+06	835955	3.90678e+06	1.77852e+06	4.0662e+06	2.45755e+06	7.6831e+06	2.98127e+06	6.64939e+06	5.16998e+06	5.91439e+06	5.99524e+06	5.84241e+06	7.12173e+06	4.54625e+06	7.1187e+06	2.63226e+06
586	3.418_193.0743	1107116	C10 H11 N O3	193.074	3.418	C05598	S61452	HMDB0000821	0.0004	2.0037	-	-	level4	Organic acids and derivatives	Carboxylic acids and derivatives	Amino acids, peptides, and analogues	Amino acids, peptides, and analogues	map00360 Phenylalanine metabolism;	6.71277e+06	7.07e+06	7.29832e+06	7.07422e+06	7.32894e+06	7.97959e+06	8.77259e+06	8.77326e+06	8.79524e+06	7.02972e+06	7.55378e+06	6.53705e+06	7.40514e+06	8.30977e+06	5.55103e+06	9.66844e+06	9.14774e+06	9.09939e+06	1.05709e+07	9.12394e+06	8.31644e+06	8.22676e+06	8.59933e+06	8.65242e+06	8.5949e+06	2.27673e+06	9.60191e+06
587	3.423_293.1377	Phe-gln	C14 H19 N3 O4	293.138	3.423	null	S16044752	HMDB0028993	0.0001	0.3254	-	-	level4	Organic acids and derivatives	Carboxylic acids and derivatives	Amino acids, peptides, and analogues	Amino acids, peptides, and analogues	NA	1.49196e+06	1.09506e+06	1.12654e+06	1.2895e+06	1.32287e+06	1.24564e+06	1.48127e+06	1.44274e+06	1.28401e+06	1.31694e+06	793152	677806	1.06107e+06	456414	531885	1.18666e+06	2.09021e+06	661974	1.13119e+06	1.46602e+06	1.6641e+06	1.86268e+06	1.47822e+06	1.59136e+06	1.39378e+06	4.15469e+06	775752
588	3.441_503.2751	Mycalamide a	C24 H41 N O10	503.275	3.441	NA	S30791722	NA	0.0021	4.1203	-	-	level4	NA	NA	NA	NA	NA	2.37495e+06	2.27053e+06	2.02778e+06	2.04744e+06	2.23374e+06	2.32619e+06	2.39576e+06	2.27429e+06	2.05253e+06	1.77338e+06	1.69362e+06	1.71624e+06	2.21311e+06	1.49293e+06	1.90738e+06	2.15978e+06	3.02216e+06	1.51609e+06	3.00412e+06	2.51586e+06	2.94135e+06	2.49993e+06	1.96373e+06	2.38701e+06	2.30178e+06	2.61084e+06	1.73222e+06
589	3.448_176.0954	Serotonin	C10 H12 N2 O	176.095	3.448	C00780	S5013	HMDB0000259	0.0004	2.3072	-	-	level4	Organoheterocyclic compounds	Indoles and derivatives	Tryptamines and derivatives	Amines and derivatives	map00380 Tryptophan metabolism; map01100 Metabolic pathways; map04080 Neuroactive ligand-receptor interaction;	1.20385e+06	1.15829e+06	1.16952e+06	1.14049e+06	1.20467e+06	1.28548e+06	1.38089e+06	1.23401e+06	1.36355e+06	841218	1.04208e+06	832427	1.07854e+06	769649	1.34212e+06	1.58444e+06	1.84464e+06	894751	1.48329e+06	1.26162e+06	1.55758e+06	1.57195e+06	1.32256e+06	1.54158e+06	1.57882e+06	2.06e+06	1.14656e+06
590	3.449_222.1006	Gly-phe	C11 H14 N2 O3	222.101	3.449	null	S87926	HMDB0028848	0.0002	0.8904	-	-	level4	Organic acids and derivatives	Carboxylic acids and derivatives	Amino acids, peptides, and analogues	Amino acids, peptides, and analogues	NA	2.08446e+07	2.06095e+07	2.06882e+07	2.18758e+07	2.1339e+07	2.2466e+07	2.27314e+07	2.13408e+07	2.19554e+07	1.55398e+07	1.90572e+07	1.53975e+07	1.88818e+07	1.41721e+07	2.23702e+07	2.64151e+07	3.25866e+07	1.65185e+07	2.5218e+07	2.1306e+07	2.78626e+07	2.70326e+07	2.22574e+07	2.79369e+07	2.66635e+07	3.31388e+07	1.79786e+07
591	3.461_500.1585	Pacein	C28 H24 N2 O7	500.159	3.461	null	S4533218	HMDB0039777	0.0001	0.2641	-	-	level4	Organoheterocyclic compounds	Benzofurans	null	Benzofurans	NA	2.27986e+06	1.97945e+06	1.85732e+06	2.09714e+06	2.04776e+06	2.08159e+06	2.07758e+06	1.92319e+06	1.96017e+06	1.89211e+06	415817	654093	1.29147e+06	2.03926e+06	1.33409e+06	1.16397e+06	2.24454e+06	2.97252e+06	5.30682e+06	2.96312e+06	2.7898e+06	1.46959e+06	893035	973305	677758	1.67596e+06	1.55072e+06
592	3.499_230.1632	Leu-val	C11 H22 N2 O3	230.163	3.499	null	S312585	HMDB0028942	0.0001	0.5948	-	-	level4	Organic acids and derivatives	Carboxylic acids and derivatives	Amino acids, peptides, and analogues	Amino acids, peptides, and analogues	NA	5.03064e+06	5.23735e+06	5.10646e+06	5.24023e+06	5.30117e+06	5.52379e+06	5.55896e+06	5.56174e+06	5.74216e+06	4.01547e+06	9.62213e+06	5.70887e+06	5.27583e+06	4.19766e+06	9.10512e+06	5.55379e+06	5.86499e+06	4.25818e+06	4.33136e+06	4.10154e+06	5.1261e+06	7.22808e+06	6.60544e+06	5.95781e+06	6.77e+06	1.30384e+07	5.36647e+06
593	3.503_145.1105	G-butyrobetaine	C7 H15 N O2	145.111	3.503	null	S705	HMDB0006831	0.0003	1.8351	-	-	level4	Lipids and lipid-like molecules	Fatty Acyls	Fatty acids and conjugates	Fatty acyls[FA]	NA	1.19085e+06	1.11314e+06	1.21647e+06	1.11348e+06	1.11707e+06	1.0531e+06	1.04801e+06	1.03237e+06	1.02026e+06	837514	946928	839317	1.61982e+06	830009	1.24461e+06	1.27959e+06	1.54333e+06	1.16676e+06	855198	1.11371e+06	834777	1.79767e+06	2.23578e+06	1.22056e+06	1.13064e+06	1.93896e+06	1.03946e+06
594	3.52_236.1162	Hexobarbital	C12 H16 N2 O3	236.116	3.52	C11723	S3482	HMDB0015444	0.0001	0.5296	-	-	level4	Organoheterocyclic compounds	Diazines	Pyrimidines and pyrimidine derivatives	Pyrimidines and pyrimidine derivatives	NULL	4.31553e+06	4.25974e+06	4.27635e+06	4.36718e+06	4.29334e+06	4.4081e+06	4.55264e+06	4.4936e+06	4.62222e+06	3.5376e+06	4.95503e+06	4.39195e+06	4.04134e+06	3.20482e+06	6.03933e+06	4.68498e+06	4.85904e+06	3.62095e+06	4.37616e+06	4.15146e+06	4.81098e+06	5.70373e+06	5.04445e+06	5.18037e+06	5.63062e+06	8.66079e+06	3.5382e+06
595	3.544_266.1267	Threonylphenylalanine	C13 H18 N2 O4	266.127	3.544	null	S3313819	HMDB0029068	0	0.1317	-	-	level4	Organic acids and derivatives	Carboxylic acids and derivatives	Amino acids, peptides, and analogues	Amino acids, peptides, and analogues	NA	5.45902e+06	4.16375e+06	5.19164e+06	5.32647e+06	5.40375e+06	5.60309e+06	5.67071e+06	5.59541e+06	5.5657e+06	5.12034e+06	6.17208e+06	4.39693e+06	4.75041e+06	3.8163e+06	4.21948e+06	5.77963e+06	5.55326e+06	5.98204e+06	4.36961e+06	5.12737e+06	4.19381e+06	7.60726e+06	6.87586e+06	6.47051e+06	6.89198e+06	1.07376e+07	5.94601e+06
596	3.558_294.1579	Troxipide	C15 H22 N2 O4	294.158	3.558	NA	S5395	NA	0	-0.1076	-	-	level4	NA	NA	NA	NA	NA	890713	899619	883384	1.0523e+06	899431	926464	1.03111e+06	976703	965996	728312	624674	860517	793887	611161	742357	1.36045e+06	1.63698e+06	847248	1.04483e+06	1.03566e+06	1.18148e+06	1.76833e+06	1.33419e+06	1.52804e+06	1.31532e+06	3.34923e+06	1.20008e+06
597	3.563_262.1352	Methionylleucine	C11 H22 N2 O3 S	262.135	3.563	null	S2669202	HMDB0028977	0.0001	0.2494	-	-	level4	Organic acids and derivatives	Carboxylic acids and derivatives	Amino acids, peptides, and analogues	Amino acids, peptides, and analogues	NA	1.48765e+06	1.52172e+06	1.51755e+06	1.72683e+06	1.55157e+06	1.62957e+06	1.61231e+06	1.60621e+06	1.63311e+06	1.05391e+06	2.47287e+06	1.56286e+06	1.57817e+06	1.12564e+06	2.82261e+06	1.53766e+06	1.97108e+06	1.20058e+06	1.27034e+06	1.24975e+06	1.58066e+06	2.08556e+06	2.00896e+06	1.83324e+06	1.97336e+06	4.68092e+06	1.54946e+06
598	3.599_173.015	Sulfanilic acid	C6 H7 N O3 S	173.015	3.599	NA	S8166	NA	0.0003	1.9922	33.7	33.9	level4	NA	NA	NA	NA	NA	5.68178e+06	8.53939e+06	9.13166e+06	6.08364e+06	8.38934e+06	8.99495e+06	1.06046e+07	9.61171e+06	1.01395e+07	1.56563e+07	5.64472e+06	1.46095e+07	8.76827e+06	5.64733e+06	6.57547e+06	2.02522e+07	3.33821e+07	9.82569e+06	2.56048e+07	2.46214e+07	4.06871e+07	1.03068e+07	7.81719e+06	8.10162e+06	6.64617e+06	1.41436e+07	6.81784e+06
599	3.6_237.1002	Ethopabate	C12 H15 N O4	237.1	3.6	NA	S5812	NA	0.0001	0.6127	-	-	level4	NA	NA	NA	NA	NA	1.47819e+06	1.59514e+06	1.51082e+06	1.63341e+06	1.6214e+06	1.73332e+06	1.88359e+06	1.88203e+06	1.87585e+06	1.36533e+06	4.98559e+06	1.43098e+06	3.66216e+06	3.41023e+06	3.95401e+06	1.6119e+06	1.86108e+06	2.33768e+06	1.10573e+06	1.81447e+06	1.30737e+06	2.93794e+06	3.64562e+06	3.86709e+06	4.75444e+06	3.77332e+06	2.90955e+06
600	3.605_294.1215	Methyl alpha-aspartylphenylalaninate	C14 H18 N2 O5	294.122	3.605	NA	S2155	NA	0	-0.1138	-	-	level4	NA	NA	NA	NA	NA	906315	985211	895500	972816	964116	956723	1.0325e+06	927371	949850	734899	716263	884530	850447	649588	899333	1.15198e+06	1.35849e+06	848815	941025	834166	1.13117e+06	1.54713e+06	1.18243e+06	1.26167e+06	1.38261e+06	2.6896e+06	1.00044e+06
601	3.638_265.0885	Albendazole	C12 H15 N3 O2 S	265.089	3.638	C01779	S1998	HMDB0014659	0.0001	0.1953	-	-	level4	Organoheterocyclic compounds	Benzimidazoles	2-benzimidazolylcarbamic acid esters	Imidazole and derivatives	NULL	2.25928e+06	2.17815e+06	2.10823e+06	2.24702e+06	2.19317e+06	3.57754e+06	3.7159e+06	2.98105e+06	2.95923e+06	6.58446e+06	5.93369e+06	3.82629e+06	6.50352e+06	5.53042e+06	3.43474e+06	3.33187e+06	4.51354e+06	4.7161e+06	3.68805e+06	5.03231e+06	2.69137e+06	5.80351e+06	5.61597e+06	6.3897e+06	6.45199e+06	8.2101e+06	6.22508e+06
602	3.655_279.1042	18508	C21 H13 N	279.104	3.655	C19220	S8822	NA	-0.0006	-2.2423	-	-	level4	NA	NA	NA	NA	NULL	856199	831623	836898	914749	762856	1.20049e+06	1.32379e+06	1.30754e+06	1.29461e+06	1.35845e+06	1.71711e+06	904083	2.70033e+06	2.09095e+06	1.43252e+06	1.03695e+06	2.01059e+06	2.02259e+06	2.23619e+06	1.71745e+06	904739	1.55072e+06	1.98842e+06	1.37727e+06	2.00925e+06	3.36022e+06	1.67098e+06
603	3.662_295.128	N,n-dimethyladenosine	C12 H17 N5 O4	295.128	3.662	NA	S389022	NA	0	-0.1117	-	-	level4	NA	NA	NA	NA	NA	871367	883741	913471	890798	859137	921979	928061	879138	941214	1.59072e+06	2.44746e+06	714772	873469	980791	1.17639e+06	472395	769641	323401	658043	759915	544148	797839	905166	936241	825830	922524	1.37287e+06
604	3.674_327.1318	(2s)-3-phenyl-2-({[(3s,4s,5r)-2,3,4-trihydroxy-5-(hydroxymethyl)tetrahydro-2-furanyl]methyl}amino)propanoic acid (non-preferred name)	C15 H21 N O7	327.132	3.674	null	S35014483	HMDB0037846	0	-0.0908	-	-	level4	Organic acids and derivatives	Carboxylic acids and derivatives	Amino acids, peptides, and analogues	Amino acids, peptides, and analogues	NA	1.21669e+06	1.24174e+06	1.21246e+06	1.22527e+06	1.26814e+06	1.25234e+06	1.30107e+06	1.32256e+06	1.3558e+06	358418	2.9255e+06	528934	3.13327e+06	2.23541e+06	2.57577e+06	457122	424279	1.2169e+06	206682	401694	237988	1.73853e+06	2.76448e+06	2.38786e+06	2.606e+06	2.04611e+06	2.18222e+06
605	3.678_193.0743	1107116	C10 H11 N O3	193.074	3.678	C05598	S61452	HMDB0000821	0.0004	2.0192	-	-	level4	Organic acids and derivatives	Carboxylic acids and derivatives	Amino acids, peptides, and analogues	Amino acids, peptides, and analogues	map00360 Phenylalanine metabolism;	3.29713e+06	3.69657e+06	3.44567e+06	3.53531e+06	3.46426e+06	3.90858e+06	4.38817e+06	4.04457e+06	4.54683e+06	5.40207e+06	6.034e+06	4.55701e+06	5.23503e+06	5.54651e+06	4.80787e+06	5.24613e+06	6.74827e+06	4.59738e+06	9.89026e+06	7.8359e+06	6.71258e+06	7.22226e+06	7.29157e+06	7.22744e+06	7.53999e+06	8.36407e+06	7.1459e+06
606	3.717_262.1316	Methohexital	C14 H18 N2 O3	262.132	3.717	C07844	S8683	HMDB0014617	-0.0001	-0.4856	-	-	level4	Organoheterocyclic compounds	Diazines	Pyrimidines and pyrimidine derivatives	Pyrimidines and pyrimidine derivatives	NULL	2.70876e+06	3.04309e+06	2.78264e+06	2.82541e+06	2.79642e+06	3.06701e+06	2.88263e+06	3.03032e+06	3.08103e+06	1.80584e+06	4.06044e+06	2.20568e+06	2.68572e+06	1.94247e+06	5.10919e+06	3.31871e+06	3.23668e+06	1.86512e+06	3.33531e+06	2.58115e+06	3.44441e+06	2.78984e+06	3.08123e+06	3.39219e+06	3.80494e+06	3.31268e+06	2.39627e+06
607	3.777_230.1632	Leu-val	C11 H22 N2 O3	230.163	3.777	null	S312585	HMDB0028942	0.0001	0.6353	-	-	level4	Organic acids and derivatives	Carboxylic acids and derivatives	Amino acids, peptides, and analogues	Amino acids, peptides, and analogues	NA	1.28916e+07	1.35912e+07	1.34103e+07	1.35269e+07	1.33028e+07	1.3764e+07	1.36917e+07	1.37659e+07	1.40006e+07	1.00659e+07	1.65493e+07	1.47825e+07	1.41797e+07	9.62131e+06	1.51057e+07	1.46314e+07	1.63099e+07	1.26378e+07	1.1732e+07	1.09266e+07	1.3718e+07	1.90775e+07	1.73658e+07	1.59735e+07	1.71094e+07	3.3821e+07	1.26449e+07
608	3.779_260.1373	L-gamma-glutamyl-l-leucine	C11 H20 N2 O5	260.137	3.779	null	S133115	HMDB0011171	0.0001	0.3498	-	-	level4	Organic acids and derivatives	Carboxylic acids and derivatives	Amino acids, peptides, and analogues	Amino acids, peptides, and analogues	NA	2.15083e+07	2.22764e+07	2.20601e+07	2.24657e+07	2.22568e+07	2.33547e+07	2.33837e+07	2.34586e+07	2.32622e+07	1.58272e+07	1.19018e+07	1.38507e+07	1.76758e+07	1.48457e+07	1.77627e+07	2.56405e+07	3.38784e+07	3.023e+07	3.11502e+07	2.64295e+07	2.97724e+07	3.32805e+07	2.20671e+07	2.3988e+07	2.38324e+07	2.34214e+07	2.22316e+07
609	3.787_312.0779	Epithienamycin b	C13 H16 N2 O5 S	312.078	3.787	NA	S9897742	NA	0	-0.1407	-	-	level4	NA	NA	NA	NA	NA	1.50767e+06	1.58355e+06	1.50793e+06	1.56977e+06	1.45397e+06	1.37736e+06	1.2393e+06	1.21764e+06	1.13258e+06	1.73497e+06	2.68461e+06	1.28725e+06	1.56876e+06	1.16597e+06	2.1113e+06	688338	837699	574436	1.12012e+06	1.21795e+06	1.66985e+06	1.12023e+06	1.16816e+06	1.42397e+06	1.22334e+06	1.18019e+06	1.19506e+06
610	3.789_266.0726	Tioxidazole	C12 H14 N2 O3 S	266.073	3.789	NA	S65130	NA	0.0001	0.2662	-	34.4	level4	NA	NA	NA	NA	NA	2.60927e+06	3.09415e+06	3.1788e+06	2.8958e+06	2.93444e+06	3.8795e+06	4.27535e+06	3.91223e+06	4.03467e+06	4.17228e+06	8.06609e+06	3.75776e+06	4.2719e+06	3.55816e+06	4.55985e+06	2.09035e+06	2.22445e+06	1.34885e+06	3.93512e+06	3.33626e+06	4.89292e+06	3.05984e+06	3.83143e+06	3.97607e+06	4.38248e+06	2.96813e+06	3.13826e+06
611	3.793_129.152	Octylamine	C8 H19 N	129.152	3.793	NA	S7851	NA	0.0003	2.2018	-	-	level4	NA	NA	NA	NA	NA	9.80624e+06	9.97703e+06	9.81076e+06	1.03713e+07	1.04769e+07	1.02309e+07	1.0407e+07	1.03639e+07	1.04719e+07	1.05243e+07	9.19263e+06	1.1527e+07	1.20005e+07	8.4979e+06	1.06065e+07	1.50836e+07	9.76568e+06	6.67453e+06	8.90544e+06	8.60783e+06	8.61059e+06	1.09852e+07	1.56236e+07	1.0096e+07	7.38973e+06	1.256e+07	9.7932e+06
612	3.793_261.1114	Imazapyr	C13 H15 N3 O3	261.111	3.793	NA	S49445	NA	0.0001	0.3075	-	-	level4	NA	NA	NA	NA	NA	3.6723e+06	3.77924e+06	3.60507e+06	3.70279e+06	3.63916e+06	3.78812e+06	3.71228e+06	3.83983e+06	3.61892e+06	2.76917e+06	3.45185e+06	2.89484e+06	3.0845e+06	2.44735e+06	3.3768e+06	3.70925e+06	5.73427e+06	3.02334e+06	4.52373e+06	3.48568e+06	4.62551e+06	4.74322e+06	3.41694e+06	4.59037e+06	4.32782e+06	5.22411e+06	3.3732e+06
613	3.796_149.0479	Dihydroxyindole	C8 H7 N O2	149.048	3.796	C05578	S102690	HMDB0004058	0.0002	1.5334	-	-	level4	Organoheterocyclic compounds	Indoles and derivatives	Hydroxyindoles	Indole and derivatives	map00350 Tyrosine metabolism; map01100 Metabolic pathways;	3.12935e+06	2.25456e+06	2.76461e+06	2.72163e+06	3.43096e+06	2.67745e+06	2.95699e+06	2.36176e+06	2.77266e+06	1.2242e+06	1.14282e+06	2.10894e+06	1.44825e+06	1.93767e+06	1.38435e+06	2.69279e+06	1.85483e+06	1.32803e+06	2.26879e+06	1.89815e+06	1.75615e+06	1.33301e+06	1.53107e+06	1.6685e+06	1.56867e+06	1.45862e+06	1.78965e+06
614	3.799_193.0743	1107116	C10 H11 N O3	193.074	3.799	C05598	S61452	HMDB0000821	0.0004	2.0129	-	-	level4	Organic acids and derivatives	Carboxylic acids and derivatives	Amino acids, peptides, and analogues	Amino acids, peptides, and analogues	map00360 Phenylalanine metabolism;	1.11683e+07	1.13606e+07	1.12899e+07	1.11809e+07	1.15401e+07	1.11513e+07	1.06238e+07	1.06616e+07	1.04504e+07	5.34304e+06	4.66051e+06	5.20498e+06	4.93063e+06	4.31136e+06	4.7957e+06	7.05875e+06	9.26002e+06	4.14007e+06	8.84508e+06	8.07474e+06	6.4767e+06	5.64717e+06	6.85931e+06	7.44157e+06	5.5955e+06	7.59481e+06	5.54504e+06
615	3.8_209.0691	Qv1mvo1r	C10 H11 N O4	209.069	3.8	NA	S13710	NA	0.0003	1.3303	-	-	level4	NA	NA	NA	NA	NA	8.00544e+06	8.73123e+06	7.14329e+06	8.98066e+06	9.09452e+06	9.81556e+06	9.16488e+06	9.58539e+06	9.74247e+06	4.19972e+06	4.28602e+06	5.18542e+06	4.13814e+06	4.36198e+06	4.21617e+06	6.56589e+06	9.1918e+06	3.90902e+06	1.09473e+07	6.32503e+06	6.5793e+06	4.53302e+06	5.59507e+06	7.43553e+06	4.65257e+06	5.38741e+06	4.96444e+06
616	3.802_309.0783	Redul	C13 H15 N3 O4 S	309.078	3.802	null	S9190	HMDB0015461	-0.0001	-0.1786	-	-	level4	Benzenoids	Benzene and substituted derivatives	Benzenesulfonamides	Benzene and derivatives	NA	4.15791e+06	4.54919e+06	5.84056e+06	6.07105e+06	5.57787e+06	5.85813e+06	5.73367e+06	5.80449e+06	5.84727e+06	8.31148e+06	6.67427e+06	6.69814e+06	8.64164e+06	6.21713e+06	8.75616e+06	4.37252e+06	5.23684e+06	3.98935e+06	6.25377e+06	5.10008e+06	3.21092e+06	2.56608e+06	3.46143e+06	3.16762e+06	3.09429e+06	6.13265e+06	4.19126e+06
617	3.803_181.0743	Dl-tyrosine	C9 H11 N O3	181.074	3.803	NA	S1121	NA	0.0004	1.994	-	-	level4	NA	NA	NA	NA	NA	1.91255e+06	2.05809e+06	2.13603e+06	2.2209e+06	1.98121e+06	2.19143e+06	2.39569e+06	2.41541e+06	2.4079e+06	1.13039e+06	1.07692e+06	1.41833e+06	1.06333e+06	876392	972770	1.47027e+06	1.74443e+06	852228	2.08192e+06	1.77272e+06	1.4826e+06	1.16627e+06	1.51126e+06	1.50868e+06	1.32307e+06	1.50486e+06	1.07798e+06
618	3.811_415.1744	Sabeluzole	C22 H26 F N3 O2 S	415.174	3.811	NA	S53964	NA	0.0014	3.3077	-	-	level4	NA	NA	NA	NA	NA	9.69297e+06	1.10771e+07	1.07487e+07	1.10708e+07	1.04316e+07	1.11199e+07	1.07899e+07	1.06331e+07	1.10749e+07	1.36223e+07	1.42527e+07	1.09538e+07	1.43665e+07	1.27211e+07	1.25151e+07	7.38175e+06	1.24246e+07	1.24127e+07	9.40354e+06	1.01077e+07	8.33219e+06	9.98413e+06	9.60854e+06	9.44487e+06	8.8039e+06	1.19945e+07	9.62666e+06
619	3.815_275.127	Alanyltryptophan	C14 H17 N3 O3	275.127	3.815	null	S231456	HMDB0013209	0	-0.0767	-	-	level4	Organic acids and derivatives	Carboxylic acids and derivatives	Amino acids, peptides, and analogues	Amino acids, peptides, and analogues	NA	919254	934643	944553	879562	944427	957867	973076	1.06534e+06	991183	802291	1.31262e+06	960059	892539	721117	1.25452e+06	794177	1.0455e+06	808470	1.10135e+06	864072	1.09563e+06	1.12714e+06	1.01267e+06	1.0584e+06	1.05631e+06	1.72943e+06	746734
620	3.817_279.1042	18508	C21 H13 N	279.104	3.817	C19220	S8822	NA	-0.0006	-2.1911	-	-	level4	NA	NA	NA	NA	NULL	949106	1.17208e+06	1.39096e+06	1.30656e+06	1.35097e+06	1.45111e+06	1.666e+06	1.60837e+06	1.74829e+06	1.75619e+06	2.08593e+06	1.24007e+06	2.21246e+06	1.57505e+06	1.0932e+06	961199	1.1801e+06	1.0107e+06	760789	1.16402e+06	600057	900391	1.25433e+06	990629	1.31108e+06	2.08772e+06	1.04312e+06
621	3.82_188.0688	1778635	C8 H12 O5	188.069	3.82	NA	S129557	NA	0.0003	1.7526	-	-	level4	NA	NA	NA	NA	NA	6.13904e+06	6.5614e+06	6.51336e+06	6.43509e+06	6.73832e+06	6.36905e+06	5.97851e+06	6.38365e+06	6.12039e+06	6.19483e+06	1.44652e+07	5.39542e+06	1.3505e+07	1.15411e+07	1.06738e+07	5.29214e+06	4.10093e+06	4.28234e+06	1.15742e+06	3.36468e+06	1.26057e+06	4.5203e+06	1.08093e+07	9.90671e+06	7.66631e+06	1.25289e+07	5.54809e+06
622	3.821_142.0633	4-oxocyclohexanecarboxylic acid	C7 H10 O3	142.063	3.821	NA	S167248	NA	0.0003	2.1156	15.2	-	level4	NA	NA	NA	NA	NA	1.34922e+06	1.2665e+06	1.4299e+06	1.41479e+06	1.34783e+06	1.31343e+06	1.30512e+06	1.32105e+06	1.27697e+06	1.52431e+06	3.02328e+06	1.06755e+06	3.11865e+06	2.67831e+06	2.3369e+06	1.04776e+06	863815	917724	272564	748964	240853	959164	2.37557e+06	2.09096e+06	1.59641e+06	2.69034e+06	1.16639e+06
623	3.829_285.1689	Leu-gly-pro	C13 H23 N3 O4	285.169	3.829	NA	S388668	NA	0	0.1383	-	-	level4	NA	NA	NA	NA	NA	3.10603e+06	3.06619e+06	3.20723e+06	3.19915e+06	3.18471e+06	3.38172e+06	3.15078e+06	3.374e+06	3.27125e+06	2.16941e+06	1.97665e+06	2.05911e+06	2.39922e+06	2.03147e+06	2.08544e+06	3.58857e+06	4.95081e+06	2.89759e+06	4.74627e+06	3.81068e+06	4.33013e+06	3.99688e+06	3.27675e+06	3.56071e+06	3.8696e+06	3.94065e+06	2.9146e+06
624	3.846_248.0798	4-hydroxyphenobarbital	C12 H12 N2 O4	248.08	3.846	null	S9402	HMDB0060537	0.0001	0.3356	-	-	level4	Organoheterocyclic compounds	Diazines	Pyrimidines and pyrimidine derivatives	Pyrimidines and pyrimidine derivatives	NA	936598	971093	890094	959259	910350	918756	927012	941901	942131	1.11824e+06	1.15384e+06	913002	1.44825e+06	1.49545e+06	1.88789e+06	576655	613519	337017	1.46297e+06	1.40905e+06	829650	539394	666623	778576	582844	717853	613730
625	3.855_306.1943	Roxatidine	C17 H26 N2 O3	306.194	3.855	NA	S82423	NA	-0.0001	-0.1653	-	-	level4	NA	NA	NA	NA	NA	1.21395e+06	1.14157e+06	1.19092e+06	1.22807e+06	1.20453e+06	1.16535e+06	1.17357e+06	1.23181e+06	1.26177e+06	1.71735e+06	1.08115e+06	463460	371984	652319	1.2809e+06	2.06636e+06	991380	1.30217e+06	1.62227e+06	953518	1.31812e+06	372492	1.06127e+06	568879	279865	1.05895e+06	414697
626	3.922_301.1427	(-)-febrifugine	C16 H19 N3 O3	301.143	3.922	NA	S56900	NA	0.0001	0.288	-	-	level4	NA	NA	NA	NA	NA	1.57493e+06	1.56025e+06	1.75209e+06	1.50377e+06	1.61424e+06	1.63333e+06	1.68764e+06	1.47958e+06	1.68321e+06	1.27443e+06	3.58732e+06	906123	1.17789e+06	906555	1.73295e+06	1.31067e+06	2.26464e+06	700243	2.07439e+06	1.48644e+06	2.19556e+06	1.71142e+06	1.92205e+06	1.93078e+06	2.20443e+06	2.24467e+06	1.05229e+06
627	3.934_260.1373	L-gamma-glutamyl-l-leucine	C11 H20 N2 O5	260.137	3.934	null	S133115	HMDB0011171	0.0001	0.35	-	-	level4	Organic acids and derivatives	Carboxylic acids and derivatives	Amino acids, peptides, and analogues	Amino acids, peptides, and analogues	NA	8.68159e+07	8.69954e+07	9.24508e+07	9.12887e+07	9.3273e+07	9.25897e+07	9.72555e+07	9.43149e+07	9.47906e+07	6.59144e+07	5.53026e+07	6.30198e+07	7.66335e+07	7.77128e+07	7.72407e+07	1.07493e+08	1.30971e+08	9.20396e+07	1.57924e+08	1.24539e+08	1.36271e+08	1.09978e+08	7.18474e+07	8.54605e+07	8.89214e+07	8.62455e+07	8.31634e+07
628	3.935_216.0901	1,2,3,4-tetrahydro-beta-carboline-3-carboxylic acid	C12 H12 N2 O2	216.09	3.935	null	S88749	HMDB0035665	0.0002	1.123	-	-	level4	Organoheterocyclic compounds	Indoles and derivatives	Pyridoindoles	Indole and derivatives	NA	875440	956660	945277	1.04832e+06	1.02847e+06	1.03191e+06	1.06037e+06	1.06951e+06	1.12465e+06	1.05658e+06	6.06039e+06	797739	602111	1.2725e+06	1.10928e+06	436248	763707	936278	504001	480687	540101	1.00877e+06	1.23257e+06	890417	920959	1.2801e+06	998972
629	3.937_276.111	Oxagrelate	C14 H16 N2 O4	276.111	3.937	NA	S38263	NA	0	0.0608	-	-	level4	NA	NA	NA	NA	NA	846356	835984	909518	985268	1.02324e+06	1.01767e+06	1.01925e+06	1.13108e+06	1.08907e+06	1.01005e+06	2.84828e+06	749169	1.53429e+06	1.92524e+06	1.86224e+06	608928	1.0459e+06	1.04833e+06	606498	627598	728667	1.53986e+06	1.8757e+06	2.04004e+06	1.71902e+06	2.13914e+06	1.1088e+06
630	3.939_290.0936	Gamma-glutamyl-s-allylcysteine	C11 H18 N2 O5 S	290.094	3.939	null	S9368976	HMDB0031874	0	-0.1086	-	-	level4	Organic acids and derivatives	Carboxylic acids and derivatives	Amino acids, peptides, and analogues	Amino acids, peptides, and analogues	NA	1.5773e+06	1.6752e+06	1.69837e+06	1.71946e+06	1.69308e+06	1.78393e+06	1.84573e+06	1.74732e+06	1.78119e+06	1.60801e+06	1.20729e+06	503436	2.50051e+06	1.31749e+06	1.10788e+06	1.25527e+06	1.56105e+06	2.75859e+06	2.99086e+06	1.72353e+06	2.8142e+06	3.4548e+06	1.07878e+06	2.47953e+06	1.88e+06	2.5708e+06	1.63081e+06
631	3.947_278.1302	(+/-)-pantetheine	C11 H22 N2 O4 S	278.13	3.947	null	S466	HMDB0003426	0.0001	0.4994	-	-	level4	Organic acids and derivatives	Carboxylic acids and derivatives	Amino acids, peptides, and analogues	Amino acids, peptides, and analogues	NA	2.42248e+06	2.44892e+06	2.54479e+06	2.54917e+06	2.6402e+06	2.62956e+06	2.73769e+06	2.70296e+06	2.68246e+06	727286	325349	288369	1.67248e+06	534509	489765	1.49454e+06	3.11523e+06	2.82836e+06	3.24713e+06	1.97006e+06	4.42595e+06	1.65486e+06	872817	1.43833e+06	1.26144e+06	1.40714e+06	834024
632	3.947_300.112	Nppb	C16 H16 N2 O4	300.112	3.947	NA	S4390	NA	0.001	3.1856	-	-	level4	NA	NA	NA	NA	NA	1.34942e+06	1.33054e+06	1.4095e+06	1.42506e+06	1.41431e+06	1.35557e+06	1.41325e+06	1.39578e+06	1.38517e+06	432353	185102	136105	854329	228230	272862	653638	1.74695e+06	1.2756e+06	1.7114e+06	1.06602e+06	2.29137e+06	899083	454934	745519	648198	776069	377579
633	3.948_207.0535	4-(2-aminophenyl)-2,4-dioxobutanoic acid	C10 H9 N O4	207.054	3.948	C01252	S459	HMDB0000978	0.0003	1.4694	-	-	level4	Organic oxygen compounds	Organooxygen compounds	Carbonyl compounds	Carbonyl compounds	map00380 Tryptophan metabolism; map01100 Metabolic pathways;	3.11339e+06	3.01494e+06	3.15624e+06	2.9659e+06	2.82306e+06	2.62265e+06	2.5578e+06	2.43911e+06	2.42362e+06	4.10997e+06	2.54925e+06	3.89858e+06	4.28437e+06	2.80492e+06	3.4062e+06	1.79287e+06	3.17704e+06	2.4128e+06	3.3734e+06	3.68652e+06	2.71262e+06	1.81254e+06	1.21288e+06	2.08574e+06	1.34049e+06	2.14879e+06	2.2188e+06
634	3.949_161.048	2-indolylformic acid	C9 H7 N O2	161.048	3.949	null	S65731	HMDB0002285	0.0003	1.8343	14.1	-	level4	Organoheterocyclic compounds	Indoles and derivatives	Indolecarboxylic acids and derivatives	Indole and derivatives	NA	2.72868e+07	2.81157e+07	2.85101e+07	2.87067e+07	2.95638e+07	3.09728e+07	3.25103e+07	3.18898e+07	3.26393e+07	3.93208e+07	3.08051e+07	4.25588e+07	4.91287e+07	3.79063e+07	3.61522e+07	2.34884e+07	3.18944e+07	2.43005e+07	4.54319e+07	3.31584e+07	3.60225e+07	1.98987e+07	1.66588e+07	2.42356e+07	1.88488e+07	2.20755e+07	2.2673e+07
635	3.977_365.068	Itazigrel	C18 H14 F3 N O2 S	365.068	3.977	NA	S46296	NA	-0.0017	-4.6379	-	-	level4	NA	NA	NA	NA	NA	640305	610301	665039	622039	686069	636820	762907	727596	702396	466852	3.8896e+06	567455	677129	1.23393e+06	1.02977e+06	574832	709988	342507	512681	405078	839136	925161	1.41983e+06	1.08502e+06	1.67373e+06	829405	671549
636	3.996_294.1579	Troxipide	C15 H22 N2 O4	294.158	3.996	NA	S5395	NA	0	-0.104	-	-	level4	NA	NA	NA	NA	NA	1.31883e+06	1.37054e+06	1.35107e+06	1.38577e+06	1.42015e+06	1.44229e+06	1.49356e+06	1.47248e+06	1.49443e+06	1.07936e+06	695701	918554	1.30019e+06	866172	558528	1.68546e+06	2.34208e+06	1.4671e+06	1.47756e+06	1.5918e+06	1.73641e+06	2.46124e+06	1.88203e+06	2.05631e+06	2.0592e+06	3.96691e+06	1.53648e+06
637	4.003_260.1524	Fenspiride	C15 H20 N2 O2	260.152	4.003	NA	S3227	NA	0	-0.0961	-	-	level4	NA	NA	NA	NA	NA	1.37383e+06	1.49704e+06	1.47771e+06	1.50738e+06	1.60666e+06	1.68925e+06	1.2786e+06	1.57985e+06	1.52358e+06	859128	520421	3.03817e+06	740181	2.66797e+06	886194	2.63011e+06	1.01772e+06	2.65207e+06	768107	1.17201e+06	762633	998804	506764	449869	478955	738723	1.68974e+06
638	4.034_109.0894	3662332	C7 H11 N	109.089	4.034	NA	S71460	NA	0.0002	2.1161	-	-	level4	NA	NA	NA	NA	NA	818052	855866	880307	861490	890519	877745	862615	827564	882774	1.55673e+06	1.544e+06	984589	907757	871375	1.39415e+06	1.10682e+06	300847	556210	937445	280219	784624	125502	3.3448e+06	750583	61963.1	980596	552745
639	4.034_155.0949	Arecoline	C8 H13 N O2	155.095	4.034	C10129	S13872064	HMDB0030353	0.0003	1.9815	34.7	-	level4	Alkaloids and derivatives	null	null	Alkaloids and derivatives	NULL	9.33102e+06	9.47357e+06	9.1938e+06	9.29137e+06	9.43853e+06	9.14494e+06	9.07124e+06	9.43937e+06	9.2293e+06	1.65122e+07	1.66058e+07	9.95803e+06	1.01742e+07	9.02232e+06	1.49978e+07	1.07974e+07	3.17511e+06	6.12069e+06	1.01186e+07	3.24429e+06	8.80352e+06	1.33012e+06	3.49075e+07	8.20205e+06	631895	1.11914e+07	5.77275e+06
640	4.039_415.1744	Sabeluzole	C22 H26 F N3 O2 S	415.174	4.039	NA	S53964	NA	0.0014	3.3057	-	-	level4	NA	NA	NA	NA	NA	8.76516e+06	9.88515e+06	9.42038e+06	9.6651e+06	9.78619e+06	9.67134e+06	9.66179e+06	9.75188e+06	9.6441e+06	1.16576e+07	1.20718e+07	9.17736e+06	1.24809e+07	1.08338e+07	1.06016e+07	6.74473e+06	1.1037e+07	1.09857e+07	8.39381e+06	9.79771e+06	7.96436e+06	9.53839e+06	8.59161e+06	8.25478e+06	8.37564e+06	1.04643e+07	8.49329e+06
641	4.052_244.1788	Leu-leu	C12 H24 N2 O3	244.179	4.052	C11332	S85053	HMDB0028933	0.0001	0.4601	-	-	level4	Organic acids and derivatives	Carboxylic acids and derivatives	Amino acids, peptides, and analogues	Amino acids, peptides, and analogues	NULL	2.77425e+06	2.91721e+06	2.85965e+06	2.85471e+06	2.95475e+06	2.8546e+06	3.05792e+06	3.15228e+06	3.08028e+06	2.29613e+06	5.41509e+06	3.0784e+06	3.18426e+06	2.57013e+06	6.62897e+06	2.92663e+06	3.19378e+06	2.73058e+06	2.51891e+06	2.36405e+06	3.01314e+06	3.32742e+06	3.39389e+06	3.05862e+06	3.72078e+06	5.01914e+06	2.75626e+06
642	4.056_294.1216	Methyl alpha-aspartylphenylalaninate	C14 H18 N2 O5	294.122	4.056	NA	S2155	NA	0	-0.0783	-	-	level4	NA	NA	NA	NA	NA	4.85546e+07	4.91985e+07	5.10191e+07	5.13604e+07	5.18853e+07	5.0521e+07	5.29262e+07	5.44406e+07	5.34398e+07	3.06478e+07	2.93124e+07	2.68305e+07	5.08195e+07	3.51684e+07	3.85207e+07	5.98303e+07	5.85125e+07	7.4399e+07	7.39522e+07	6.78099e+07	8.64594e+07	5.56e+07	4.01445e+07	4.46339e+07	5.36289e+07	4.56727e+07	5.19612e+07
643	4.065_157.1106	Tranexamic acid	C8 H15 N O2	157.111	4.065	C12535	S10482000	HMDB0014447	0.0003	1.9042	-	-	level4	Organic acids and derivatives	Carboxylic acids and derivatives	Amino acids, peptides, and analogues	Amino acids, peptides, and analogues	NULL	5.88847e+06	6.1979e+06	5.8636e+06	6.04266e+06	6.39673e+06	5.52579e+06	5.84616e+06	5.84896e+06	5.70323e+06	5.5188e+06	6.89897e+06	5.47842e+06	1.9121e+07	1.71196e+07	1.12229e+07	6.3482e+06	2.19959e+06	1.09151e+07	5.75537e+06	1.62224e+06	5.84588e+06	1.5912e+06	2.01916e+07	4.24659e+06	779889	4.42937e+06	4.97874e+06
644	4.13_356.1008	Minocromil	C18 H16 N2 O6	356.101	4.13	NA	S64530	NA	-0.0001	-0.173	-	-	level4	NA	NA	NA	NA	NA	3.66848e+06	3.33422e+06	3.22137e+06	3.58438e+06	3.4749e+06	3.55577e+06	3.64074e+06	3.50506e+06	3.55563e+06	2.80481e+06	3.16295e+06	2.19319e+06	3.39386e+06	3.68527e+06	2.70979e+06	3.55529e+06	5.02678e+06	4.21471e+06	5.79351e+06	5.0134e+06	4.49273e+06	3.27509e+06	2.94765e+06	3.02959e+06	3.03899e+06	3.2005e+06	3.53631e+06
645	4.152_264.1474	Vorinostat	C14 H20 N2 O3	264.147	4.152	null	S5120	HMDB0015568	0	0.1787	-	-	level4	Benzenoids	Benzene and substituted derivatives	null	Benzene and derivatives	NA	3.45185e+06	3.51467e+06	3.56035e+06	3.58323e+06	3.45855e+06	3.65297e+06	3.68638e+06	3.53464e+06	3.61777e+06	3.04344e+06	4.66659e+06	3.95379e+06	4.01367e+06	2.84145e+06	4.09945e+06	3.63318e+06	4.14377e+06	2.9326e+06	3.05392e+06	2.97282e+06	3.39725e+06	5.24342e+06	4.54906e+06	4.24539e+06	4.5422e+06	9.07126e+06	3.20596e+06
646	4.168_124.0891	3721	C8 H12 O	124.089	4.168	null	S4446450	HMDB0031686	0.0003	2.0946	-	-	level4	Organic oxygen compounds	Organooxygen compounds	Carbonyl compounds	Carbonyl compounds	NA	1.13166e+06	1.21698e+06	1.19128e+06	1.17219e+06	1.21014e+06	1.13594e+06	1.19611e+06	1.24977e+06	1.12518e+06	1.77526e+06	1.57372e+06	1.0058e+06	1.16742e+06	960834	1.37196e+06	1.20311e+06	945335	1.05474e+06	1.44178e+06	872214	1.26098e+06	512265	2.02519e+06	1.2345e+06	280635	1.51775e+06	985520
647	4.171_359.1005	5-hydroxy-2-{[(2e)-3-(4-hydroxy-3,5-dimethoxyphenyl)-2-propenoyl]amino}benzoic acid	C18 H17 N O7	359.101	4.171	null	S9199961	HMDB0029286	0	-0.0299	-	-	level4	Phenylpropanoids and polyketides	Cinnamic acids and derivatives	Hydroxycinnamic acids and derivatives	Polyketides[PK]	NA	1.48444e+06	1.63415e+06	1.54623e+06	1.57547e+06	1.67938e+06	1.79166e+06	1.70992e+06	1.68817e+06	1.65361e+06	1.27152e+06	1.32065e+06	968298	1.65551e+06	1.57496e+06	1.29627e+06	1.69486e+06	2.46778e+06	1.98584e+06	2.18353e+06	1.81956e+06	1.88461e+06	1.76931e+06	1.89994e+06	1.52317e+06	1.71716e+06	1.75545e+06	1.40391e+06
648	4.183_367.0296	5-hydroxymethyl meloxicam	C14 H13 N3 O5 S2	367.03	4.183	null	S21896764	HMDB0060780	-0.0001	-0.2174	-	-	level4	Organoheterocyclic compounds	Benzothiazines	null	Benzothiazines	NA	949177	1.01887e+06	1.04796e+06	1.04894e+06	1.01256e+06	1.17368e+06	1.16609e+06	1.20885e+06	1.18368e+06	1.34824e+06	741826	2.17337e+06	2.33504e+06	853139	2.45892e+06	1.5974e+06	1.29587e+06	1.08989e+06	766211	639567	908385	1.56659e+06	1.6403e+06	2.35001e+06	1.85717e+06	2.49743e+06	1.22648e+06
649	4.188_303.1582	N(6)-[(indol-3-yl)acetyl]-l-lysine	C16 H21 N3 O3	303.158	4.188	NA	S141640	NA	-0.0001	-0.235	-	-	level4	NA	NA	NA	NA	NA	829298	809539	900219	843433	911615	881638	921952	887711	896724	776661	1.3895e+06	1.04867e+06	1.01542e+06	740518	1.08619e+06	736399	975127	646933	830773	715155	857135	1.12067e+06	1.05751e+06	1.02326e+06	1.07786e+06	1.79823e+06	733429
650	4.221_363.1463	N-[(5s)-5-amino-5-carboxypentanoyl]cysteinyl-d-valine	C14 H25 N3 O6 S	363.146	4.221	NA	S389595	NA	-0.0001	-0.1575	-	-	level4	NA	NA	NA	NA	NA	816547	866174	846556	894398	884284	825783	798857	787181	782994	375861	181324	211805	380554	243808	324073	489141	995025	2.48435e+06	806216	592970	2.34284e+06	910322	261495	480132	374445	467978	363342
651	4.232_268.1212	2ee5599gqs	C16 H16 N2 O2	268.121	4.232	NA	S11448	NA	0	0.1563	-	41.1	level4	NA	NA	NA	NA	NA	627048	665509	602881	663138	645143	617109	609561	607998	620065	42329.7	76544.9	85251.2	42281	26303.1	145911	1.44742e+06	81276	31984.6	2.48284e+06	2.8329e+06	969557	14462	133249	124330	28922.4	12480.2	68560
652	4.258_333.1324	Oglufanide	C16 H19 N3 O5	333.132	4.258	null	S90450	HMDB0028830	0	-0.1235	-	-	level4	Organic acids and derivatives	Carboxylic acids and derivatives	Amino acids, peptides, and analogues	Amino acids, peptides, and analogues	NA	2.45132e+07	2.58903e+07	2.32379e+07	2.69458e+07	2.57731e+07	2.62395e+07	2.64373e+07	2.59619e+07	2.62947e+07	2.43473e+07	1.81882e+07	1.86507e+07	2.47878e+07	3.03018e+07	2.16362e+07	2.03862e+07	3.54229e+07	3.56849e+07	3.43299e+07	2.21671e+07	3.59576e+07	3.00012e+07	2.53807e+07	2.80138e+07	1.77567e+07	3.17977e+07	1.87684e+07
653	4.264_302.1478	5-oxidanidyl-5-oxidanylidenenorvalylarginine	C11 H20 N5 O5	302.148	4.264	NA	S35031909	NA	0.0013	4.3713	-	-	level4	NA	NA	NA	NA	NA	3.49877e+06	3.42161e+06	3.24102e+06	3.42989e+06	3.50621e+06	3.40559e+06	3.82311e+06	3.56101e+06	3.51922e+06	3.22591e+06	1.89153e+06	2.17433e+06	2.67087e+06	1.55368e+06	1.47535e+06	4.62489e+06	5.48953e+06	4.28625e+06	2.43951e+06	4.18012e+06	3.746e+06	5.36006e+06	4.58888e+06	4.01357e+06	3.88822e+06	5.7565e+06	2.96392e+06
654	4.296_367.1531	Tryptophyl-tyrosine	C20 H21 N3 O4	367.153	4.296	null	S10443703	HMDB0029095	-0.0001	-0.3839	-	-	level4	Organic acids and derivatives	Carboxylic acids and derivatives	Amino acids, peptides, and analogues	Amino acids, peptides, and analogues	NA	1.00168e+06	1.15167e+06	990322	1.07956e+06	1.06559e+06	1.17791e+06	1.17959e+06	1.20447e+06	1.04907e+06	522074	271423	450944	605435	288234	183644	1.24971e+06	1.65286e+06	1.23268e+06	885103	1.11268e+06	1.11539e+06	2.42985e+06	1.63289e+06	1.77113e+06	1.27814e+06	5.12647e+06	2.35651e+06
655	4.316_494.2495	Losalen	C27 H36 F2 O6	494.25	4.316	null	S392021	HMDB0014801	0.0015	3.0942	-	-	level4	Lipids and lipid-like molecules	Steroids and steroid derivatives	Pregnane steroids	Steroids and derivatives	NA	3.99397e+06	4.04763e+06	3.79895e+06	4.11299e+06	4.09737e+06	4.07333e+06	4.10983e+06	3.91999e+06	4.11164e+06	4.27278e+06	2.12544e+06	2.69707e+06	3.85423e+06	2.10046e+06	1.52871e+06	5.9321e+06	6.70582e+06	7.37885e+06	3.35806e+06	4.56169e+06	4.89338e+06	4.97435e+06	4.5827e+06	4.09467e+06	3.08243e+06	5.96989e+06	3.22692e+06
656	4.317_415.1744	Sabeluzole	C22 H26 F N3 O2 S	415.174	4.317	NA	S53964	NA	0.0014	3.3041	-	-	level4	NA	NA	NA	NA	NA	3.04926e+06	2.88203e+06	2.76644e+06	2.93306e+06	2.79007e+06	3.14047e+06	3.02946e+06	3.00855e+06	3.05703e+06	3.96059e+06	4.03174e+06	3.12298e+06	4.25991e+06	3.68075e+06	3.86673e+06	2.13177e+06	3.0042e+06	3.28669e+06	2.52712e+06	3.10869e+06	2.49698e+06	2.7427e+06	2.63081e+06	2.52784e+06	2.37369e+06	3.37973e+06	2.66507e+06
657	4.32_229.0588	4-(l-alanin-3-yl)-2-hydroxy-cis,cis-muconate 6-semialdehyde	C9 H11 N O6	229.059	4.32	NA	S20118016	NA	0.0002	0.7242	-	-	level4	NA	NA	NA	NA	NA	3.60472e+06	3.58444e+06	3.57716e+06	3.61432e+06	3.74718e+06	3.70838e+06	3.76838e+06	3.44067e+06	3.5995e+06	8.84792e+06	1.39184e+06	6.45434e+06	1.71444e+06	2.00501e+06	2.81707e+06	3.02385e+06	3.66003e+06	1.19434e+06	5.64958e+06	9.09527e+06	4.96093e+06	837143	1.12956e+06	1.51779e+06	1.07151e+06	1.8042e+06	1.13735e+06
658	4.325_266.0726	Tioxidazole	C12 H14 N2 O3 S	266.073	4.325	NA	S65130	NA	0.0001	0.2663	-	34.1	level4	NA	NA	NA	NA	NA	2.85726e+06	2.86601e+06	2.88477e+06	2.99285e+06	2.36232e+06	3.2105e+06	3.36948e+06	3.0485e+06	2.29377e+06	4.5623e+06	4.49837e+06	1.90569e+06	4.15048e+06	2.27928e+06	2.62002e+06	2.2701e+06	3.26878e+06	1.46487e+06	3.48643e+06	3.44576e+06	2.28599e+06	2.00044e+06	2.44701e+06	2.41222e+06	1.95336e+06	3.29863e+06	2.17745e+06
659	4.331_244.1788	Leu-leu	C12 H24 N2 O3	244.179	4.331	C11332	S85053	HMDB0028933	0.0001	0.466	-	-	level4	Organic acids and derivatives	Carboxylic acids and derivatives	Amino acids, peptides, and analogues	Amino acids, peptides, and analogues	NULL	1.59352e+07	1.64346e+07	1.59214e+07	1.6711e+07	1.66865e+07	1.70938e+07	1.73752e+07	1.74138e+07	1.71998e+07	1.18946e+07	2.22399e+07	1.69083e+07	1.71987e+07	1.15813e+07	2.01444e+07	1.80771e+07	2.2311e+07	1.49793e+07	1.30133e+07	1.24435e+07	1.62844e+07	2.46041e+07	2.09568e+07	2.22074e+07	1.86899e+07	6.18303e+07	1.70631e+07
660	4.356_326.1266	(3s,6s)-3,6-bis(4-hydroxybenzyl)-2,5-piperazinedione	C18 H18 N2 O4	326.127	4.356	NA	S9442361	NA	-0.0001	-0.1624	-	-	level4	NA	NA	NA	NA	NA	1.3854e+06	1.4439e+06	1.34344e+06	1.40722e+06	1.41666e+06	1.46971e+06	1.45704e+06	1.48108e+06	1.51411e+06	1.27867e+06	1.22443e+06	1.09896e+06	1.27768e+06	1.32464e+06	1.27731e+06	1.36502e+06	1.84001e+06	1.5244e+06	2.17319e+06	1.74978e+06	1.63412e+06	1.46716e+06	1.47492e+06	1.42207e+06	1.42728e+06	1.49544e+06	1.31281e+06
661	4.401_119.0374	Phenylisocyanate	C7 H5 N O	119.037	4.401	null	S7389	HMDB0062270	0.0003	2.2858	47.7	-	level4	Benzenoids	Benzene and substituted derivatives	null	Benzene and derivatives	NA	343638	361161	365177	394108	427121	330554	391558	379646	389929	99545	93271.4	789239	106417	294013	541147	170766	187298	416894	91622.5	226351	91974.7	3.40046e+06	97412.9	104470	1.49588e+06	245564	2.94055e+06
662	4.423_223.0305	1214464	C10 H9 N O3 S	223.03	4.423	NA	S82698	NA	0.0002	0.9643	-	-	level4	NA	NA	NA	NA	NA	532109	537968	557216	547132	575045	658059	775519	733184	706552	921789	275036	238946	985917	753534	306651	1.18647e+06	2.10833e+06	1.42662e+06	3.40512e+06	3.11094e+06	2.02028e+06	2.16295e+06	852810	1.18719e+06	1.05478e+06	1.22255e+06	1.35647e+06
663	4.424_213.148	Guanadrel	C10 H19 N3 O2	213.148	4.424	C07035	S35305	HMDB0014371	0.0003	1.3121	-	-	level4	Organic oxygen compounds	Organooxygen compounds	Ethers	Ethers	NULL	1.14319e+06	1.23873e+06	1.12952e+06	1.27986e+06	1.35184e+06	1.36739e+06	1.47292e+06	1.4613e+06	1.49589e+06	913373	2.545e+06	1.30316e+06	1.55211e+06	1.26924e+06	2.18522e+06	1.08178e+06	684868	722212	852186	638083	587610	396465	5.0572e+06	678333	254431	1.00368e+06	1.93586e+06
664	4.443_359.1005	5-hydroxy-2-{[(2e)-3-(4-hydroxy-3,5-dimethoxyphenyl)-2-propenoyl]amino}benzoic acid	C18 H17 N O7	359.101	4.443	null	S9199961	HMDB0029286	0	-0.0318	-	-	level4	Phenylpropanoids and polyketides	Cinnamic acids and derivatives	Hydroxycinnamic acids and derivatives	Polyketides[PK]	NA	1.84531e+06	1.84245e+06	1.90543e+06	1.87124e+06	1.955e+06	1.91463e+06	1.94589e+06	2.00399e+06	1.87809e+06	1.55425e+06	1.74771e+06	1.09864e+06	1.90882e+06	1.82321e+06	1.46711e+06	2.1778e+06	2.82152e+06	2.65359e+06	2.5594e+06	2.26461e+06	2.28098e+06	1.97218e+06	2.28164e+06	1.79081e+06	2.12241e+06	2.17867e+06	1.58094e+06
665	4.452_376.1382	(+)-riboflavin	C17 H20 N4 O6	376.138	4.452	NA	S6501	NA	0	-0.1138	-	-	level4	NA	NA	NA	NA	NA	2.79984e+07	2.81179e+07	2.90775e+07	2.8884e+07	2.74164e+07	2.90006e+07	2.95616e+07	2.93274e+07	2.75222e+07	2.90104e+07	3.82798e+07	2.67395e+07	3.23855e+07	3.05004e+07	3.25624e+07	2.54555e+07	3.06823e+07	2.74055e+07	3.05646e+07	3.05195e+07	3.24112e+07	2.9061e+07	3.05447e+07	2.66114e+07	2.77309e+07	3.33669e+07	2.43587e+07
666	4.472_250.0777	S-methyl [(1-methoxy-1h-indol-3-yl)methyl]carbamothioate	C12 H14 N2 O2 S	250.078	4.472	null	S28674925	HMDB0038637	0.0001	0.441	-	-	level4	Organoheterocyclic compounds	Indoles and derivatives	Indoles	Indoles	NA	1.88275e+06	1.89929e+06	2.12916e+06	1.96163e+06	2.08481e+06	2.62828e+06	2.85147e+06	2.85002e+06	2.39755e+06	2.77782e+06	872138	1.22272e+06	2.01323e+06	1.78807e+06	1.23203e+06	1.84209e+06	3.7696e+06	2.01941e+06	3.36872e+06	3.24217e+06	3.14339e+06	2.17322e+06	1.68279e+06	2.61872e+06	2.41066e+06	2.63159e+06	1.85493e+06
667	4.485_394.0769	5'-o-[(butyryloxy)(hydroxy)phosphoryl]uridine	C13 H19 N2 O10 P	394.077	4.485	NA	S389838	NA	-0.0009	-2.2096	-	-	level4	NA	NA	NA	NA	NA	522338	597136	562122	503079	539338	645026	622404	691820	609181	1.066e+06	1.45592e+06	909640	2.64792e+06	762370	798777	648903	301988	858606	237195	416248	120034	519054	472602	539333	1.02543e+06	1.04735e+06	794833
668	4.529_244.1788	Leu-leu	C12 H24 N2 O3	244.179	4.529	C11332	S85053	HMDB0028933	0.0001	0.4684	-	-	level4	Organic acids and derivatives	Carboxylic acids and derivatives	Amino acids, peptides, and analogues	Amino acids, peptides, and analogues	NULL	3.76822e+06	3.97936e+06	4.07172e+06	4.07345e+06	4.0169e+06	4.1928e+06	4.21727e+06	4.21016e+06	4.25536e+06	3.24806e+06	3.37231e+06	3.66509e+06	4.21285e+06	3.16165e+06	2.59245e+06	4.40178e+06	5.8328e+06	3.41508e+06	3.74057e+06	3.92419e+06	4.3192e+06	6.91717e+06	5.05203e+06	5.5537e+06	5.15403e+06	1.26863e+07	4.90524e+06
669	4.596_342.1224	3-[2-(hydroxymethyl)-4-methoxyphenyl]-6-methoxy-4-oxo-3,4-dihydro-1(2h)-quinazolinecarbaldehyde	C18 H18 N2 O5	342.122	4.596	null	S9275091	HMDB0040442	0.0008	2.381	-	-	level4	Organoheterocyclic compounds	Diazanaphthalenes	Benzodiazines	Benzodiazines	NA	1.55394e+06	1.41874e+06	1.41221e+06	1.45682e+06	1.42713e+06	1.38159e+06	1.52088e+06	1.63007e+06	1.46632e+06	1.23147e+06	663948	422759	1.17194e+06	960842	1.09589e+06	967192	1.80283e+06	863182	3.8524e+06	2.60303e+06	1.92305e+06	1.17959e+06	1.1737e+06	966696	1.06218e+06	1.71441e+06	653536
670	4.598_190.0779	(5e)-7,7-dimethyl-4-oxa-8-thia-2,5-diazanon-5-en-3-one	C7 H14 N2 O2 S	190.078	4.598	NA	S7844539	NA	0.0003	1.7216	-	-	level4	NA	NA	NA	NA	NA	1.19393e+06	1.16002e+06	1.1938e+06	1.23214e+06	1.25121e+06	1.3506e+06	1.37007e+06	1.39057e+06	1.39973e+06	960204	491603	573715	1.10635e+06	1.32649e+06	864262	1.09657e+06	1.51494e+06	1.08902e+06	3.33878e+06	2.04528e+06	1.57744e+06	986857	964266	773189	949557	1.27274e+06	625974
671	4.655_274.0954	1-methyl-2,3,4,9-tetrahydro-1h-beta-carboline-1,3-dicarboxylic acid	C14 H14 N2 O4	274.095	4.655	null	S231414	HMDB0035115	0.0001	0.2674	-	-	level4	Alkaloids and derivatives	Harmala alkaloids	null	Alkaloids and derivatives	NA	1.29002e+06	1.28524e+06	1.24347e+06	1.38853e+06	1.33273e+06	1.32335e+06	1.36168e+06	1.32802e+06	1.32655e+06	2.04215e+06	1.55584e+06	1.36014e+06	779229	1.26549e+06	1.41917e+06	960353	1.60291e+06	891627	1.43521e+06	1.37622e+06	1.47887e+06	1.30077e+06	1.06696e+06	1.37317e+06	917517	2.17938e+06	869041
672	4.663_236.0621	Zileuton	C11 H12 N2 O2 S	236.062	4.663	null	S54531	HMDB0014882	0.0002	0.6528	-	-	level4	Organoheterocyclic compounds	Benzothiophenes	1-benzothiophenes	1-benzothiophenes	NA	4.53292e+06	4.30687e+06	4.03882e+06	4.65755e+06	5.25206e+06	5.114e+06	4.78998e+06	5.1269e+06	5.04039e+06	6.96064e+06	6.30809e+06	5.30874e+06	7.80406e+06	6.82391e+06	6.67675e+06	5.45126e+06	6.40818e+06	5.63335e+06	9.92719e+06	7.77944e+06	6.7079e+06	6.44832e+06	5.10328e+06	6.89123e+06	6.5528e+06	7.38585e+06	6.78208e+06
673	4.665_331.1565	Alitame anhydrous	C14 H25 N3 O4 S	331.156	4.665	null	S13996684	HMDB0037324	-0.0001	-0.1823	-	-	level4	Organic acids and derivatives	Carboxylic acids and derivatives	Amino acids, peptides, and analogues	Amino acids, peptides, and analogues	NA	938000	946708	973271	1.02033e+06	955633	1.02022e+06	912022	1.04394e+06	1.02954e+06	595673	1.27974e+06	272930	1.16002e+06	715622	758577	954007	493687	1.44215e+06	1.07604e+06	239565	1.28956e+06	456037	2.87843e+06	1.08803e+06	207820	1.98555e+06	797335
674	4.667_248.062	Dapsone	C12 H12 N2 O2 S	248.062	4.667	C07666	S2849	HMDB0014395	0.0001	0.4036	-	-	level4	Benzenoids	Benzene and substituted derivatives	Benzenesulfonyl compounds	Benzene and derivatives	NULL	2.22912e+06	2.2693e+06	2.10877e+06	2.21779e+06	2.27931e+06	3.07374e+06	3.48103e+06	3.36508e+06	3.80204e+06	4.54202e+06	1.98678e+06	1.65592e+06	4.66917e+06	4.5082e+06	2.48616e+06	4.28451e+06	6.7521e+06	5.39333e+06	1.02763e+07	8.28992e+06	7.66974e+06	6.05033e+06	4.68297e+06	5.22279e+06	5.81988e+06	5.56437e+06	5.97929e+06
675	4.679_193.0739	1107116	C10 H11 N O3	193.074	4.679	C05598	S61452	HMDB0000821	0	-0.1116	-	-	level4	Organic acids and derivatives	Carboxylic acids and derivatives	Amino acids, peptides, and analogues	Amino acids, peptides, and analogues	map00360 Phenylalanine metabolism;	1.00421e+08	9.01286e+07	9.15628e+07	1.01439e+08	1.04791e+08	1.01729e+08	1.03743e+08	1.08628e+08	1.06808e+08	6.77956e+07	7.36708e+07	6.63866e+07	7.58494e+07	7.30548e+07	7.01518e+07	1.00939e+08	1.34558e+08	1.0235e+08	1.67632e+08	1.29479e+08	1.26375e+08	1.06162e+08	1.00245e+08	1.09266e+08	1.14448e+08	1.09078e+08	8.75086e+07
676	4.68_149.0479	Dihydroxyindole	C8 H7 N O2	149.048	4.68	C05578	S102690	HMDB0004058	0.0002	1.5102	-	-	level4	Organoheterocyclic compounds	Indoles and derivatives	Hydroxyindoles	Indole and derivatives	map00350 Tyrosine metabolism; map01100 Metabolic pathways;	2.22917e+06	2.44017e+06	2.22828e+06	2.27845e+06	2.24395e+06	2.44951e+06	2.3898e+06	2.34985e+06	2.49824e+06	1.56992e+06	1.95483e+06	1.77355e+06	2.29537e+06	1.97172e+06	1.78523e+06	2.56451e+06	3.05117e+06	2.37479e+06	3.84541e+06	3.21989e+06	3.04402e+06	2.32265e+06	2.22919e+06	2.69071e+06	2.4859e+06	2.44117e+06	2.43142e+06
677	4.68_327.1104	Tranilast	C18 H17 N O5	327.11	4.68	NA	S4445411	NA	-0.0002	-0.7417	-	-	level4	NA	NA	NA	NA	NA	2.83389e+06	2.75479e+06	2.82205e+06	2.80738e+06	2.85918e+06	2.69967e+06	2.98485e+06	3.13615e+06	3.10061e+06	1.91015e+06	2.10757e+06	1.85511e+06	2.17362e+06	2.19215e+06	2.01226e+06	2.9057e+06	4.46762e+06	2.648e+06	5.33399e+06	4.06541e+06	4.02216e+06	3.08149e+06	2.96888e+06	3.04262e+06	3.32875e+06	3.08576e+06	2.686e+06
678	4.68_386.1477	Mesoridazine	C21 H26 N2 O S2	386.148	4.68	C07143	S3936	HMDB0015068	-0.0009	-2.4056	-	-	level4	Organoheterocyclic compounds	Benzothiazines	Phenothiazines	Phenothiazines	NULL	1.14659e+08	1.03307e+08	1.04117e+08	1.1566e+08	1.19143e+08	1.14634e+08	1.17687e+08	1.2272e+08	1.20576e+08	7.63952e+07	8.31277e+07	7.06052e+07	8.47264e+07	7.79023e+07	7.88643e+07	1.09333e+08	1.53852e+08	1.09087e+08	1.89846e+08	1.48005e+08	1.44277e+08	1.19706e+08	1.12731e+08	1.22961e+08	1.30182e+08	1.23669e+08	9.48964e+07
679	4.68_454.1854	2-(2-carboxyethyl)-2,5,7,8-tetramethyl-3,4-dihydro-2h-chromen-6-yl hexopyranosiduronic acid	C22 H30 O10	454.185	4.68	NA	S74857888	NA	0.0015	3.3444	-	-	level4	NA	NA	NA	NA	NA	3.05294e+06	3.01304e+06	2.92119e+06	2.96445e+06	2.8408e+06	2.3515e+06	2.13026e+06	2.14426e+06	2.02217e+06	1.85241e+06	1.81432e+06	2.17429e+06	2.15548e+06	2.29711e+06	2.18391e+06	3.09672e+06	2.95843e+06	3.64979e+06	2.81521e+06	2.97682e+06	2.45385e+06	2.89374e+06	1.88825e+06	2.62173e+06	2.43404e+06	2.6831e+06	3.01746e+06
680	4.681_408.1296	Trifloxystrobin	C20 H19 F3 N2 O4	408.13	4.681	NA	S9839700	NA	-0.0001	-0.1868	-	-	level4	NA	NA	NA	NA	NA	1.61322e+07	1.50898e+07	1.4387e+07	1.60634e+07	1.64661e+07	1.51125e+07	1.6165e+07	1.64335e+07	1.60493e+07	1.00332e+07	1.13768e+07	5.79069e+06	1.09299e+07	6.74213e+06	1.02681e+07	1.08592e+07	2.17714e+07	9.10715e+06	2.49793e+07	2.0855e+07	2.0374e+07	1.54972e+07	1.46831e+07	1.629e+07	1.78694e+07	1.65235e+07	9.62558e+06
681	4.684_406.114	Floctafenine	C20 H17 F3 N2 O4	406.114	4.684	NA	S3243	NA	0	-0.0394	-	-	level4	NA	NA	NA	NA	NA	3.22858e+06	4.13497e+06	3.15416e+06	3.37903e+06	3.29212e+06	2.6863e+06	2.59585e+06	2.70163e+06	2.53104e+06	2.77906e+06	3.06368e+06	9.69483e+06	3.94136e+06	9.64575e+06	3.94312e+06	1.06635e+07	3.51229e+06	1.50575e+07	3.48584e+06	2.99212e+06	3.28288e+06	3.64527e+06	2.30327e+06	3.45265e+06	2.83199e+06	3.06951e+06	8.01229e+06
682	4.709_278.1629	Ro 20-1724	C15 H22 N2 O3	278.163	4.709	null	S4908	HMDB0062483	-0.0002	-0.66	-	-	level4	Benzenoids	Phenol ethers	Anisoles	Benzene and derivatives	NA	2.68308e+06	2.57611e+06	2.768e+06	2.83433e+06	2.74874e+06	2.93012e+06	2.83566e+06	2.91562e+06	2.87883e+06	2.2818e+06	6.37478e+06	3.03688e+06	4.07973e+06	2.61365e+06	5.24065e+06	2.19604e+06	2.60511e+06	1.56777e+06	1.99883e+06	1.82796e+06	2.12151e+06	4.36172e+06	3.48594e+06	3.2792e+06	4.05638e+06	8.73037e+06	2.45547e+06
683	4.728_290.0936	Gamma-glutamyl-s-allylcysteine	C11 H18 N2 O5 S	290.094	4.728	null	S9368976	HMDB0031874	-0.0001	-0.1968	-	-	level4	Organic acids and derivatives	Carboxylic acids and derivatives	Amino acids, peptides, and analogues	Amino acids, peptides, and analogues	NA	1.48675e+06	1.52658e+06	1.5908e+06	1.51792e+06	1.54297e+06	1.52277e+06	1.6226e+06	1.65003e+06	1.68762e+06	1.47561e+06	570931	485997	1.15666e+06	989596	627944	1.23809e+06	1.44533e+06	2.44442e+06	2.77653e+06	1.6951e+06	2.86099e+06	2.83941e+06	920037	1.91631e+06	1.44399e+06	2.16502e+06	920709
684	4.78_317.1739	Leucyltryptophan	C17 H23 N3 O3	317.174	4.78	null	S291664	HMDB0028940	0	-0.1112	-	-	level4	Organic acids and derivatives	Carboxylic acids and derivatives	Amino acids, peptides, and analogues	Amino acids, peptides, and analogues	NA	961102	827438	909101	919007	961883	936605	820626	942951	782239	840032	975692	798791	1.04626e+06	755347	980808	1.04818e+06	1.13615e+06	644154	631655	771619	951447	1.27583e+06	949667	1.18277e+06	1.1927e+06	2.11374e+06	836127
685	4.803_266.0726	Tioxidazole	C12 H14 N2 O3 S	266.073	4.803	NA	S65130	NA	0.0001	0.2689	-	38.1	level4	NA	NA	NA	NA	NA	8.18422e+06	9.04735e+06	8.98183e+06	9.19232e+06	9.86793e+06	9.49641e+06	1.00181e+07	1.03985e+07	1.07554e+07	1.40103e+07	1.64535e+07	8.54987e+06	1.19273e+07	1.144e+07	1.46988e+07	6.35241e+06	9.38732e+06	4.19999e+06	1.06149e+07	1.06195e+07	1.05738e+07	7.27903e+06	7.31306e+06	8.6795e+06	8.73437e+06	9.1359e+06	8.23347e+06
686	4.804_383.2056	Anagliptin	C19 H25 N7 O2	383.206	4.804	NA	S28492667	NA	-0.0013	-3.5084	-	-	level4	NA	NA	NA	NA	NA	743899	839422	854344	823194	843026	838007	854446	839263	871495	763309	969888	743410	628011	916712	1.13976e+06	1.08446e+06	1.70971e+06	2.46188e+06	1.60799e+06	1.61751e+06	1.63889e+06	1.41798e+06	974627	2.39364e+06	1.91491e+06	2.27032e+06	1.35874e+06
687	4.813_248.0621	Dapsone	C12 H12 N2 O2 S	248.062	4.813	C07666	S2849	HMDB0014395	0.0001	0.4386	-	-	level4	Benzenoids	Benzene and substituted derivatives	Benzenesulfonyl compounds	Benzene and derivatives	NULL	1.12147e+06	1.33498e+06	1.68321e+06	1.59508e+06	1.76664e+06	1.96338e+06	2.12861e+06	2.19649e+06	2.62849e+06	2.17457e+06	1.06609e+06	974016	1.68881e+06	1.172e+06	1.28358e+06	965840	2.24777e+06	1.07459e+06	2.50774e+06	2.6854e+06	2.46385e+06	1.33808e+06	1.00776e+06	1.62418e+06	1.50216e+06	1.67492e+06	1.30508e+06
688	4.815_250.0777	S-methyl [(1-methoxy-1h-indol-3-yl)methyl]carbamothioate	C12 H14 N2 O2 S	250.078	4.815	null	S28674925	HMDB0038637	0.0001	0.3235	-	-	level4	Organoheterocyclic compounds	Indoles and derivatives	Indoles	Indoles	NA	1.23723e+07	1.28138e+07	1.31322e+07	1.3977e+07	1.39075e+07	1.55534e+07	1.89632e+07	1.86072e+07	1.69718e+07	1.92059e+07	1.16576e+07	9.98415e+06	1.38422e+07	1.03875e+07	1.3004e+07	1.0736e+07	1.52971e+07	8.6962e+06	1.78774e+07	1.66431e+07	1.71395e+07	1.01553e+07	1.50953e+07	1.25513e+07	9.17295e+06	1.41014e+07	1.04915e+07
689	4.83_152.084	2128	C9 H12 O2	152.084	4.83	null	S56163	HMDB0041326	0.0003	1.8647	-	-	level4	Benzenoids	Benzene and substituted derivatives	Benzylethers	Benzene and derivatives	NA	1.07163e+08	1.06101e+08	1.05051e+08	1.03749e+08	1.06409e+08	1.09409e+08	1.09972e+08	1.08017e+08	1.09448e+08	1.86231e+08	1.78531e+08	1.13585e+08	1.13328e+08	9.96507e+07	1.81502e+08	1.33601e+08	4.1373e+07	7.50785e+07	1.20474e+08	3.46098e+07	9.39256e+07	1.65041e+07	3.94224e+08	9.85242e+07	9.34074e+06	1.44651e+08	7.94344e+07
690	4.83_201.1368	Capryloylglycine	C10 H19 N O3	201.137	4.83	null	S76040	HMDB0000832	0.0003	1.7111	-	-	level4	Organic acids and derivatives	Carboxylic acids and derivatives	Amino acids, peptides, and analogues	Amino acids, peptides, and analogues	NA	1.18186e+06	1.07142e+06	1.05113e+06	1.19191e+06	1.3211e+06	1.25196e+06	1.16438e+06	1.39086e+06	964375	1.90403e+06	2.03516e+06	1.35508e+06	1.19045e+06	1.2573e+06	2.10511e+06	1.41136e+06	439585	819097	1.41334e+06	364682	1.16693e+06	177678	4.31311e+06	1.05982e+06	97354.9	1.57796e+06	781201
691	4.831_123.1051	6-[(1z)-1-propen-1-yl]-2,3,4,5-tetrahydropyridine	C8 H13 N	123.105	4.831	null	S30776996	HMDB0033365	0.0003	2.2681	-	-	level4	Organoheterocyclic compounds	Pyridines and derivatives	Hydropyridines	Pyridine and derivatives	NA	9.45733e+06	9.28412e+06	9.33486e+06	9.32228e+06	9.71951e+06	9.18085e+06	9.46775e+06	9.62065e+06	9.59431e+06	1.6715e+07	1.55297e+07	1.03846e+07	1.02437e+07	8.40729e+06	1.65055e+07	1.13875e+07	3.86596e+06	6.67801e+06	1.0529e+07	3.05563e+06	8.50391e+06	1.49046e+06	3.43768e+07	8.56446e+06	870708	1.2814e+07	6.66505e+06
692	4.831_124.0891	3721	C8 H12 O	124.089	4.831	null	S4446450	HMDB0031686	0.0003	2.1661	-	-	level4	Organic oxygen compounds	Organooxygen compounds	Carbonyl compounds	Carbonyl compounds	NA	2.55142e+07	2.52856e+07	2.55464e+07	2.54246e+07	2.59171e+07	2.63707e+07	2.6493e+07	2.72248e+07	2.69276e+07	4.46874e+07	4.38487e+07	2.83218e+07	2.94404e+07	2.45997e+07	4.50329e+07	3.35989e+07	1.08053e+07	1.84395e+07	2.9524e+07	8.43836e+06	2.38149e+07	4.1189e+06	9.89857e+07	2.25747e+07	2.28775e+06	3.5048e+07	1.88959e+07
693	4.831_151.1	Hydroxyamphetamine	C9 H13 N O	151.1	4.831	null	S3525	HMDB0060765	0.0003	1.8179	-	-	level4	Benzenoids	Benzene and substituted derivatives	Phenethylamines	Amines and derivatives	NA	4.98311e+06	4.96221e+06	4.94954e+06	5.41591e+06	5.05153e+06	5.04076e+06	5.10375e+06	5.29515e+06	5.26682e+06	9.27185e+06	8.56136e+06	5.04525e+06	5.86652e+06	4.62912e+06	9.2804e+06	6.51398e+06	1.92239e+06	3.39432e+06	5.93138e+06	1.65269e+06	4.61545e+06	746197	2.06006e+07	4.55887e+06	458472	7.06608e+06	3.69364e+06
694	4.832_141.1157	3-tropanol	C8 H15 N O	141.116	4.832	NA	S13871816	NA	0.0003	2.1159	-	-	level4	NA	NA	NA	NA	NA	3.14873e+07	3.12155e+07	3.14945e+07	3.12091e+07	3.23571e+07	3.21521e+07	3.26525e+07	3.35753e+07	3.31487e+07	5.58429e+07	5.39919e+07	3.51498e+07	3.56275e+07	2.97752e+07	5.53788e+07	4.06245e+07	1.34342e+07	2.27562e+07	3.63064e+07	1.03604e+07	2.91634e+07	5.03428e+06	1.20916e+08	2.81344e+07	2.87307e+06	4.30818e+07	2.29722e+07
695	4.832_169.1106	Aceclidine	C9 H15 N O2	169.111	4.832	NA	S1902	NA	0.0003	1.7531	-	-	level4	NA	NA	NA	NA	NA	1.09597e+08	1.086e+08	1.0741e+08	1.06658e+08	1.08775e+08	1.11891e+08	1.12456e+08	1.10502e+08	1.11997e+08	1.90985e+08	1.83127e+08	1.16011e+08	1.1631e+08	1.01772e+08	1.86549e+08	1.36888e+08	4.22465e+07	7.67498e+07	1.23742e+08	3.53822e+07	9.61624e+07	1.68431e+07	4.0509e+08	1.00742e+08	9.63507e+06	1.48129e+08	8.13226e+07
696	4.832_187.1211	Pivagabine	C9 H17 N O3	187.121	4.832	NA	S62118	NA	0.0003	1.5339	-	-	level4	NA	NA	NA	NA	NA	1.63287e+08	1.64001e+08	1.61966e+08	1.60516e+08	1.65007e+08	1.67183e+08	1.67136e+08	1.6381e+08	1.66809e+08	2.88021e+08	2.74381e+08	1.61472e+08	1.70091e+08	1.41976e+08	2.79985e+08	1.96398e+08	6.37618e+07	1.06104e+08	1.84431e+08	5.23464e+07	1.43227e+08	2.50858e+07	6.0056e+08	1.50666e+08	1.41815e+07	2.23998e+08	1.15034e+08
697	4.833_276.111	Oxagrelate	C14 H16 N2 O4	276.111	4.833	NA	S38263	NA	0	0.0095	-	-	level4	NA	NA	NA	NA	NA	981365	842725	868418	931021	970686	966273	870315	936900	939546	751734	881045	529032	952640	674065	904110	960313	1.12803e+06	796524	918605	961234	1.0648e+06	1.21193e+06	864438	1.26766e+06	1.22962e+06	1.77029e+06	972033
698	4.834_412.1887	Bim-1	C25 H24 N4 O2	412.189	4.834	NA	S2303	NA	-0.0012	-3.0306	-	-	level4	NA	NA	NA	NA	NA	218233	270434	248823	228167	248672	276142	287730	273865	264250	785390	768508	97550.4	245966	68534.4	641386	182290	26371.3	32610	298942	30158	177030	12784.3	3.41805e+06	204122	11043.8	471109	57072.3
699	4.858_149.0479	Dihydroxyindole	C8 H7 N O2	149.048	4.858	C05578	S102690	HMDB0004058	0.0002	1.5229	-	-	level4	Organoheterocyclic compounds	Indoles and derivatives	Hydroxyindoles	Indole and derivatives	map00350 Tyrosine metabolism; map01100 Metabolic pathways;	4.47542e+07	4.19384e+07	4.28262e+07	4.58039e+07	4.46991e+07	4.54689e+07	4.66813e+07	4.61966e+07	4.50915e+07	3.02542e+07	3.12844e+07	3.19604e+07	3.54596e+07	3.42725e+07	3.34924e+07	5.25441e+07	5.96312e+07	4.53153e+07	7.41222e+07	6.36435e+07	6.28595e+07	4.37211e+07	3.85736e+07	4.79084e+07	4.51961e+07	4.38794e+07	4.18675e+07
700	4.864_325.0949	5-hydroxy-2-{[(2e,4e)-5-(4-hydroxyphenyl)-2,4-pentadienoyl]amino}benzoic acid	C18 H15 N O5	325.095	4.864	null	S30776985	HMDB0033193	-0.0001	-0.2486	-	-	level4	Benzenoids	Benzene and substituted derivatives	Benzoic acids and derivatives	Benzene and derivatives	NA	1.67727e+06	1.65758e+06	1.57191e+06	1.81007e+06	1.83869e+06	1.95727e+06	1.78406e+06	1.86991e+06	1.80648e+06	1.2085e+06	1.21697e+06	1.24046e+06	1.36332e+06	1.30531e+06	1.39699e+06	1.91988e+06	2.41879e+06	1.63975e+06	3.13352e+06	2.4923e+06	2.401e+06	1.68607e+06	1.78076e+06	1.96032e+06	2.06808e+06	1.6809e+06	1.55271e+06
701	4.881_108.0941	4-vinylcyclohexene	C8 H12	108.094	4.881	NA	S7218	NA	0.0002	1.7358	-	-	level4	NA	NA	NA	NA	NA	1.53979e+07	1.57616e+07	1.5795e+07	1.6325e+07	1.62485e+07	1.59463e+07	1.57234e+07	1.58795e+07	1.59059e+07	1.6236e+07	1.89375e+07	1.25246e+07	4.05847e+07	2.9297e+07	3.29034e+07	1.53163e+07	6.89401e+06	2.02421e+07	1.65617e+07	5.60837e+06	1.4396e+07	4.35217e+06	5.83387e+07	1.2256e+07	2.98558e+06	1.49217e+07	1.30927e+07
702	4.881_171.1262	Gabapentin	C9 H17 N O2	171.126	4.881	C07018	S3328	HMDB0005015	0.0002	1.3889	-	-	level4	Organic acids and derivatives	Carboxylic acids and derivatives	Amino acids, peptides, and analogues	Amino acids, peptides, and analogues	NULL	7.41943e+07	7.31512e+07	7.26449e+07	7.11074e+07	7.51395e+07	7.41944e+07	7.38029e+07	7.43454e+07	7.27174e+07	7.40889e+07	8.75677e+07	7.83904e+07	1.94725e+08	1.81543e+08	1.36045e+08	8.18193e+07	3.21221e+07	1.27172e+08	7.52912e+07	2.43758e+07	6.71223e+07	2.13952e+07	2.79254e+08	5.64255e+07	1.42567e+07	6.69947e+07	7.01891e+07
703	4.883_154.0996	Ri2735000	C9 H14 O2	154.1	4.883	null	S7801	HMDB0031302	0.0002	1.4989	-	-	level4	Lipids and lipid-like molecules	Fatty Acyls	Fatty acid esters	Fatty acyls[FA]	NA	6.50859e+07	6.39776e+07	6.34622e+07	6.59561e+07	6.56109e+07	6.50878e+07	6.50119e+07	6.55535e+07	6.38552e+07	6.44627e+07	7.67651e+07	4.60034e+07	1.67178e+08	1.18385e+08	1.33812e+08	5.9294e+07	2.8629e+07	8.09701e+07	6.8298e+07	2.18775e+07	6.0144e+07	1.84297e+07	2.55456e+08	5.01946e+07	1.22943e+07	5.9633e+07	4.97559e+07
704	4.884_126.1047	2707	C8 H14 O	126.105	4.884	C07287	S9478	HMDB0035915	0.0002	1.6119	70.2	-	level4	Organic oxygen compounds	Organooxygen compounds	Carbonyl compounds	Carbonyl compounds	NULL	1.61234e+07	1.6482e+07	1.65373e+07	1.70567e+07	1.70518e+07	1.66987e+07	1.6483e+07	1.66366e+07	1.67284e+07	1.698e+07	1.979e+07	1.29978e+07	4.26056e+07	3.0881e+07	3.44577e+07	1.6045e+07	7.31315e+06	2.11808e+07	1.73868e+07	5.86459e+06	1.50716e+07	4.55005e+06	6.1415e+07	1.28552e+07	3.12154e+06	1.56e+07	1.36404e+07
705	4.884_172.1103	Oi1695000	C9 H16 O3	172.11	4.884	null	S15496	HMDB0040165	0.0003	1.7515	-	-	level4	Organic acids and derivatives	Keto acids and derivatives	Gamma-keto acids and derivatives	Organic acids	NA	3.6176e+06	3.57123e+06	3.64807e+06	3.93046e+06	3.70801e+06	4.02013e+06	4.2474e+06	4.36992e+06	4.26957e+06	3.59259e+06	4.82253e+06	3.56006e+06	1.02273e+07	9.16705e+06	7.49326e+06	4.0941e+06	1.74579e+06	5.7002e+06	4.04917e+06	1.30732e+06	3.86257e+06	1.11319e+06	1.30199e+07	2.95111e+06	873264	3.54815e+06	3.52647e+06
706	4.884_186.1259	Queen bee acid	C10 H18 O3	186.126	4.884	NA	S4472163	NA	0.0003	1.5714	-	-	level4	NA	NA	NA	NA	NA	930966	913989	978413	894201	946290	1.00457e+06	1.11102e+06	1.21883e+06	1.09416e+06	887016	1.20635e+06	711111	2.43561e+06	2.05746e+06	2.00077e+06	867145	401408	1.33534e+06	1.05758e+06	319234	956221	281525	3.85616e+06	743127	226147	854996	748971
707	4.884_406.114	Floctafenine	C20 H17 F3 N2 O4	406.114	4.884	NA	S3243	NA	0	-0.0034	-	-	level4	NA	NA	NA	NA	NA	9.0682e+06	7.34641e+06	7.74241e+06	7.86562e+06	7.89809e+06	6.70889e+06	7.78544e+06	7.04856e+06	8.50341e+06	6.66689e+06	6.87971e+06	1.31322e+07	7.82473e+06	1.15693e+07	8.2026e+06	1.59121e+07	7.90576e+06	1.73324e+07	1.0201e+07	6.29828e+06	6.5505e+06	7.29968e+06	6.15552e+06	6.39012e+06	8.1222e+06	7.82904e+06	1.38952e+07
708	4.888_185.1419	Atagabalin	C10 H19 N O2	185.142	4.888	NA	S7970252	NA	0.0003	1.7634	-	-	level4	NA	NA	NA	NA	NA	1.24355e+06	1.41896e+06	1.2583e+06	1.40207e+06	1.41928e+06	1.88544e+06	2.01514e+06	1.87738e+06	1.87575e+06	1.41109e+06	2.47177e+06	1.70327e+06	4.12711e+06	4.1989e+06	3.12961e+06	2.38777e+06	862485	2.38927e+06	2.25936e+06	709574	1.84225e+06	605311	5.21726e+06	1.42352e+06	501131	1.46536e+06	1.75081e+06
709	4.89_386.1477	Mesoridazine	C21 H26 N2 O S2	386.148	4.89	C07143	S3936	HMDB0015068	-0.0009	-2.4455	-	-	level4	Organoheterocyclic compounds	Benzothiazines	Phenothiazines	Phenothiazines	NULL	1.25497e+08	1.32993e+08	1.34034e+08	1.36281e+08	1.33077e+08	1.36258e+08	1.3119e+08	1.35187e+08	1.27e+08	9.026e+07	9.73353e+07	7.57455e+07	9.30006e+07	8.22383e+07	8.97025e+07	1.27694e+08	1.8957e+08	1.1145e+08	2.20576e+08	1.92607e+08	1.82437e+08	1.38663e+08	1.11393e+08	1.41495e+08	1.53288e+08	1.37202e+08	1.13541e+08
710	4.893_446.1803	Thioproperazine	C22 H30 N4 O2 S2	446.18	4.893	null	S9058	HMDB0015559	-0.0007	-1.6386	-	-	level4	Organoheterocyclic compounds	Benzothiazines	Phenothiazines	Phenothiazines	NA	2.18501e+06	2.29734e+06	2.2352e+06	2.2286e+06	2.19407e+06	2.02669e+06	1.94617e+06	1.90746e+06	1.8738e+06	1.43671e+06	1.46706e+06	1.38186e+06	1.39843e+06	1.53388e+06	1.50829e+06	2.40837e+06	2.89284e+06	2.35544e+06	2.93604e+06	3.20597e+06	2.57908e+06	2.46475e+06	1.21552e+06	2.31615e+06	2.52371e+06	2.08357e+06	2.23758e+06
711	4.895_454.1855	2-(2-carboxyethyl)-2,5,7,8-tetramethyl-3,4-dihydro-2h-chromen-6-yl hexopyranosiduronic acid	C22 H30 O10	454.185	4.895	NA	S74857888	NA	0.0016	3.4479	-	-	level4	NA	NA	NA	NA	NA	2.75429e+06	2.72158e+06	2.75408e+06	2.49448e+06	2.67978e+06	2.10821e+06	1.91177e+06	1.82001e+06	1.77052e+06	1.82327e+06	1.42198e+06	2.19541e+06	1.53804e+06	2.07717e+06	1.64532e+06	3.15508e+06	3.20882e+06	3.41721e+06	2.69518e+06	3.23651e+06	2.33308e+06	2.78594e+06	886582	2.25241e+06	2.42655e+06	2.16522e+06	3.07737e+06
712	4.902_331.2106	Marimastat	C15 H29 N3 O5	331.211	4.902	null	S106358	HMDB0014924	-0.0001	-0.3615	-	-	level4	Organic oxygen compounds	Organooxygen compounds	Alcohols and polyols	Alcohols	NA	2.50852e+06	2.65626e+06	2.59265e+06	2.79362e+06	2.61863e+06	2.75651e+06	2.83429e+06	2.7421e+06	2.84578e+06	947870	1.10576e+06	871658	1.06709e+06	653582	507294	3.88523e+06	5.54816e+06	2.32916e+06	2.60254e+06	2.67089e+06	3.28744e+06	5.00828e+06	4.03043e+06	4.57528e+06	3.40484e+06	8.67783e+06	2.46141e+06
713	4.906_143.1313	Valpromide	C8 H17 N O	143.131	4.906	NA	S64264	NA	0.0002	1.7428	-	-	level4	NA	NA	NA	NA	NA	1.19315e+06	1.27854e+06	1.19134e+06	1.18058e+06	1.17099e+06	1.22925e+06	1.26975e+06	1.16073e+06	1.17973e+06	747754	439333	667309	567932	455851	800274	1.15851e+06	2.35105e+06	1.57765e+06	1.74339e+06	2.08814e+06	2.33937e+06	550424	670673	1.61246e+06	875198	1.65064e+06	619769
714	4.907_210.137	Cyclo(leucylprolyl)	C11 H18 N2 O2	210.137	4.907	null	S92947	HMDB0034276	0.0002	1.0724	-	-	level4	Organic acids and derivatives	Carboxylic acids and derivatives	Amino acids, peptides, and analogues	Amino acids, peptides, and analogues	NA	1.12835e+06	1.16807e+06	1.13183e+06	1.19616e+06	1.10214e+06	1.07996e+06	1.11888e+06	1.08062e+06	1.07137e+06	361630	1.52387e+06	370259	2.29615e+06	1.54852e+06	1.11745e+06	498238	658363	1.21345e+06	398790	573688	509261	3.26191e+06	2.20454e+06	2.53105e+06	3.266e+06	3.11683e+06	2.29219e+06
715	4.923_250.0154	Hydroxymethoxyphenylcarboxylic acid-o-sulphate	C8 H10 O7 S	250.015	4.923	null	S35031679	HMDB0060000	0.0007	2.7311	-	-	level4	Benzenoids	Phenols	Methoxyphenols	Phenols and derivatives	NA	1.04766e+06	1.05013e+06	1.08984e+06	1.14811e+06	1.03191e+06	1.14243e+06	1.13111e+06	1.04718e+06	1.12931e+06	947211	467532	728690	1.08014e+06	701105	350623	671625	1.33234e+06	1.48929e+06	2.49279e+06	1.95001e+06	1.43611e+06	865081	549215	1.0457e+06	745637	665430	1.5509e+06
716	4.926_244.1788	Leu-leu	C12 H24 N2 O3	244.179	4.926	C11332	S85053	HMDB0028933	0.0001	0.4578	-	-	level4	Organic acids and derivatives	Carboxylic acids and derivatives	Amino acids, peptides, and analogues	Amino acids, peptides, and analogues	NULL	850574	834313	741695	819302	790950	862391	811009	827654	826324	493312	518871	482248	767576	360353	426686	730296	1.16783e+06	614556	918898	896409	1.01381e+06	1.38776e+06	1.21481e+06	1.1346e+06	1.13631e+06	2.04867e+06	844766
717	4.942_278.1627	Ro 20-1724	C15 H22 N2 O3	278.163	4.942	null	S4908	HMDB0062483	-0.0003	-1.2086	-	-	level4	Benzenoids	Phenol ethers	Anisoles	Benzene and derivatives	NA	2.61014e+06	2.67628e+06	2.63992e+06	2.69329e+06	2.76585e+06	2.84262e+06	2.85518e+06	2.61759e+06	2.74137e+06	1.89615e+06	2.19238e+06	1.76078e+06	2.65112e+06	1.35934e+06	1.17086e+06	2.77046e+06	4.79483e+06	1.93564e+06	2.70996e+06	2.79115e+06	2.68975e+06	4.32142e+06	3.93996e+06	3.74013e+06	3.65145e+06	1.21886e+07	3.13405e+06
718	4.964_158.0582	Succinylacetone	C7 H10 O4	158.058	4.964	null	S5121	HMDB0000635	0.0003	1.7077	-	-	level4	Organic acids and derivatives	Keto acids and derivatives	Medium-chain keto acids and derivatives	Organic acids	NA	4.80049e+06	5.21958e+06	5.26127e+06	6.15814e+06	6.44322e+06	7.39411e+06	8.19531e+06	6.72697e+06	7.19459e+06	579495	811443	688257	732557	948234	657838	779867	690340	522856	1.22076e+06	1.03761e+06	342758	1.17311e+06	807567	2.38903e+06	916962	673771	770146
719	4.972_241.1315	Mfcd08277025	C12 H19 N O4	241.131	4.972	NA	S112971	NA	0.0001	0.3534	-	-	level4	NA	NA	NA	NA	NA	3.95883e+06	3.82661e+06	3.88644e+06	3.79506e+06	3.9364e+06	3.75969e+06	3.91034e+06	4.21756e+06	4.05206e+06	8.14741e+06	1.12667e+07	3.91188e+06	5.49095e+06	6.18645e+06	1.35163e+07	4.18265e+06	1.59736e+06	2.91014e+06	5.72102e+06	2.02045e+06	3.85625e+06	913944	6.36172e+06	3.22588e+06	535283	4.81378e+06	2.88021e+06
720	5.081_149.0479	Dihydroxyindole	C8 H7 N O2	149.048	5.081	C05578	S102690	HMDB0004058	0.0002	1.5229	-	-	level4	Organoheterocyclic compounds	Indoles and derivatives	Hydroxyindoles	Indole and derivatives	map00350 Tyrosine metabolism; map01100 Metabolic pathways;	9.53845e+06	1.01977e+07	9.81587e+06	1.0081e+07	9.89814e+06	1.01376e+07	1.02101e+07	1.03483e+07	1.08762e+07	6.49692e+06	7.24639e+06	7.96224e+06	8.47211e+06	9.21133e+06	7.26366e+06	1.27131e+07	1.36631e+07	1.01006e+07	1.82075e+07	1.475e+07	1.35876e+07	9.03675e+06	8.89443e+06	1.11042e+07	1.05845e+07	9.75289e+06	9.39012e+06
721	5.151_185.1419	Atagabalin	C10 H19 N O2	185.142	5.151	NA	S7970252	NA	0.0003	1.8383	-	-	level4	NA	NA	NA	NA	NA	2.46729e+06	2.51747e+06	2.29376e+06	2.29588e+06	2.2779e+06	1.98728e+06	2.0684e+06	1.96339e+06	2.00513e+06	740282	2.2237e+06	596422	6.44306e+06	9.3732e+06	2.66494e+07	486271	111397	3.01718e+06	495994	253978	226821	167576	1.38589e+07	489482	101725	688432	375788
722	5.171_390.1692	Trp-trp	C22 H22 N4 O3	390.169	5.171	null	S281740	HMDB0029094	0	-0.1153	-	-	level4	Organic acids and derivatives	Carboxylic acids and derivatives	Amino acids, peptides, and analogues	Amino acids, peptides, and analogues	NA	1.20205e+06	1.30189e+06	1.26869e+06	1.28091e+06	1.23488e+06	1.20978e+06	1.24436e+06	1.22972e+06	1.18442e+06	1.04798e+06	1.56917e+06	1.0432e+06	1.50718e+06	1.50176e+06	1.02442e+06	948756	1.71469e+06	1.17911e+06	1.30531e+06	1.03945e+06	1.37891e+06	1.52661e+06	1.56813e+06	1.36977e+06	1.85111e+06	1.87312e+06	941172
723	5.213_185.1419	Atagabalin	C10 H19 N O2	185.142	5.213	NA	S7970252	NA	0.0003	1.7528	-	-	level4	NA	NA	NA	NA	NA	4.19439e+06	4.35953e+06	4.30105e+06	4.2877e+06	4.6323e+06	4.70072e+06	4.53165e+06	4.46134e+06	4.46122e+06	3.77308e+06	6.27456e+06	3.75146e+06	5.1954e+06	1.1514e+07	1.75839e+06	3.73442e+06	2.89076e+06	2.21903e+06	4.43152e+06	4.95056e+06	4.74758e+06	5.00987e+06	1.54699e+07	2.70593e+06	4.54645e+06	2.04532e+06	2.52861e+06
724	5.213_229.168	1872050	C12 H23 N O3	229.168	5.213	null	S1361783	HMDB0013267	0.0002	0.7727	-	-	level4	Organic acids and derivatives	Carboxylic acids and derivatives	Amino acids, peptides, and analogues	Amino acids, peptides, and analogues	NA	750398	730526	758461	789880	734695	745208	717219	806600	774907	401283	832546	393467	672860	1.01642e+06	1.28621e+06	537989	616272	1.40941e+06	488374	477241	457034	749911	1.4146e+06	1.46468e+06	997970	1.65794e+06	824130
725	5.218_386.1477	Mesoridazine	C21 H26 N2 O S2	386.148	5.218	C07143	S3936	HMDB0015068	-0.0009	-2.4453	-	-	level4	Organoheterocyclic compounds	Benzothiazines	Phenothiazines	Phenothiazines	NULL	2.48354e+07	2.56451e+07	2.48909e+07	2.55466e+07	2.51518e+07	2.44661e+07	2.63421e+07	2.63512e+07	2.73039e+07	1.71504e+07	1.96025e+07	1.57654e+07	1.83515e+07	1.9293e+07	1.86687e+07	2.53115e+07	3.60084e+07	2.47418e+07	4.40725e+07	3.49115e+07	3.5489e+07	2.7581e+07	2.52011e+07	2.83179e+07	2.80354e+07	2.73011e+07	2.31819e+07
726	5.402_346.0996	Vatalanib	C20 H15 Cl N4	346.1	5.402	NA	S133257	NA	0.0011	3.0967	-	-	level4	NA	NA	NA	NA	NA	1.12815e+06	1.01812e+06	1.1183e+06	1.09423e+06	1.12503e+06	1.14423e+06	1.16007e+06	1.14731e+06	1.12782e+06	1.26665e+06	1.07414e+06	712823	795966	730995	1.40699e+06	382951	1.48953e+06	129054	1.94962e+06	2.19958e+06	727160	371462	869547	788011	600007	847773	417630
727	5.495_149.0479	Dihydroxyindole	C8 H7 N O2	149.048	5.495	C05578	S102690	HMDB0004058	0.0002	1.5153	-	-	level4	Organoheterocyclic compounds	Indoles and derivatives	Hydroxyindoles	Indole and derivatives	map00350 Tyrosine metabolism; map01100 Metabolic pathways;	4.14016e+06	5.02542e+06	3.54975e+06	4.17065e+06	3.66808e+06	3.74372e+06	4.14258e+06	3.90163e+06	4.31991e+06	2.79548e+06	2.61997e+06	2.28535e+06	4.1782e+06	2.43164e+06	2.69946e+06	4.85872e+06	5.63258e+06	3.32066e+06	6.47653e+06	4.95499e+06	5.19087e+06	3.69475e+06	3.59433e+06	3.94023e+06	4.12195e+06	4.67906e+06	2.97275e+06
728	5.498_325.0949	5-hydroxy-2-{[(2e,4e)-5-(4-hydroxyphenyl)-2,4-pentadienoyl]amino}benzoic acid	C18 H15 N O5	325.095	5.498	null	S30776985	HMDB0033193	-0.0001	-0.2223	-	-	level4	Benzenoids	Benzene and substituted derivatives	Benzoic acids and derivatives	Benzene and derivatives	NA	2.875e+06	2.97679e+06	2.79879e+06	2.96866e+06	2.8301e+06	2.72555e+06	2.81143e+06	3.14187e+06	3.09254e+06	1.86095e+06	2.10424e+06	1.92135e+06	2.13472e+06	1.93544e+06	2.11767e+06	3.25373e+06	4.27713e+06	2.80328e+06	5.11518e+06	4.18709e+06	4.06434e+06	2.84501e+06	2.77912e+06	3.24173e+06	3.02662e+06	2.79452e+06	2.73342e+06
729	5.555_155.1313	To0127900	C9 H17 N O	155.131	5.555	null	S12665	HMDB0031179	0.0003	1.9621	-	-	level4	Organoheterocyclic compounds	Piperidines	Piperidinones	Piperidinones	NA	3.41194e+06	3.75375e+06	3.55195e+06	3.76348e+06	3.75657e+06	3.73578e+06	3.76518e+06	3.83266e+06	3.86132e+06	6.02066e+06	5.9446e+06	3.94341e+06	3.6057e+06	3.15954e+06	5.53968e+06	4.64476e+06	1.62395e+06	2.71371e+06	4.32684e+06	1.24989e+06	3.58679e+06	701803	1.64853e+07	3.65293e+06	310999	5.35283e+06	2.99449e+06
730	5.555_201.1368	Capryloylglycine	C10 H19 N O3	201.137	5.555	null	S76040	HMDB0000832	0.0003	1.6275	-	-	level4	Organic acids and derivatives	Carboxylic acids and derivatives	Amino acids, peptides, and analogues	Amino acids, peptides, and analogues	NA	3.86497e+07	3.74216e+07	3.73966e+07	3.88182e+07	3.91769e+07	3.77293e+07	3.90491e+07	3.98599e+07	3.88064e+07	5.86963e+07	5.9786e+07	3.42485e+07	3.70276e+07	2.79853e+07	5.81666e+07	4.05222e+07	1.64807e+07	2.39935e+07	4.0408e+07	1.35909e+07	3.68923e+07	6.87857e+06	1.60436e+08	3.7324e+07	3.26773e+06	5.62648e+07	2.55162e+07
731	5.557_183.1263	Methyprylon	C10 H17 N O2	183.126	5.557	null	S4018	HMDB0015239	0.0004	1.9377	-	-	level4	Organoheterocyclic compounds	Piperidines	Piperidinones	Piperidinones	NA	2.32497e+07	2.22379e+07	2.23651e+07	2.31637e+07	2.3243e+07	2.23744e+07	2.3154e+07	2.39563e+07	2.33823e+07	3.52134e+07	3.572e+07	2.40842e+07	2.31914e+07	1.95587e+07	3.51059e+07	2.65287e+07	1.02125e+07	1.6678e+07	2.37836e+07	7.98721e+06	2.21216e+07	4.30722e+06	9.82907e+07	2.19878e+07	2.05909e+06	3.32563e+07	1.67176e+07
732	5.616_366.213	(1r,2s,3s,4s,5s,6r)-2-amino-3,4,6-trihydroxy-5-(methylamino)cyclohexyl (5r)-2-amino-5-[(1s)-1-aminoethyl]-2-deoxy-alpha-d-xylopyranoside	C14 H30 N4 O7	366.213	5.616	NA	S30791542	NA	0.0016	4.3163	-	-	level4	NA	NA	NA	NA	NA	341983	405374	312549	361232	340458	339458	367524	450620	371428	363362	393572	100716	95773.4	94387.5	261876	82239	56816.9	96772.6	245460	54805.9	83554.9	45148.9	6.39239e+06	101894	46807.8	217895	70674.9
733	5.619_84.0577	Cyclopentanone	C5 H8 O	84.0577	5.619	C00557	S8141	HMDB0031407	0.0002	1.8745	-	-	level4	Organooxygen compounds	Carbonyl compounds	Ketones	Ketones	NULL	296275	314790	316141	316200	345440	382184	329825	372499	324966	237265	346652	123725	969653	536333	596410	203062	113905	384240	357186	84042.1	310518	76969.3	1.97076e+06	224471	183557	329659	225840
734	5.62_122.1098	3-allylcyclohexene	C9 H14	122.11	5.62	null	S123394	HMDB0061784	0.0002	1.8666	-	-	level4	Hydrocarbons	Unsaturated hydrocarbons	Olefins	Olefins	NA	939463	897078	920125	855840	933951	935480	895889	994400	964667	698018	1.04162e+06	318291	2.49498e+06	1.47568e+06	1.71372e+06	622702	336860	1.02127e+06	1.08836e+06	229796	920776	208152	4.51407e+06	727903	70744	818288	629457
735	5.62_185.1419	Atagabalin	C10 H19 N O2	185.142	5.62	NA	S7970252	NA	0.0003	1.7101	-	-	level4	NA	NA	NA	NA	NA	1.97204e+07	1.94849e+07	1.95903e+07	1.97914e+07	1.98989e+07	1.94822e+07	1.95328e+07	1.96395e+07	1.94657e+07	1.6223e+07	2.34195e+07	1.29349e+07	5.76215e+07	4.64609e+07	3.98606e+07	1.71716e+07	7.2815e+06	3.3599e+07	2.16109e+07	5.50934e+06	1.93223e+07	5.10548e+06	8.55053e+07	1.44537e+07	2.00197e+06	1.68192e+07	1.69452e+07
736	5.621_132.0942	Tetralin	C10 H12	132.094	5.621	NA	S8097	NA	0.0003	1.9943	-	-	level4	NA	NA	NA	NA	NA	475086	444817	459863	431344	449294	475091	420096	505535	465431	349174	549191	116932	1.44456e+06	762241	981839	217689	144876	425964	534529	109257	479859	73871.1	2.52986e+06	349957	95064.8	420815	261420
737	5.621_168.1154	Trans-geranic acid	C10 H16 O2	168.115	5.621	NA	S4439624	NA	0.0003	1.9332	-	-	level4	NA	NA	NA	NA	NA	1.47411e+07	1.43991e+07	1.44429e+07	1.47119e+07	1.47195e+07	1.47262e+07	1.49012e+07	1.51259e+07	1.49742e+07	1.13588e+07	1.78718e+07	6.26382e+06	4.17781e+07	2.44279e+07	2.87705e+07	9.9663e+06	5.63132e+06	1.69663e+07	1.80248e+07	4.26987e+06	1.55933e+07	3.69632e+06	7.25637e+07	1.11082e+07	1.47336e+06	1.2994e+07	9.36578e+06
738	5.621_186.1259	Queen bee acid	C10 H18 O3	186.126	5.621	NA	S4472163	NA	0.0003	1.7924	-	-	level4	NA	NA	NA	NA	NA	681283	739137	767772	731066	774081	862153	901019	885573	916248	632699	969505	294418	2.18453e+06	1.39442e+06	1.45493e+06	528789	312288	942121	1.02333e+06	244079	889215	200320	3.75908e+06	631254	93368.1	729837	528600
739	5.66_255.1471	Sotirimod	C14 H17 N5	255.147	5.66	NA	S4953368	NA	-0.0013	-4.9116	-	-	level4	NA	NA	NA	NA	NA	810726	728060	809696	731747	823333	934874	887306	875817	891153	1.77167e+06	2.48021e+06	758004	1.0778e+06	1.27556e+06	3.05634e+06	828654	426351	725125	1.2242e+06	463610	910933	201507	1.43621e+06	679717	120356	943538	699392
740	5.66_312.2049	Oseltamivir	C16 H28 N2 O4	312.205	5.66	C08092	S58540	HMDB0014343	0	-0.0822	-	-	level4	Organic acids and derivatives	Carboxylic acids and derivatives	Amino acids, peptides, and analogues	Amino acids, peptides, and analogues	NULL	272418	281653	314433	411842	284818	370338	319283	387702	382837	291198	369491	122168	163076	94882.6	277307	119183	57114.9	96418.1	175713	56524.1	56604.2	50976.9	5.81714e+06	96127.5	51298.6	192359	71045.6
741	5.703_187.1575	Dl-decyline	C10 H21 N O2	187.157	5.703	NA	S272190	NA	0.0003	1.6635	-	-	level4	NA	NA	NA	NA	NA	4.39648e+06	4.12582e+06	4.2929e+06	4.40589e+06	4.35132e+06	4.29247e+06	4.34189e+06	4.60657e+06	4.42291e+06	5.45957e+06	4.58884e+06	3.89271e+06	4.21159e+06	3.90469e+06	5.40047e+06	4.84406e+06	4.35263e+06	4.81255e+06	5.63355e+06	3.52274e+06	4.92177e+06	2.41844e+06	7.89741e+06	4.34229e+06	1.42527e+06	5.23067e+06	4.92578e+06
742	5.704_306.1579	Ruxolitinib	C17 H18 N6	306.158	5.704	NA	S25027389	NA	-0.0014	-4.5059	-	-	level4	NA	NA	NA	NA	NA	631586	579583	577664	562758	584936	598345	619691	606174	649327	538077	279286	413431	594369	246755	529738	597200	993561	245955	389151	936141	629553	922501	1.24504e+06	527038	667921	1.59065e+06	746171
743	5.763_242.0805	Lumichrome	C12 H10 N4 O2	242.081	5.763	NA	S4483963	NA	0.0001	0.46	-	-	level4	NA	NA	NA	NA	NA	2.77673e+06	2.7668e+06	2.57403e+06	2.82001e+06	2.62826e+06	2.74461e+06	2.78294e+06	2.92359e+06	2.86412e+06	2.8759e+06	3.18129e+06	2.04107e+06	3.06839e+06	2.42499e+06	2.89133e+06	1.78158e+06	2.66831e+06	1.87116e+06	2.37694e+06	2.59058e+06	2.80169e+06	2.9149e+06	2.90265e+06	2.69355e+06	2.98739e+06	2.89559e+06	2.27119e+06
744	5.802_201.1368	Capryloylglycine	C10 H19 N O3	201.137	5.802	null	S76040	HMDB0000832	0.0003	1.4406	-	-	level4	Organic acids and derivatives	Carboxylic acids and derivatives	Amino acids, peptides, and analogues	Amino acids, peptides, and analogues	NA	1.51238e+06	1.53229e+06	1.13082e+06	1.55908e+06	1.19942e+06	1.49492e+06	859836	1.57575e+06	1.46635e+06	2.75393e+06	2.81711e+06	1.26522e+06	1.74199e+06	933335	2.09628e+06	1.04753e+06	348659	513695	1.77437e+06	376904	647634	281525	3.81266e+06	838053	276199	2.23218e+06	497968
745	5.804_169.1106	Aceclidine	C9 H15 N O2	169.111	5.804	NA	S1902	NA	0.0003	1.7051	-	-	level4	NA	NA	NA	NA	NA	625017	622003	720057	621961	605942	661471	744071	731488	670847	1.20871e+06	1.21034e+06	985157	882320	801574	1.02873e+06	845340	333627	467713	817393	273191	503111	218904	1.97773e+06	558882	163285	1.12636e+06	381935
746	5.83_275.1634	(-)-physostigmine	C15 H21 N3 O2	275.163	5.83	C06535	S5763	HMDB0015116	0	0.1097	-	-	level4	Organoheterocyclic compounds	Indoles and derivatives	Pyrroloindoles	Indole and derivatives	NA	2.71389e+06	2.87067e+06	2.88162e+06	3.00515e+06	2.91573e+06	2.92489e+06	3.00976e+06	2.99903e+06	2.94709e+06	1.66973e+06	3.39209e+06	1.94737e+06	2.77598e+06	3.58588e+06	3.29209e+06	2.47419e+06	2.66814e+06	4.70731e+06	2.34257e+06	2.1624e+06	1.86232e+06	3.20523e+06	3.90416e+06	4.86455e+06	4.04864e+06	5.7128e+06	2.91387e+06
747	5.844_124.0891	3721	C8 H12 O	124.089	5.844	null	S4446450	HMDB0031686	0.0003	2.157	-	-	level4	Organic oxygen compounds	Organooxygen compounds	Carbonyl compounds	Carbonyl compounds	NA	943087	977836	970892	904133	1.09849e+06	934832	1.0025e+06	1.03996e+06	1.08734e+06	1.15653e+06	1.14392e+06	4.89728e+06	861596	2.52887e+06	969800	1.92416e+06	1.45234e+06	2.37593e+06	885916	1.67748e+06	759913	801482	799333	827280	764157	1.0856e+06	2.80305e+06
748	5.875_199.1575	11-nitro-1-undecene	C11 H21 N O2	199.157	5.875	null	S473391	HMDB0062669	0.0003	1.6167	-	-	level4	Organic 1,3-dipolar compounds	Allyl-type 1,3-dipolar organic compounds	Organic nitro compounds	Organic nitro compounds	NA	2.79359e+06	3.19149e+06	2.71182e+06	3.08807e+06	3.06163e+06	3.02425e+06	3.14428e+06	2.79888e+06	3.23399e+06	3.58946e+06	4.42623e+06	3.45982e+06	3.36834e+06	3.92435e+06	6.22878e+06	3.34818e+06	2.08127e+06	1.78166e+06	3.8413e+06	3.55204e+06	3.84354e+06	2.75304e+06	5.80081e+06	2.20936e+06	3.11021e+06	2.02964e+06	2.39767e+06
749	5.935_167.1313	2-n-butyl-4-ethyl-5-methyloxazole	C10 H17 N O	167.131	5.935	null	S504767	HMDB0037886	0.0003	1.824	-	-	level4	Organoheterocyclic compounds	Azoles	Oxazoles	Oxazoles	NA	337708	379710	352099	368208	373204	382257	374973	421098	450326	436296	385933	308121	280279	261674	399710	411541	213666	302657	321225	170092	425640	178185	2.4767e+06	445676	65707.1	570345	421356
750	5.936_195.1263	4-(2-aminopropoxy)-3,5-dimethylphenol	C11 H17 N O2	195.126	5.936	null	S84217	HMDB0060954	0.0003	1.7403	-	-	level4	Benzenoids	Phenols	4-alkoxyphenols	Phenols and derivatives	NA	321848	369478	343110	358081	370701	400166	364066	352823	359182	423990	354027	292930	287430	241742	358004	425255	221884	258539	348384	154369	412286	143037	2.12679e+06	412874	71457.2	595063	454597
751	6.017_468.2013	Lamifiban	C24 H28 N4 O6	468.201	6.017	NA	S64535	NA	0.0004	0.8137	-	-	level4	NA	NA	NA	NA	NA	1.85209e+06	1.87944e+06	1.73213e+06	1.8808e+06	1.9011e+06	1.83093e+06	1.89509e+06	1.89864e+06	1.91117e+06	2.54229e+06	2.39427e+06	1.835e+06	2.85028e+06	2.34325e+06	2.65142e+06	992706	1.43461e+06	1.68305e+06	1.69678e+06	1.40785e+06	1.91544e+06	2.04464e+06	2.27405e+06	1.69354e+06	1.95325e+06	2.53303e+06	1.7514e+06
752	6.031_286.1892	N-acetylleucylleucine	C14 H26 N2 O4	286.189	6.031	NA	S391405	NA	0	-0.0506	-	-	level4	NA	NA	NA	NA	NA	7.3978e+06	7.42495e+06	7.26069e+06	7.41382e+06	7.44733e+06	7.40627e+06	7.56135e+06	7.54807e+06	7.25357e+06	7.01099e+06	3.92544e+06	4.27832e+06	5.20562e+06	3.10535e+06	3.01699e+06	8.27605e+06	1.07997e+07	7.60675e+06	6.67974e+06	8.35553e+06	9.47033e+06	1.01425e+07	1.09504e+07	9.84631e+06	7.99494e+06	1.42507e+07	5.82017e+06
753	6.032_155.0949	Arecoline	C8 H13 N O2	155.095	6.032	C10129	S13872064	HMDB0030353	0.0003	2.0348	93.6	-	level4	Alkaloids and derivatives	null	null	Alkaloids and derivatives	NULL	1.00278e+06	1.0589e+06	1.08282e+06	1.10116e+06	1.09481e+06	1.14402e+06	1.12893e+06	1.16466e+06	1.13653e+06	1.16176e+06	582380	829431	820937	573990	462951	1.50361e+06	1.5364e+06	1.35011e+06	983889	1.1642e+06	1.375e+06	1.47039e+06	1.69614e+06	1.43652e+06	1.23188e+06	2.19141e+06	1.03223e+06
754	6.033_129.1156	N-methylhexanamide	C7 H15 N O	129.116	6.033	NA	S388844	NA	0.0003	2.2005	-	-	level4	NA	NA	NA	NA	NA	757635	817233	735150	804178	741223	754086	780287	895724	829285	991904	1.54796e+06	1.79062e+06	1.13053e+06	1.01655e+06	2.09373e+06	735391	645011	835947	699247	840250	419498	461675	1.10882e+06	386418	232632	638814	579110
755	6.117_411.1795	12,13-dihydroxyfumitremorgin c	C22 H25 N3 O5	411.18	6.117	NA	S8177229	NA	0	0.1037	-	-	level4	NA	NA	NA	NA	NA	2.41956e+06	2.38104e+06	2.31185e+06	2.33843e+06	2.34893e+06	2.31523e+06	2.23111e+06	2.44966e+06	2.41848e+06	2.65572e+06	2.36174e+06	2.07046e+06	3.11074e+06	3.15303e+06	3.50371e+06	1.49434e+06	2.71975e+06	2.45124e+06	3.49616e+06	2.2355e+06	2.45885e+06	1.96783e+06	1.6818e+06	2.12733e+06	1.96338e+06	2.02787e+06	1.84165e+06
756	6.187_179.1313	Mexiletine	C11 H17 N O	179.131	6.187	C07220	S4034	HMDB0014523	0.0003	1.5449	-	-	level4	Benzenoids	Phenol ethers	null	Benzene and derivatives	NULL	921172	1.01297e+06	1.03006e+06	971350	978208	979647	904775	994135	966603	1.57317e+06	1.61483e+06	933742	995524	752825	1.51096e+06	1.02012e+06	396399	685041	967687	343759	849312	172640	4.48894e+06	979448	67600.3	1.39555e+06	806199
757	6.188_151.1363	Amantadine	C10 H17 N	151.136	6.188	C06818	S2045	HMDB0015051	0.0003	1.6862	-	-	level4	Organic nitrogen compounds	Organonitrogen compounds	Amines	Amines	NULL	1.43888e+06	1.58716e+06	1.52665e+06	1.53717e+06	1.60864e+06	1.77445e+06	1.71103e+06	1.63451e+06	1.72058e+06	2.52201e+06	2.67075e+06	1.59156e+06	1.77014e+06	1.47592e+06	2.6349e+06	1.87611e+06	677596	1.2523e+06	1.7049e+06	544715	1.4614e+06	297797	7.31337e+06	1.6727e+06	124864	2.20563e+06	1.31195e+06
758	6.189_169.1469	(-)-lupinine	C10 H19 N O	169.147	6.189	NA	S82587	NA	0.0003	1.6575	-	-	level4	NA	NA	NA	NA	NA	3.50746e+06	3.78403e+06	3.75343e+06	3.70247e+06	3.84087e+06	4.21999e+06	3.95739e+06	3.98982e+06	4.18261e+06	6.03017e+06	6.47734e+06	3.93032e+06	4.13302e+06	3.45986e+06	6.19112e+06	4.56384e+06	1.63162e+06	2.98843e+06	4.00802e+06	1.35538e+06	3.68603e+06	739853	1.74948e+07	3.96923e+06	342599	5.25155e+06	3.25279e+06
759	6.189_215.1524	11343172	C11 H21 N O3	215.152	6.189	NA	S94028	NA	0.0003	1.2632	-	-	level4	NA	NA	NA	NA	NA	6.78615e+07	6.95282e+07	7.1123e+07	6.92657e+07	7.0965e+07	7.08966e+07	6.99491e+07	7.05298e+07	7.18444e+07	1.08498e+08	1.14835e+08	6.23351e+07	7.26335e+07	5.5862e+07	1.09048e+08	7.52946e+07	3.12655e+07	5.05632e+07	7.57298e+07	2.57288e+07	6.53438e+07	1.43215e+07	2.90459e+08	7.34725e+07	6.00298e+06	9.88187e+07	5.63728e+07
760	6.201_454.2834	Verapamil	C27 H38 N2 O4	454.283	6.201	C07188	S2425	HMDB0001850	0.0003	0.6219	-	-	level4	Benzenoids	Benzene and substituted derivatives	Phenylbutylamines	Amines and derivatives	NULL	1.98437e+06	2.07108e+06	2.09821e+06	2.05758e+06	2.01606e+06	1.71407e+06	1.60584e+06	1.71578e+06	1.7736e+06	524313	151593	919829	250309	352812	405249	527596	258278	886625	164616	277010	239893	288257	63872	149517	120866	199556	465176
761	6.256_84.0577	Cyclopentanone	C5 H8 O	84.0577	6.256	C00557	S8141	HMDB0031407	0.0002	1.8745	-	-	level4	Organooxygen compounds	Carbonyl compounds	Ketones	Ketones	NULL	460975	463962	472624	492183	520458	488217	513931	551539	535319	400278	655179	221219	1.21051e+06	738501	1.06186e+06	337387	190511	580588	530486	154240	438008	142540	2.71199e+06	377030	49243.4	452210	424971
762	6.257_136.1255	(.+-.)-limonene	C10 H16	136.125	6.257	C06078	S20939	HMDB0032473	0.0003	2.0155	-	-	level4	Lipids and lipid-like molecules	Prenol lipids	Monoterpenoids	Terpenoids	NULL	392945	456065	420997	455874	438782	487759	480255	477440	457872	325221	517305	196038	1.10758e+06	623674	883510	350467	160981	522186	482485	150855	405371	137266	2.12819e+06	350769	76474	411930	332503
763	6.257_146.1098	3-methyl-1-phenyl-2-butene	C11 H14	146.11	6.257	null	S19372	HMDB0061808	0.0003	1.935	-	-	level4	Benzenoids	Benzene and substituted derivatives	null	Benzene and derivatives	NA	1.02651e+06	1.06159e+06	962829	1.07733e+06	1.06515e+06	1.10533e+06	1.08666e+06	1.07706e+06	1.08552e+06	870414	1.18684e+06	528205	2.78191e+06	1.61782e+06	2.15648e+06	774288	425548	1.39452e+06	1.21023e+06	297484	966673	310722	5.07913e+06	852570	159923	892823	755771
764	6.257_182.131	Yq3683000	C11 H18 O2	182.131	6.257	NA	S28797	NA	0.0003	1.8462	-	-	level4	NA	NA	NA	NA	NA	2.93341e+07	3.04648e+07	2.9779e+07	3.12229e+07	3.23553e+07	3.20161e+07	3.23563e+07	3.2704e+07	3.25722e+07	2.53578e+07	3.6303e+07	1.71347e+07	7.84996e+07	5.07594e+07	5.941e+07	2.33847e+07	1.36335e+07	3.90298e+07	3.45109e+07	1.03195e+07	2.91955e+07	9.75023e+06	1.47194e+08	2.44097e+07	5.24901e+06	2.81914e+07	2.2893e+07
765	6.257_200.1416	Mfcd00093300	C11 H20 O3	200.142	6.257	NA	S62809	NA	0.0004	1.9461	-	-	level4	NA	NA	NA	NA	NA	471678	495984	481282	516271	583913	555900	638658	648998	673787	483015	760923	319681	1.32829e+06	825479	1.06215e+06	354189	208311	618947	747783	149721	527425	165725	2.61964e+06	483565	119468	533941	417486
766	6.257_214.1572	3-oxolauric acid	C12 H22 O3	214.157	6.257	C02367	S388783	HMDB0010727	0.0003	1.3455	-	-	level4	Organic acids and derivatives	Keto acids and derivatives	Medium-chain keto acids and derivatives	Organic acids	NULL	406406	397927	401554	480570	438553	477120	480492	489261	470103	332663	549436	304436	1.11595e+06	719192	822025	334544	211865	634196	519721	157076	455466	129169	2.40603e+06	354345	72035.9	381358	361699
767	6.258_199.1575	11-nitro-1-undecene	C11 H21 N O2	199.157	6.258	null	S473391	HMDB0062669	0.0003	1.5454	-	-	level4	Organic 1,3-dipolar compounds	Allyl-type 1,3-dipolar organic compounds	Organic nitro compounds	Organic nitro compounds	NA	3.64363e+07	3.7729e+07	3.6737e+07	3.86587e+07	3.96253e+07	3.89482e+07	3.92145e+07	3.96651e+07	3.93079e+07	3.26349e+07	4.50747e+07	3.1214e+07	9.75995e+07	8.17012e+07	7.5301e+07	3.66176e+07	1.67685e+07	6.43581e+07	4.03875e+07	1.25541e+07	3.45206e+07	1.261e+07	1.61898e+08	2.95415e+07	6.63647e+06	3.4093e+07	3.55948e+07
768	6.266_269.1628	Rizatriptan	C15 H19 N5	269.163	6.266	null	S4900	HMDB0015088	-0.0013	-4.8153	-	-	level4	Organoheterocyclic compounds	Indoles and derivatives	Tryptamines and derivatives	Amines and derivatives	NA	1.26308e+06	1.47983e+06	1.47111e+06	1.61568e+06	1.64288e+06	1.6363e+06	1.67648e+06	1.57746e+06	1.59862e+06	2.35132e+06	4.57597e+06	1.29299e+06	2.01594e+06	2.33404e+06	5.9984e+06	1.42015e+06	719629	1.32272e+06	1.84201e+06	777391	1.3654e+06	351513	3.49189e+06	1.14722e+06	191851	1.76183e+06	1.20912e+06
769	6.321_305.0899	3,3a,6-trihydroxy-3-(1h-indol-3-ylmethyl)tetrahydrofuro[3,2-b]furan-2(3h)-one	C15 H15 N O6	305.09	6.321	null	S317840	HMDB0029839	0	0.0502	-	-	level4	Organoheterocyclic compounds	Furofurans	Isosorbides	Isosorbides	NA	1.17739e+06	1.23738e+06	1.1657e+06	1.23157e+06	1.18399e+06	1.19281e+06	1.26647e+06	1.18628e+06	1.11667e+06	2.27131e+06	519334	1.94718e+06	831443	838696	1.88164e+06	961922	1.3002e+06	590904	1.34492e+06	2.92415e+06	1.34616e+06	256892	609435	630247	543301	772647	307275
[truncated: 1,545 more rows]

## Sheet: Metabolite profile - NEG
DATA SET S2 Metabolite profile for all samples in the three S. furcifera lines. POS, positive ion mode; NEG, negative ion mode. U, uninfected S. furcifera line; C, Cardinium single-infected S. furcifera line; CW, Cardinium and Wolbachia co-infected S. furcifera line.
[truncated: 754 more rows]
